# Supplementary material for: Crystal structure of 1,4,5,6,7,8,9,10,11,12,13-undeca­hydro­cyclo­dodeca[c]pyrazol-3-ol
Source: Acta Crystallogr E Crystallogr Commun. 2015 Sep 12;71(Pt 10):o752–3. doi: 10.1107/S2056989015016746 (PMC4647396; doi:10.1107/S2056989015016746)
Supplement: Supplementary file 1 [file e-71-0o752-sup1.cif]

##############################################################################
#                                                                            #
# This CIF contains the data in a paper accepted for publication in          #
# Acta Crystallographica Section E. It conforms to the requirements of       #
# Notes for Authors for Acta Crystallographica Section E, and has been       #
# peer reviewed under the auspices of the IUCr Commission on Journals.       #
#                                                                            #
# Full details of the Crystallographic Information File format               #
# are given in the paper "The Crystallographic Information File (CIF):       #
# a New Standard Archive File for Crystallography" by S. R. Hall, F. H.      #
# Allen and I. D. Brown [Acta Cryst. (1991), A47, 655-685].                  #
#                                                                            #
# The current version of the core CIF dictionary is obtainable from          #
# ftp://ftp.iucr.org/pub/cif_core.dic.                                       #
#                                                                            #
# Software is freely available for graphical display of the structure(s)     #
# in this CIF. For information consult the CIF software page                 #
# http://www.iucr.org/resources/cif/software.                                #
#                                                                            #
# This file may be used for bona fide research purposes within the           #
# scientific community so long as proper attribution is given to the journal # 
# article from which it was obtained.                                        #
#                                                                            #
##############################################################################
data_I
_audit_creation_method     SHELXL-2014/6
_database_code_depnum_ccdc_archive     'CCDC 1422925'
_chemical_name_systematic
;
1,4,5,6,7,8,9,10,11,12,13-Undecahydrocyclododeca[<i>c</i>]pyrazol-3-ol
;
_chemical_name_common     ?
_chemical_formula_moiety     'C13 H22 N2 O'
_chemical_formula_sum     'C13 H22 N2 O'
_chemical_formula_iupac     'C13 H22 N2 O'
_chemical_formula_weight     222.32
_chemical_melting_point     ?
_shelx_space_group_comment
;
The symmetry employed for this shelxl refinement is uniquely defined
by the following loop, which should always be used as a source of
symmetry information in preference to the above space-group names.
They are only intended as comments.
;
_space_group_crystal_system     monoclinic
_space_group_name_H-M_alt     'C 2/c'
_space_group_name_Hall     '-C 2yc'
loop_
    _space_group_symop_operation_xyz
    'x, y, z'
    '-x, y, -z+1/2'
    'x+1/2, y+1/2, z'
    '-x+1/2, y+1/2, -z+1/2'
    '-x, -y, -z'
    'x, -y, z-1/2'
    '-x+1/2, -y+1/2, -z'
    'x+1/2, -y+1/2, z-1/2'
_cell_length_a     30.008(2)
_cell_length_b     7.4764(5)
_cell_length_c     11.6516(8)
_cell_angle_alpha     90
_cell_angle_beta     105.4374(12)
_cell_angle_gamma     90
_cell_volume     2519.7(3)
_cell_formula_units_Z     8
_cell_measurement_reflns_used     9304
_cell_measurement_theta_min     2.814
_cell_measurement_theta_max     30.4989
_cell_measurement_temperature     100(2)
_exptl_crystal_description     'plate'
_exptl_crystal_colour     'colorless'
_exptl_crystal_size_max     0.590
_exptl_crystal_size_mid     0.330
_exptl_crystal_size_min     0.110
_exptl_crystal_density_diffrn     1.172
_exptl_crystal_density_meas     ?
_exptl_crystal_density_method     ?
_exptl_crystal_F_000     976
_exptl_absorpt_coefficient_mu     0.075
_exptl_absorpt_correction_type     multi-scan
_exptl_absorpt_process_details
;
(SADABS; Bruker, 2007)
;
_shelx_estimated_absorpt_T_min     0.957
_shelx_estimated_absorpt_T_max     0.992
_exptl_absorpt_correction_T_min     0.871
_exptl_absorpt_correction_T_max     0.992
_diffrn_ambient_temperature     100(2)
_diffrn_radiation_type     MoK\a
_diffrn_radiation_wavelength     0.71073
_diffrn_measurement_device_type     'Bruker APEX CCD '
_diffrn_measurement_method     'omega and phi scans'
_diffrn_detector_area_resol_mean     ?
_diffrn_reflns_number     14420
_diffrn_reflns_av_R_equivalents     0.0405
_diffrn_reflns_theta_min     2.814
_diffrn_reflns_theta_max     30.502
_diffrn_reflns_theta_full     25.242
_diffrn_measured_fraction_theta_max     0.999
_diffrn_measured_fraction_theta_full     1.000
_diffrn_reflns_limit_h_min     -42
_diffrn_reflns_limit_h_max     42
_diffrn_reflns_limit_k_min     -10
_diffrn_reflns_limit_k_max     10
_diffrn_reflns_limit_l_min     -16
_diffrn_reflns_limit_l_max     16
_refine_special_details     ?
_reflns_number_total     3845
_reflns_number_gt     3383
_reflns_threshold_expression     I>2\s(I)
_refine_ls_structure_factor_coef     Fsqd
_refine_ls_matrix_type     full
_refine_ls_R_factor_all     0.0591
_refine_ls_R_factor_gt     0.0509
_refine_ls_wR_factor_gt     0.1144
_refine_ls_wR_factor_ref     0.1193
_refine_ls_goodness_of_fit_ref     1.031
_refine_ls_restrained_S_all     1.031
_refine_ls_number_reflns     3845
_refine_ls_number_parameters     146
_refine_ls_number_restraints     0
_refine_ls_hydrogen_treatment     constr
_refine_ls_weighting_scheme     calc
_refine_ls_weighting_details
              'w=1/[\s^2^(Fo^2^)+(0.0437P)^2^+2.2017P] where P=(Fo^2^+2Fc^2^)/3'
_atom_sites_solution_hydrogens     geom
_atom_sites_solution_primary     ?
_atom_sites_solution_secondary     ?
_refine_ls_shift/su_max     0.001
_refine_ls_shift/su_mean     0.000
_refine_diff_density_max     0.413
_refine_diff_density_min     -0.202
_refine_ls_extinction_method     none
_refine_ls_extinction_coef     .
loop_
    _atom_type_symbol
    _atom_type_description
    _atom_type_scat_dispersion_real
    _atom_type_scat_dispersion_imag
    _atom_type_scat_source
    'C' 'C' 0.0033 0.0016
                         'International Tables Vol C Tables 4.2.6.8 and 6.1.1.4'
    'H' 'H' 0.0000 0.0000
                         'International Tables Vol C Tables 4.2.6.8 and 6.1.1.4'
    'N' 'N' 0.0061 0.0033
                         'International Tables Vol C Tables 4.2.6.8 and 6.1.1.4'
    'O' 'O' 0.0106 0.0060
                         'International Tables Vol C Tables 4.2.6.8 and 6.1.1.4'
_computing_data_collection
;
APEX2 (Bruker, 2007)
;
_computing_cell_refinement
;
SAINT (Bruker, 2007)
;
_computing_data_reduction
;
SAINT (Bruker, 2007)
;
_computing_structure_solution
;
SHELXS97 (Sheldrick, 2008)
;
_computing_structure_refinement
;
SHELXL2014 (Sheldrick, 2015)
;
_computing_molecular_graphics
;
Mercury (Macrae <i>et al.</i>,  2008)
;
_computing_publication_material
;
SHELXTL (Sheldrick, 2008)
;
loop_
    _atom_site_type_symbol
    _atom_site_label
    _atom_site_fract_x
    _atom_site_fract_y
    _atom_site_fract_z
    _atom_site_U_iso_or_equiv
    _atom_site_adp_type
    _atom_site_calc_flag
    _atom_site_occupancy
    _atom_site_disorder_assembly
    _atom_site_disorder_group
    O O1 0.29213(3) 0.05291(11) 0.56411(7) 0.02556(18) Uani d 1 . .
    H H1 0.2743 0.0908 0.5005 0.038 Uiso calc 1 . .
    N N1 0.26539(3) 0.31282(13) 0.63710(8) 0.0237(2) Uani d 1 . .
    N N2 0.27474(3) 0.38692(13) 0.74851(8) 0.0249(2) Uani d 1 . .
    H H2 0.2628 0.4887 0.7641 0.030 Uiso calc 1 . .
    C C1 0.29108(4) 0.16479(14) 0.65347(9) 0.0214(2) Uani d 1 . .
    C C2 0.31597(4) 0.13945(14) 0.77385(9) 0.0208(2) Uani d 1 . .
    C C3 0.30426(4) 0.28695(15) 0.83204(9) 0.0221(2) Uani d 1 . .
    C C4 0.32060(4) 0.34607(15) 0.95885(9) 0.0240(2) Uani d 1 . .
    H H4A 0.3412 0.2533 1.0056 0.029 Uiso calc 1 . .
    H H4B 0.2937 0.3591 0.9922 0.029 Uiso calc 1 . .
    C C5 0.34679(4) 0.52462(15) 0.97093(10) 0.0258(2) Uani d 1 . .
    H H5A 0.3241 0.6224 0.9444 0.031 Uiso calc 1 . .
    H H5B 0.3674 0.5230 0.9171 0.031 Uiso calc 1 . .
    C C6 0.37587(4) 0.56546(16) 1.09762(10) 0.0284(2) Uani d 1 . .
    H H6A 0.3889 0.6874 1.0991 0.034 Uiso calc 1 . .
    H H6B 0.3554 0.5647 1.1517 0.034 Uiso calc 1 . .
    C C7 0.41558(4) 0.43390(17) 1.14525(10) 0.0296(2) Uani d 1 . .
    H H7A 0.4026 0.3117 1.1419 0.036 Uiso calc 1 . .
    H H7B 0.4302 0.4623 1.2299 0.036 Uiso calc 1 . .
    C C8 0.45307(4) 0.43498(18) 1.07776(12) 0.0336(3) Uani d 1 . .
    H H8A 0.4392 0.4770 0.9954 0.040 Uiso calc 1 . .
    H H8B 0.4774 0.5215 1.1165 0.040 Uiso calc 1 . .
    C C9 0.47548(4) 0.2527(2) 1.07272(12) 0.0363(3) Uani d 1 . .
    H H9A 0.4882 0.2088 1.1551 0.044 Uiso calc 1 . .
    H H9B 0.5017 0.2682 1.0370 0.044 Uiso calc 1 . .
    C C10 0.44297(4) 0.10995(17) 1.00175(10) 0.0291(2) Uani d 1 . .
    H H10A 0.4592 -0.0065 1.0134 0.035 Uiso calc 1 . .
    H H10B 0.4159 0.0992 1.0346 0.035 Uiso calc 1 . .
    C C11 0.42583(4) 0.14687(16) 0.86845(10) 0.0263(2) Uani d 1 . .
    H H11A 0.4529 0.1628 0.8359 0.032 Uiso calc 1 . .
    H H11B 0.4082 0.2603 0.8563 0.032 Uiso calc 1 . .
    C C12 0.39528(4) -0.00152(16) 0.79927(10) 0.0266(2) Uani d 1 . .
    H H12A 0.4114 -0.1172 0.8203 0.032 Uiso calc 1 . .
    H H12B 0.3913 0.0185 0.7131 0.032 Uiso calc 1 . .
    C C13 0.34726(4) -0.01540(15) 0.82185(10) 0.0248(2) Uani d 1 . .
    H H13A 0.3323 -0.1270 0.7850 0.030 Uiso calc 1 . .
    H H13B 0.3511 -0.0241 0.9087 0.030 Uiso calc 1 . .
loop_
    _atom_site_aniso_label
    _atom_site_aniso_U_11
    _atom_site_aniso_U_22
    _atom_site_aniso_U_33
    _atom_site_aniso_U_12
    _atom_site_aniso_U_13
    _atom_site_aniso_U_23
    O1 0.0306(4) 0.0225(4) 0.0221(4) 0.0039(3) 0.0044(3) -0.0037(3)
    N1 0.0235(4) 0.0246(5) 0.0222(4) 0.0022(3) 0.0048(3) -0.0047(3)
    N2 0.0259(4) 0.0248(5) 0.0227(4) 0.0054(4) 0.0044(3) -0.0055(4)
    C1 0.0209(4) 0.0205(5) 0.0238(5) -0.0019(4) 0.0076(4) -0.0018(4)
    C2 0.0222(4) 0.0189(5) 0.0219(5) -0.0015(4) 0.0069(4) 0.0006(4)
    C3 0.0210(4) 0.0230(5) 0.0225(5) -0.0004(4) 0.0059(4) -0.0001(4)
    C4 0.0286(5) 0.0230(5) 0.0207(5) 0.0016(4) 0.0069(4) -0.0010(4)
    C5 0.0313(5) 0.0210(5) 0.0227(5) 0.0025(4) 0.0028(4) -0.0006(4)
    C6 0.0342(6) 0.0238(5) 0.0242(5) 0.0046(4) 0.0023(4) -0.0052(4)
    C7 0.0342(6) 0.0298(6) 0.0220(5) 0.0067(5) 0.0026(4) -0.0025(4)
    C8 0.0302(6) 0.0344(7) 0.0338(6) -0.0005(5) 0.0045(5) -0.0064(5)
    C9 0.0291(6) 0.0442(8) 0.0317(6) 0.0084(5) 0.0013(5) -0.0069(5)
    C10 0.0312(6) 0.0311(6) 0.0236(5) 0.0100(5) 0.0050(4) -0.0001(4)
    C11 0.0258(5) 0.0301(6) 0.0238(5) 0.0033(4) 0.0080(4) 0.0005(4)
    C12 0.0311(5) 0.0260(5) 0.0229(5) 0.0076(4) 0.0076(4) -0.0010(4)
    C13 0.0312(5) 0.0176(5) 0.0254(5) 0.0011(4) 0.0072(4) 0.0015(4)
_geom_special_details
;
All e.s.d.'s (except the e.s.d. in the dihedral angle between two l.s. planes)
are estimated using the full covariance matrix. The cell e.s.d.'s are taken
into account individually in the estimation of e.s.d.'s in distances, angles
and torsion angles; correlations between e.s.d.'s in cell parameters are only
used when they are defined by crystal symmetry. An approximate (isotropic)
treatment of cell e.s.d.'s is used for estimating e.s.d.'s involving l.s.
planes.
;
loop_
    _geom_bond_atom_site_label_1
    _geom_bond_atom_site_label_2
    _geom_bond_site_symmetry_2
    _geom_bond_distance
    _geom_bond_publ_flag
    O1 C1 . 1.3424(13) ?
    O1 H1 . 0.8400 ?
    N1 C1 . 1.3331(14) ?
    N1 N2 . 1.3700(12) ?
    N2 C3 . 1.3533(14) ?
    N2 H2 . 0.8800 ?
    C1 C2 . 1.4153(14) ?
    C2 C3 . 1.3879(15) ?
    C2 C13 . 1.5018(15) ?
    C3 C4 . 1.4944(15) ?
    C4 C5 . 1.5364(16) ?
    C4 H4A . 0.9900 ?
    C4 H4B . 0.9900 ?
    C5 C6 . 1.5322(16) ?
    C5 H5A . 0.9900 ?
    C5 H5B . 0.9900 ?
    C6 C7 . 1.5309(16) ?
    C6 H6A . 0.9900 ?
    C6 H6B . 0.9900 ?
    C7 C8 . 1.5345(18) ?
    C7 H7A . 0.9900 ?
    C7 H7B . 0.9900 ?
    C8 C9 . 1.5280(19) ?
    C8 H8A . 0.9900 ?
    C8 H8B . 0.9900 ?
    C9 C10 . 1.5312(18) ?
    C9 H9A . 0.9900 ?
    C9 H9B . 0.9900 ?
    C10 C11 . 1.5257(16) ?
    C10 H10A . 0.9900 ?
    C10 H10B . 0.9900 ?
    C11 C12 . 1.5257(17) ?
    C11 H11A . 0.9900 ?
    C11 H11B . 0.9900 ?
    C12 C13 . 1.5355(16) ?
    C12 H12A . 0.9900 ?
    C12 H12B . 0.9900 ?
    C13 H13A . 0.9900 ?
    C13 H13B . 0.9900 ?
loop_
    _geom_angle_atom_site_label_1
    _geom_angle_atom_site_label_2
    _geom_angle_atom_site_label_3
    _geom_angle_site_symmetry_1
    _geom_angle_site_symmetry_3
    _geom_angle
    _geom_angle_publ_flag
    C1 O1 H1 . . 109.5 ?
    C1 N1 N2 . . 103.62(9) ?
    C3 N2 N1 . . 112.81(9) ?
    C3 N2 H2 . . 123.6 ?
    N1 N2 H2 . . 123.6 ?
    N1 C1 O1 . . 122.57(10) ?
    N1 C1 C2 . . 112.67(9) ?
    O1 C1 C2 . . 124.76(10) ?
    C3 C2 C1 . . 104.02(9) ?
    C3 C2 C13 . . 130.18(10) ?
    C1 C2 C13 . . 125.80(10) ?
    N2 C3 C2 . . 106.85(9) ?
    N2 C3 C4 . . 121.83(10) ?
    C2 C3 C4 . . 131.22(10) ?
    C3 C4 C5 . . 111.89(9) ?
    C3 C4 H4A . . 109.2 ?
    C5 C4 H4A . . 109.2 ?
    C3 C4 H4B . . 109.2 ?
    C5 C4 H4B . . 109.2 ?
    H4A C4 H4B . . 107.9 ?
    C4 C5 C6 . . 114.06(10) ?
    C4 C5 H5A . . 108.7 ?
    C6 C5 H5A . . 108.7 ?
    C4 C5 H5B . . 108.7 ?
    C6 C5 H5B . . 108.7 ?
    H5A C5 H5B . . 107.6 ?
    C7 C6 C5 . . 114.20(9) ?
    C7 C6 H6A . . 108.7 ?
    C5 C6 H6A . . 108.7 ?
    C7 C6 H6B . . 108.7 ?
    C5 C6 H6B . . 108.7 ?
    H6A C6 H6B . . 107.6 ?
    C6 C7 C8 . . 114.64(10) ?
    C6 C7 H7A . . 108.6 ?
    C8 C7 H7A . . 108.6 ?
    C6 C7 H7B . . 108.6 ?
    C8 C7 H7B . . 108.6 ?
    H7A C7 H7B . . 107.6 ?
    C9 C8 C7 . . 113.91(12) ?
    C9 C8 H8A . . 108.8 ?
    C7 C8 H8A . . 108.8 ?
    C9 C8 H8B . . 108.8 ?
    C7 C8 H8B . . 108.8 ?
    H8A C8 H8B . . 107.7 ?
    C8 C9 C10 . . 114.75(10) ?
    C8 C9 H9A . . 108.6 ?
    C10 C9 H9A . . 108.6 ?
    C8 C9 H9B . . 108.6 ?
    C10 C9 H9B . . 108.6 ?
    H9A C9 H9B . . 107.6 ?
    C11 C10 C9 . . 114.67(11) ?
    C11 C10 H10A . . 108.6 ?
    C9 C10 H10A . . 108.6 ?
    C11 C10 H10B . . 108.6 ?
    C9 C10 H10B . . 108.6 ?
    H10A C10 H10B . . 107.6 ?
    C10 C11 C12 . . 113.49(10) ?
    C10 C11 H11A . . 108.9 ?
    C12 C11 H11A . . 108.9 ?
    C10 C11 H11B . . 108.9 ?
    C12 C11 H11B . . 108.9 ?
    H11A C11 H11B . . 107.7 ?
    C11 C12 C13 . . 114.71(9) ?
    C11 C12 H12A . . 108.6 ?
    C13 C12 H12A . . 108.6 ?
    C11 C12 H12B . . 108.6 ?
    C13 C12 H12B . . 108.6 ?
    H12A C12 H12B . . 107.6 ?
    C2 C13 C12 . . 113.98(9) ?
    C2 C13 H13A . . 108.8 ?
    C12 C13 H13A . . 108.8 ?
    C2 C13 H13B . . 108.8 ?
    C12 C13 H13B . . 108.8 ?
    H13A C13 H13B . . 107.7 ?
loop_
    _geom_torsion_atom_site_label_1
    _geom_torsion_atom_site_label_2
    _geom_torsion_atom_site_label_3
    _geom_torsion_atom_site_label_4
    _geom_torsion_site_symmetry_1
    _geom_torsion_site_symmetry_2
    _geom_torsion_site_symmetry_3
    _geom_torsion_site_symmetry_4
    _geom_torsion
    _geom_torsion_publ_flag
    C1 N1 N2 C3 . . . . -1.49(12) ?
    N2 N1 C1 O1 . . . . -179.34(10) ?
    N2 N1 C1 C2 . . . . 1.48(12) ?
    N1 C1 C2 C3 . . . . -0.97(12) ?
    O1 C1 C2 C3 . . . . 179.87(10) ?
    N1 C1 C2 C13 . . . . 178.86(10) ?
    O1 C1 C2 C13 . . . . -0.30(17) ?
    N1 N2 C3 C2 . . . . 0.93(13) ?
    N1 N2 C3 C4 . . . . 177.64(10) ?
    C1 C2 C3 N2 . . . . 0.01(11) ?
    C13 C2 C3 N2 . . . . -179.81(10) ?
    C1 C2 C3 C4 . . . . -176.27(11) ?
    C13 C2 C3 C4 . . . . 3.91(19) ?
    N2 C3 C4 C5 . . . . -60.38(14) ?
    C2 C3 C4 C5 . . . . 115.43(13) ?
    C3 C4 C5 C6 . . . . -163.47(10) ?
    C4 C5 C6 C7 . . . . 64.21(14) ?
    C5 C6 C7 C8 . . . . 64.54(14) ?
    C6 C7 C8 C9 . . . . -147.20(11) ?
    C7 C8 C9 C10 . . . . 65.43(15) ?
    C8 C9 C10 C11 . . . . 66.47(15) ?
    C9 C10 C11 C12 . . . . 177.39(10) ?
    C10 C11 C12 C13 . . . . 70.67(12) ?
    C3 C2 C13 C12 . . . . -101.48(13) ?
    C1 C2 C13 C12 . . . . 78.73(13) ?
    C11 C12 C13 C2 . . . . 68.41(13) ?
loop_
    _geom_hbond_atom_site_label_D
    _geom_hbond_atom_site_label_H
    _geom_hbond_atom_site_label_A
    _geom_hbond_site_symmetry_A
    _geom_hbond_distance_DH
    _geom_hbond_distance_HA
    _geom_hbond_distance_DA
    _geom_hbond_angle_DHA
    O1 H1 N1 7_556 0.84 1.87 2.7072(12) 177
    N2 H2 Cg 4_556 0.88 2.58 3.4429(11) 166
    C6 H6B Cg 6_566 0.99 2.71 3.5734(13) 147
_shelx_hkl_file
;
   0   0  -1    0.00    0.10
   0   0   1    0.17    0.02
   0   0   1    0.09    0.11
   0   0  -2   81.98    1.49
   0   0   2   80.66    1.13
   0   0   2   83.17    1.55
   0   0  -3    0.08    0.32
   0   0   3    0.23    0.14
   0   0   3    0.16    0.33
   0   0  -4   65.84    1.85
   0   0   4   68.91    1.26
   0   0   4   68.73    1.96
   0   0  -5    0.38    0.39
   0   0   5    1.01    0.13
   0   0   5    0.17    0.31
   0   0  -6   21.69    1.36
   0   0   6   22.44    0.78
   0   0   6   21.32    1.35
   0   0  -7    0.02    0.40
   0   0   7    0.38    0.12
   0   0   7   -0.03    0.32
   0   0  -8    0.72    0.56
   0   0   8    2.13    0.17
   0   0   8    1.41    0.56
   0   0  -9    0.38    0.53
   0   0   9    0.21    0.44
   0   0 -10  108.11    3.90
   0   0  10  109.15    4.06
   0   0 -11   -0.31    0.39
   0   0  11    1.11    0.52
   0   0 -12   19.58    1.78
   0   0  12   19.44    1.83
   0   0 -13    0.22    0.38
   0   0  13    0.70    0.42
   0   0 -14   16.79    1.69
   0   0  14   18.10    1.68
   0   0 -15    0.50    0.50
   0   0  15   -0.44    0.46
   0   0 -16   -0.90    0.49
   0   0  16   -0.31    0.51
   0  -2   0  990.52    6.32
   0   2   0 1062.70    6.41
   0   2   0 1002.18    6.59
   0  -2  -1    9.64    0.64
   0  -2   1   10.43    0.72
   0   2  -1   10.39    0.67
   0   2  -1   10.13    0.63
   0   2   1   10.08    0.56
   0   2   1    9.86    0.73
   0  -2  -2   45.36    1.39
   0  -2   2   48.90    1.54
   0   2  -2   49.45    1.54
   0   2  -2   47.99    1.17
   0   2   2   50.40    1.21
   0   2   2   46.68    1.53
   0  -2   3  111.17    1.58
   0  -2   3  125.04    2.66
   0   2  -3  125.83    2.70
   0   2   3  122.29    2.10
   0   2   3  116.97    2.54
   0   2   3  132.45    2.59
   0  -2   4  238.34    4.03
   0   2  -4  241.10    4.10
   0   2   4  241.01    3.33
   0   2   4  233.61    3.77
   0   2   4  247.37    3.92
   0  -2   5   31.86    1.64
   0   2  -5   35.28    1.74
   0   2   5   33.82    1.36
   0   2   5   32.87    1.46
   0   2   5   33.06    1.57
   0  -2   6   61.99    2.47
   0   2  -6   59.00    2.42
   0   2   6   58.82    1.99
   0   2   6   60.90    2.07
   0   2   6   60.23    2.31
   0  -2  -7    4.19    0.69
   0  -2   7    5.40    0.91
   0   2  -7    4.62    0.85
   0   2   7    4.27    0.54
   0   2   7    5.68    0.78
   0  -2  -8   43.06    2.08
   0  -2   8   44.26    2.45
   0   2  -8   47.59    2.50
   0   2   8   48.38    1.94
   0   2   8   47.63    2.38
   0  -2  -9    3.53    0.85
   0  -2   9    4.06    0.86
   0   2  -9    4.63    0.93
   0   2   9    2.94    0.44
   0   2   9    3.83    0.75
   0  -2 -10   46.40    2.50
   0  -2  10   46.49    2.76
   0   2 -10   47.69    2.79
   0   2  10   56.17    2.04
   0   2  10   47.82    2.69
   0  -2 -11    9.38    1.15
   0  -2  11    9.79    1.29
   0   2 -11   10.78    1.41
   0   2  11   10.16    1.24
   0  -2 -12    0.52    0.33
   0  -2  12    0.47    0.47
   0   2 -12   -0.22    0.49
   0   2  12    0.90    0.49
   0  -2 -13   61.17    3.16
   0  -2  13   58.71    3.47
   0   2 -13   56.84    3.47
   0   2  13   60.05    3.35
   0  -2  14    3.26    0.58
   0   2 -14    4.12    1.14
   0   2  14    4.09    0.56
   0  -2  15   31.92    2.47
   0   2 -15   28.60    2.47
   0   2  15   32.32    2.19
   0  -4   0    1.92    0.60
   0   4   0    2.71    0.41
   0   4   0    2.07    0.60
   0  -4  -1   26.49    1.33
   0  -4   1   28.41    1.46
   0   4  -1   29.92    1.40
   0   4  -1   28.84    1.46
   0   4   1   28.04    1.21
   0   4   1   27.55    1.55
   0  -4  -2   15.38    1.04
   0  -4   2   16.28    1.21
   0   4  -2   20.11    1.23
   0   4  -2   18.64    1.15
   0   4   2   18.10    0.93
   0   4   2   18.61    1.36
   0  -4  -3  277.68    4.63
   0  -4   3  309.44    5.16
   0   4  -3  317.31    5.21
   0   4  -3  314.99    4.39
   0   4   3  318.45    4.15
   0   4   3  303.43    5.40
   0  -4  -4   62.33    2.30
   0  -4   4   69.71    2.62
   0   4  -4   72.83    2.66
   0   4  -4   71.70    1.95
   0   4   4   71.00    1.97
   0   4   4   66.22    2.63
   0  -4  -5   19.26    1.35
   0  -4   5   20.41    0.84
   0  -4   5   22.63    1.64
   0   4  -5   22.34    1.59
   0   4   5   23.66    1.13
   0   4   5   19.84    1.49
   0  -4  -6   21.22    1.53
   0  -4   6   23.33    1.74
   0   4  -6   24.94    1.80
   0   4   6   25.72    1.27
   0   4   6   24.54    1.72
   0  -4  -7   61.33    2.76
   0  -4   7   71.05    3.09
   0   4  -7   73.67    3.20
   0   4   7   76.70    2.44
   0   4   7   71.55    2.98
   0  -4  -8  233.64    5.66
   0  -4   8  262.81    6.25
   0   4  -8  263.68    6.36
   0   4   8  272.50    5.03
   0   4   8  268.37    5.96
   0  -4  -9    4.49    1.25
   0  -4   9    6.39    1.05
   0   4  -9    5.87    1.10
   0   4   9    4.65    0.78
   0   4   9    4.51    0.88
   0  -4  10   25.47    2.10
   0   4 -10   23.86    2.14
   0   4  10   22.94    1.66
   0   4  10   24.32    1.90
   0  -4  11   13.11    1.52
   0   4 -11   13.68    1.66
   0   4  11   15.40    1.11
   0   4  11   14.72    1.41
   0  -4  12    0.41    0.56
   0   4 -12    0.83    0.54
   0   4  12    2.24    0.49
   0  -4  13   17.20    1.70
   0   4 -13   19.20    1.98
   0   4  13   18.32    1.34
   0  -4  14    2.16    0.56
   0   4 -14    1.92    0.63
   0   4  14    2.97    0.56
   0  -6   0   44.32    2.20
   0   6   0   47.55    2.04
   0   6   0   45.35    2.45
   0  -6  -1   13.10    1.31
   0  -6   1   12.89    1.30
   0   6  -1   15.16    1.19
   0   6  -1   15.21    1.45
   0   6   1   17.60    1.14
   0   6   1   15.14    1.57
   0  -6  -2   62.55    2.55
   0  -6   2   67.67    2.85
   0   6  -2   65.02    2.64
   0   6  -2   67.71    2.76
   0   6   2   67.03    2.26
   0   6   2   64.49    3.04
   0  -6  -3   12.59    1.08
   0  -6   3   13.01    1.51
   0   6  -3   12.60    1.22
   0   6  -3   11.69    1.15
   0   6   3   12.56    0.80
   0   6   3   10.30    1.32
   0  -6  -4    0.26    0.30
   0  -6   4    0.34    0.74
   0   6  -4    0.65    0.43
   0   6  -4   -0.85    0.32
   0   6   4    0.52    0.61
   0  -6  -5  216.07    5.20
   0  -6   5  240.70    5.83
   0   6  -5  232.85    5.78
   0   6   5  236.67    6.17
   0  -6  -6   93.78    3.47
   0  -6   6  107.89    4.06
   0   6  -6  107.27    4.11
   0   6   6  109.54    4.32
   0  -6  -7    2.79    0.46
   0  -6   7    4.40    0.82
   0   6  -7    4.06    0.85
   0   6   7    2.30    1.00
   0  -6  -8    1.44    0.39
   0  -6   8    0.47    0.49
   0   6  -8    0.43    0.45
   0   6   8   -0.59    0.45
   0  -6  -9    3.71    0.53
   0  -6   9    4.58    0.80
   0   6  -9    3.37    0.82
   0   6   9    5.15    0.92
   0  -6 -10    4.84    0.54
   0  -6  10    4.45    0.73
   0   6 -10    5.06    0.95
   0   6  10    5.52    0.79
   0  -6 -11    4.69    0.54
   0  -6  11    9.64    1.05
   0   6 -11    5.35    0.99
   0   6  11   10.67    0.94
   0  -6 -12   47.95    2.55
   0  -6  12   54.16    3.39
   0   6 -12   56.32    3.74
   0   6  12   67.84    2.89
   0  -6 -13   -1.31    0.58
   0  -6  13    3.12    0.65
   0   6 -13    1.10    0.47
   0  -8   0   -0.34    0.37
   0   8   0   -0.13    0.52
   0  -8  -1   37.42    2.20
   0  -8   1   45.17    2.52
   0   8  -1   47.74    2.80
   0   8   1   41.74    2.81
   0  -8  -2   28.69    1.82
   0  -8   2   30.50    2.21
   0   8  -2   30.42    1.77
   0   8  -2   30.54    2.11
   0   8   2   32.32    2.53
   0  -8  -3    2.05    0.37
   0  -8   3   -0.53    0.66
   0   8  -3   -0.39    0.29
   0   8  -3    0.46    0.41
   0   8   3    0.10    0.66
   0  -8  -4  123.94    4.05
   0  -8   4  151.09    5.10
   0   8  -4  129.65    4.56
   0   8   4  143.51    5.47
   0  -8   5    0.44    0.56
   0   8  -5    0.44    0.35
   0   8   5   -0.82    0.47
   0  -8   6    3.23    0.69
   0   8  -6   -0.10    0.32
   0   8   6    0.90    0.74
   0  -8   7    3.37    0.62
   0   8  -7    2.54    0.45
   0   8   7    3.01    1.03
   0  -8   8    1.32    0.54
   0   8  -8    1.67    0.41
   0   8   8    0.96    0.66
   0  -8   9   12.78    1.12
   0   8  -9   12.23    1.20
   0   8   9   15.29    1.67
   0  -8  10    7.24    0.79
   0   8 -10    9.38    0.87
   0   8  10   12.96    1.11
   0  10   0   13.43    1.38
   0  10  -1    9.92    0.98
   0  10   1   10.60    1.25
   0  10   2   22.83    2.02
   0  10   3    4.22    1.01
   0  10   4    4.64    1.08
   0  10   5   14.45    1.62
  -1  -1  16   25.23    1.69
  -1   1  16   25.08    1.50
   1   1 -16   17.70    1.79
  -1  -1  15    5.36    0.72
  -1   1  15    2.14    0.55
   1  -1 -15    4.66    0.66
   1   1 -15    3.29    0.68
  -1  -1  14    5.95    0.87
  -1   1  14    2.98    0.54
   1  -1 -14    4.93    0.84
   1   1 -14    6.20    1.00
  -1  -1  13    1.62    0.59
  -1   1  13    0.52    0.46
   1  -1 -13   -0.04    0.36
   1   1 -13    0.94    0.52
  -1  -1  12    0.26    0.46
  -1   1  12   -0.26    0.38
   1  -1 -12    0.86    0.43
   1   1 -12    0.71    0.45
  -1  -1  11    2.16    0.77
  -1   1  11    1.47    0.63
   1  -1 -11    2.15    0.77
   1   1 -11    2.17    0.78
  -1  -1  10   38.26    2.42
  -1   1  10   39.24    2.42
   1  -1 -10   37.04    2.27
   1   1 -10   40.52    2.48
  -1  -1   9   17.37    1.54
  -1   1   9   19.49    0.94
  -1   1   9   17.56    1.52
   1  -1  -9   15.91    1.48
   1   1  -9   19.12    1.68
  -1  -1   8  155.32    4.29
  -1   1   8  161.39    3.14
  -1   1   8  149.07    4.10
   1  -1  -8  144.34    3.86
   1   1  -8  157.63    4.28
  -1  -1   7    2.99    0.68
  -1   1   7    3.47    0.32
  -1   1   7    2.92    0.58
   1  -1  -7    3.38    0.81
   1   1  -7    3.16    0.85
  -1  -1   6    0.81    0.47
  -1   1   6    0.40    0.19
  -1   1   6    0.50    0.31
   1  -1  -6    0.42    0.39
   1   1  -6    0.50    0.44
  -1  -1   5  534.34    6.23
  -1   1   5  528.51    5.65
  -1   1   5  530.91    5.05
  -1   1   5  531.79    6.00
   1  -1  -5  465.98    5.32
   1   1  -5  530.16    6.17
  -1  -1   4  346.19    4.51
  -1   1   4  359.71    4.16
  -1   1   4  342.84    3.79
  -1   1   4  353.30    4.35
   1   1  -4  353.07    4.55
  -1  -1   3  283.37    3.62
  -1   1   3  286.74    3.26
  -1   1   3  275.38    3.17
  -1   1   3  290.04    3.45
   1   1  -3  292.71    3.68
  -1  -1   2   14.01    0.88
  -1   1   2   13.46    0.68
  -1   1   2   13.35    0.76
  -1   1   2   14.79    0.76
   1   1  -2   13.93    0.82
  -1  -1   1   43.41    1.06
  -1   1   1   44.23    0.94
  -1   1   1   41.17    1.04
   1  -1  -1   39.54    0.86
   1   1  -1   44.67    1.01
   1   1  -1   42.84    0.83
  -1  -1   0    2.47    0.30
  -1   1   0    1.65    0.25
  -1   1   0    1.87    0.29
   1  -1   0    1.73    0.25
   1   1   0    1.84    0.19
   1   1   0    1.73    0.28
  -1  -1  -1  100.75    1.61
  -1   1  -1  112.31    1.74
  -1   1  -1  115.95    1.49
   1  -1   1  118.05    1.70
   1   1   1  106.99    1.71
  -1   1  -2  995.86    6.46
   1  -1   2  967.14    7.40
   1  -1   2  992.87    6.35
   1   1   2  969.83    6.00
   1   1   2  978.14    6.19
   1   1   2 1018.33    6.45
  -1   1  -3    2.05    0.44
   1  -1   3    2.74    0.49
   1   1   3    2.07    0.33
   1   1   3    2.64    0.39
   1   1   3    1.79    0.41
  -1  -1  -4 1802.51    9.73
  -1   1  -4 2024.90   11.47
   1  -1   4 1874.04   11.03
   1   1   4 1957.31   10.10
   1   1   4 1967.27   11.22
  -1  -1  -5   18.17    1.08
  -1   1  -5   19.68    1.26
   1  -1   5   17.76    1.22
   1   1   5   18.58    0.92
   1   1   5   18.59    1.19
  -1  -1  -6  575.92    6.46
  -1   1  -6  624.52    7.38
   1  -1   6  611.79    7.42
   1   1   6  615.56    5.90
   1   1   6  614.16    7.34
  -1  -1  -7   27.80    1.59
  -1   1  -7   30.70    1.82
   1  -1   7   27.36    1.75
   1   1   7   30.50    1.26
   1   1   7   28.98    1.72
  -1  -1  -8   50.30    2.30
  -1   1  -8   57.62    2.64
   1  -1   8   55.32    2.63
   1   1   8   55.52    1.80
   1   1   8   55.41    2.57
  -1  -1  -9   32.28    2.00
  -1   1  -9   37.02    2.25
   1  -1   9   37.55    2.30
   1   1   9   39.14    1.45
   1   1   9   36.73    2.24
  -1  -1 -10   10.14    1.16
  -1   1 -10   11.47    1.37
   1  -1  10   12.37    1.42
   1   1  10   10.27    1.27
  -1  -1 -11    6.25    0.94
  -1   1 -11    8.70    1.21
   1  -1  11    6.40    1.03
   1   1  11    6.00    1.04
  -1  -1 -12    6.39    0.91
  -1   1 -12    4.95    0.98
   1  -1  12    6.62    1.00
   1   1  12    4.66    0.88
  -1  -1 -13    2.70    0.56
  -1   1 -13    2.16    0.82
   1  -1  13    1.42    0.54
   1   1  13    3.06    0.61
  -1  -1 -14    3.51    0.61
  -1   1 -14    2.62    0.82
   1  -1  14    4.01    0.68
   1   1  14    4.50    0.65
  -1   1 -15   22.85    2.11
   1  -1  15   21.60    1.84
   1   1  15   20.09    1.69
  -1  -3  15   11.79    1.21
  -1   3  15   15.24    0.90
   1   3 -15   11.17    1.51
  -1  -3  14    3.20    0.53
  -1   3  14    3.70    0.58
   1   3 -14    4.42    0.86
  -1  -3  13    3.33    0.74
  -1   3  13    4.92    0.61
   1   3 -13    2.59    0.84
  -1  -3  12   15.45    1.69
  -1   3  12   17.21    1.55
   1   3 -12   15.42    1.80
  -1  -3  11   21.95    2.02
  -1   3  11   23.11    1.86
   1  -3 -11   21.81    1.77
   1   3 -11   24.55    2.17
  -1  -3  10   38.56    2.56
  -1   3  10   43.64    2.16
  -1   3  10   42.03    2.52
   1  -3 -10   39.38    2.27
   1   3 -10   40.92    2.68
  -1  -3   9   69.83    3.25
  -1   3   9   68.30    2.73
  -1   3   9   67.03    3.03
   1  -3  -9   61.61    2.66
   1   3  -9   64.20    3.16
  -1  -3   8   20.18    1.67
  -1   3   8   20.62    1.30
  -1   3   8   20.31    1.43
  -1   3   8   22.31    1.61
   1  -3  -8   15.58    1.31
   1   3  -8   17.94    1.64
  -1  -3   7  155.37    4.34
  -1   3   7  165.79    3.70
  -1   3   7  163.33    4.03
  -1   3   7  161.67    4.14
   1   3  -7  154.33    4.34
  -1  -3   6   10.92    1.18
  -1   3   6    9.56    0.77
  -1   3   6    9.39    0.92
  -1   3   6    9.61    0.91
   1   3  -6    9.64    1.09
  -1  -3   5   28.49    1.69
  -1   3   5   27.50    1.27
  -1   3   5   26.75    1.52
  -1   3   5   31.57    1.57
   1  -3  -5   23.15    1.48
   1   3  -5   31.39    1.74
  -1  -3   4   50.67    2.08
  -1   3   4   52.57    1.64
  -1   3   4   50.14    2.01
   1  -3  -4   44.90    1.77
   1   3  -4   53.13    2.09
   1   3  -4   52.86    1.32
  -1  -3   3   19.98    1.28
  -1   3   3   21.94    0.99
  -1   3   3   20.49    1.25
   1  -3  -3   18.54    1.05
   1   3  -3   20.57    1.21
   1   3  -3   20.49    0.90
  -1  -3   2   14.40    1.04
  -1   3   2   14.70    0.78
  -1   3   2   12.74    0.98
   1  -3  -2   13.37    0.83
   1   3  -2   15.22    0.95
   1   3  -2   14.42    0.82
  -1  -3   1  141.38    2.83
  -1   3   1  148.23    2.56
  -1   3   1  144.97    3.03
   1  -3  -1  139.51    2.58
   1   3  -1  157.03    2.75
   1   3  -1  144.52    2.75
  -1  -3   0   55.96    1.73
  -1   3   0   60.62    1.71
  -1   3   0   57.70    1.84
   1  -3   0   54.13    1.65
   1   3   0   57.68    1.52
   1   3   0   57.09    1.83
  -1  -3  -1  174.25    3.09
  -1   3  -1  187.44    3.20
  -1   3  -1  181.15    3.09
   1  -3   1  183.06    3.10
   1   3   1  184.54    2.60
   1   3   1  173.37    3.33
  -1  -3  -2   96.86    2.39
  -1   3  -2  108.48    2.62
  -1   3  -2  108.99    2.28
   1  -3   2  105.75    2.54
   1   3   2  113.36    2.00
   1   3   2  104.31    2.70
  -1  -3  -3    5.60    0.66
  -1   3  -3    5.86    0.72
  -1   3  -3    6.30    0.54
   1  -3   3    6.55    0.81
   1   3   3    6.45    0.45
   1   3   3    5.91    0.70
  -1  -3  -4  206.79    3.97
  -1   3  -4  234.17    4.46
   1  -3   4  218.84    2.80
   1  -3   4  228.16    4.28
   1   3   4  231.40    3.28
   1   3   4  225.63    4.30
  -1  -3  -5   79.27    2.68
  -1   3  -5   90.50    2.98
   1  -3   5   84.47    2.81
   1   3   5   91.57    2.23
   1   3   5   84.96    2.73
  -1   3  -6    9.15    1.08
   1  -3   6   10.40    1.15
   1   3   6   10.89    0.76
   1   3   6    9.23    0.90
   1   3   6   10.24    1.01
  -1  -3  -7    5.13    0.75
  -1   3  -7    5.67    0.99
   1  -3   7    6.50    1.08
   1   3   7    4.60    0.65
   1   3   7    5.46    0.79
  -1  -3  -8  202.61    4.37
  -1   3  -8  220.09    5.57
   1  -3   8  207.64    5.33
   1   3   8  220.38    4.90
   1   3   8  226.00    5.40
  -1  -3  -9    7.63    0.97
  -1   3  -9    6.90    1.13
   1  -3   9    8.39    1.22
   1   3   9    7.90    0.80
   1   3   9    8.18    1.08
  -1  -3 -10   81.44    3.17
  -1   3 -10   81.58    3.78
   1  -3  10   82.71    3.77
   1   3  10   84.31    3.09
   1   3  10   87.91    3.76
  -1   3 -11   18.86    1.93
   1  -3  11   16.57    1.76
   1   3  11   18.20    1.65
  -1   3 -12   22.77    2.16
   1  -3  12   23.08    2.08
   1   3  12   24.13    1.93
  -1   3 -13    1.26    0.61
   1  -3  13    1.52    0.47
   1   3  13    0.31    0.43
  -1   3 -14   12.69    1.56
   1  -3  14   13.31    1.30
   1   3  14   12.38    1.04
  -1   3 -15    0.21    0.55
   1  -3  15    0.21    0.55
   1   3  15    0.63    0.55
  -1  -5  14   26.80    2.15
   1  -5 -14   26.80    1.92
   1   5 -14   26.09    2.37
  -1  -5  13   -0.69    0.48
   1  -5 -13   -0.04    0.53
   1   5 -13   -0.02    0.58
  -1  -5  12    2.22    0.55
   1  -5 -12   -0.11    0.48
   1   5 -12    0.85    0.57
  -1  -5  11    2.70    0.63
  -1   5  11    1.30    0.47
   1  -5 -11   -0.25    0.42
   1   5 -11    0.13    0.49
  -1  -5  10    1.52    0.59
  -1   5  10    0.59    0.47
   1  -5 -10    0.72    0.39
   1   5 -10    0.30    0.43
  -1  -5   9    3.16    0.96
  -1   5   9    3.68    0.80
   1  -5  -9    3.85    0.68
   1   5  -9    4.47    0.99
  -1  -5   8   28.12    2.16
  -1   5   8   30.05    2.20
   1  -5  -8   25.42    1.79
   1   5  -8   30.01    2.26
  -1  -5   7  134.68    4.49
  -1   5   7  143.82    3.42
  -1   5   7  138.52    4.56
   1  -5  -7  119.27    3.87
   1   5  -7  133.82    4.51
  -1  -5   6   21.43    1.77
  -1   5   6   20.07    1.09
  -1   5   6   18.63    1.70
   1  -5  -6   17.44    1.37
   1   5  -6   20.78    1.71
  -1  -5   5    0.26    0.73
  -1   5   5    0.35    0.17
  -1   5   5   -0.34    0.44
   1  -5  -5    0.41    0.33
   1   5  -5    0.02    0.31
  -1  -5   4   61.04    2.74
  -1   5   4   63.50    2.08
  -1   5   4   59.00    2.75
   1  -5  -4   50.83    2.17
   1   5  -4   60.44    2.58
   1   5  -4   58.40    2.07
  -1  -5   3   13.22    1.37
  -1   5   3   13.54    0.88
  -1   5   3   12.09    1.37
   1  -5  -3   12.56    1.01
   1   5  -3   15.89    1.27
   1   5  -3   13.55    1.14
  -1  -5   2   78.05    2.82
  -1   5   2   75.42    2.28
  -1   5   2   75.95    2.96
   1  -5  -2   70.46    2.42
   1   5  -2   80.60    2.66
   1   5  -2   79.77    2.65
  -1  -5   1    0.37    0.47
  -1   5   1    0.88    0.28
  -1   5   1   -0.23    0.57
   1  -5  -1    0.38    0.29
   1   5  -1    0.98    0.33
   1   5  -1    0.28    0.46
  -1  -5   0    0.67    0.55
  -1   5   0    1.69    0.38
  -1   5   0    1.32    0.66
   1  -5   0    1.60    0.49
   1   5   0    2.00    0.32
   1   5   0    1.68    0.64
  -1  -5  -1  422.25    6.19
  -1   5  -1  463.35    6.34
  -1   5  -1  456.54    6.57
   1  -5   1  436.80    6.20
   1   5   1  458.61    5.50
   1   5   1  460.22    7.01
  -1  -5  -2   73.53    2.61
  -1   5  -2   77.18    2.71
  -1   5  -2   79.49    2.67
   1  -5   2   77.77    2.75
   1   5   2   77.28    2.14
   1   5   2   74.74    2.94
  -1  -5  -3  229.30    4.73
  -1   5  -3  253.52    5.16
  -1   5  -3  259.00    4.62
   1  -5   3  243.50    5.00
   1   5   3  252.45    3.91
   1   5   3  242.00    5.40
  -1  -5  -4    8.09    0.89
  -1   5  -4    9.96    1.10
   1  -5   4   10.79    0.72
   1  -5   4   10.26    1.23
   1   5   4    9.20    0.58
   1   5   4    7.57    1.03
  -1  -5  -5    1.13    0.51
  -1   5  -5    2.87    0.86
   1  -5   5    2.83    0.29
   1  -5   5    2.02    0.82
   1   5   5    3.57    0.24
   1   5   5    3.18    0.92
  -1  -5  -6    2.83    0.61
  -1   5  -6    3.08    0.90
   1  -5   6    4.23    0.86
   1   5   6    2.64    0.83
  -1  -5  -7   53.95    2.65
  -1   5  -7   60.22    3.08
   1  -5   7   60.30    3.00
   1   5   7   60.05    3.00
  -1  -5  -8    8.28    0.95
  -1   5  -8    7.42    1.17
   1  -5   8    9.26    1.20
   1   5   8   10.40    1.26
  -1  -5  -9   21.64    1.79
  -1   5  -9   23.97    2.15
   1  -5   9   24.10    2.01
   1   5   9   24.23    1.88
  -1  -5 -10    1.89    0.46
  -1   5 -10    1.36    0.75
   1  -5  10    2.85    0.67
   1   5  10    0.44    0.49
  -1  -5 -11   15.63    1.40
  -1   5 -11   13.20    1.64
   1  -5  11   16.94    1.71
   1   5  11   19.97    1.44
  -1  -5 -12    1.74    0.48
  -1   5 -12    0.52    0.48
   1  -5  12    1.86    0.59
  -1  -5 -13   28.33    2.03
  -1   5 -13   31.27    2.63
   1  -5  13   27.28    2.22
  -1  -5 -14   14.36    1.15
  -1   5 -14   16.64    1.65
   1  -5  14   16.15    1.46
  -1  -7  12    3.40    0.61
   1   7 -12    0.92    0.52
  -1  -7  11    3.15    0.61
  -1   7  11    4.59    0.67
   1   7 -11    1.49    0.68
  -1  -7  10    1.26    0.47
  -1   7  10    5.92    0.80
   1   7 -10    1.27    0.51
  -1  -7   9    5.58    0.79
  -1   7   9    5.52    1.06
   1   7  -9    4.27    0.84
  -1  -7   8    7.39    0.96
  -1   7   8    7.79    1.29
   1  -7  -8    4.98    0.48
   1   7  -8    6.83    1.01
  -1  -7   7    2.33    0.81
  -1   7   7    1.66    0.90
   1  -7  -7    0.98    0.37
   1   7  -7    1.69    0.61
  -1  -7   6   27.09    2.11
  -1   7   6   26.78    2.33
   1  -7  -6   22.13    1.36
   1   7  -6   23.67    1.94
  -1  -7   5   -0.20    0.54
  -1   7   5   -0.15    0.69
   1  -7  -5    0.77    0.35
   1   7  -5    0.04    0.31
  -1  -7   4  157.78    4.98
  -1   7   4  150.97    5.22
   1  -7  -4  141.59    4.19
   1   7  -4  144.71    4.56
  -1  -7   3    0.66    0.87
  -1   7   3   -0.58    0.51
   1  -7  -3   -0.20    0.27
   1   7  -3    0.78    0.40
   1   7  -3   -0.20    0.45
  -1  -7   2   18.38    1.70
  -1   7   2   17.99    0.96
  -1   7   2   12.76    1.58
   1  -7  -2   15.18    1.42
   1   7  -2   18.97    1.42
   1   7  -2   14.70    1.42
  -1  -7   1   68.87    3.07
  -1   7   1   74.41    2.71
  -1   7   1   73.90    3.44
   1  -7  -1   68.97    2.90
   1   7  -1   72.96    2.78
   1   7  -1   79.76    3.35
  -1  -7   0  142.19    4.33
  -1   7   0  156.05    4.16
  -1   7   0  156.70    4.87
   1  -7   0  141.30    4.22
   1   7   0  162.45    4.02
   1   7   0  160.30    4.91
  -1  -7  -1   67.93    2.97
  -1   7  -1   74.72    2.96
  -1   7  -1   76.64    3.31
   1  -7   1   70.83    3.05
   1   7   1   71.55    3.36
  -1  -7  -2   26.31    1.74
  -1   7  -2   31.13    1.93
  -1   7  -2   30.64    2.00
   1  -7   2   27.74    2.01
   1   7   2   29.66    2.26
  -1  -7  -3   31.55    1.86
  -1   7  -3   35.71    2.18
  -1   7  -3   45.00    2.36
   1  -7   3   37.29    2.37
   1   7   3   36.90    2.56
  -1  -7  -4    0.58    0.31
  -1   7  -4    0.58    0.38
   1  -7   4    0.22    0.30
   1  -7   4   -0.25    0.45
   1   7   4   -0.31    0.59
  -1  -7  -5    0.58    0.32
  -1   7  -5   -0.30    0.33
   1  -7   5    1.36    0.56
   1   7   5   -0.76    0.58
  -1  -7  -6    6.55    0.64
  -1   7  -6    8.89    1.18
   1  -7   6   10.47    1.23
   1   7   6    6.38    1.17
  -1  -7  -7   12.85    1.00
  -1   7  -7   11.26    1.36
   1  -7   7   12.96    1.36
   1   7   7   12.27    1.58
  -1  -7  -8    6.76    0.62
  -1   7  -8    9.37    1.25
   1  -7   8    7.88    1.05
   1   7   8    9.02    1.24
  -1  -7  -9   -0.13    0.43
  -1   7  -9   -0.25    0.36
   1  -7   9    0.39    0.45
   1   7   9    0.65    0.56
  -1  -7 -10    9.25    0.65
  -1   7 -10   12.50    1.47
   1  -7  10   13.45    1.22
   1   7  10   18.78    1.50
  -1   7 -11   -0.45    0.46
   1  -7  11    1.68    0.55
  -1   7 -12    3.24    0.56
  -1  -9   8    1.44    0.57
  -1   9   8    0.88    0.73
   1   9  -8    0.78    0.44
  -1  -9   7    0.76    0.64
  -1   9   7    0.56    0.83
   1   9  -7    1.42    0.41
  -1  -9   6   31.45    2.19
  -1   9   6   34.60    2.66
   1   9  -6   27.60    1.60
  -1  -9   5   -0.23    0.56
  -1   9   5    2.97    0.74
  -1  -9   4    0.13    0.63
  -1   9   4    2.75    0.87
  -1  -9   3    1.12    0.75
  -1   9   3    1.77    0.76
  -1  -9   2    8.00    1.06
  -1   9   2    5.06    1.06
   1   9  -2    5.68    0.76
  -1   9   1   -0.27    0.59
   1   9  -1   -0.91    0.49
  -1   9   0   23.13    1.97
   1   9   0   25.02    2.10
  -1   9  -1    0.84    0.53
   1   9   1    1.87    0.66
  -1   9  -2    0.80    0.49
   1   9   2   -0.04    0.64
   1   9   3    0.06    0.65
  -1   9  -4   -0.07    0.36
   1   9   4    0.87    0.59
  -1   9  -5    9.81    0.73
   1   9   5    9.88    1.36
  -1   9  -6   12.59    0.96
   1   9   6   16.10    1.65
   1   9   7   10.14    1.51
  -1   9  -8    2.21    0.49
   1   9   8    6.04    0.92
  -2   0  16    5.58    0.59
   2   0 -16    3.03    0.68
  -2   0  15    0.67    0.48
  -2   0  14    6.02    0.80
   2   0 -14    6.40    0.93
   2   0 -13    0.31    0.41
  -2   0  12   42.22    2.73
   2   0 -12   41.92    2.70
  -2   0  11    0.66    0.52
   2   0 -11    0.65    0.58
  -2   0  10  400.56    7.68
   2   0 -10  386.26    7.36
  -2   0   9    0.58    0.55
   2   0  -9    0.52    0.63
  -2   0   8   30.74    1.86
   2   0  -8   28.06    1.81
  -2   0   7    0.74    0.17
  -2   0   7    0.11    0.39
   2   0  -7   -0.10    0.43
  -2   0   6  609.91    4.63
  -2   0   6  564.13    6.75
   2   0  -6  562.21    6.65
  -2   0   5    0.61    0.14
  -2   0   5    0.61    0.35
   2   0  -5    0.11    0.34
  -2   0   4 1442.19    8.98
   2   0  -4 1340.27    8.62
  -2   0   3    0.52    0.35
  -2   0   3    0.64    0.23
  -2   0   3    0.18    0.35
  -2   0   2 1003.68    6.11
  -2   0   2 1014.42    6.13
   2   0  -2  934.38    7.19
  -2   0   1    0.12    0.12
  -2   0   1    0.09    0.11
   2   0  -1    0.00    0.10
  -2   0   0   -0.05    0.02
  -2   0  -1    0.01    0.13
   2   0   1    0.04    0.13
   2   0   1    0.07    0.17
  -2   0  -2  989.79    6.05
   2   0   2  984.11    6.17
   2   0   2  970.25    6.17
  -2   0  -3    0.17    0.26
   2   0   3    0.13    0.15
   2   0   3    0.44    0.33
  -2   0  -4  218.19    3.36
   2   0   4  229.72    2.65
   2   0   4  213.36    3.57
  -2   0  -5    0.18    0.31
   2   0   5    0.67    0.15
   2   0   5   -0.23    0.36
  -2   0  -6  371.58    5.40
   2   0   6  362.99    5.68
  -2   0  -7    0.08    0.40
   2   0   7    0.86    0.16
   2   0   7   -0.08    0.31
  -2   0  -8   41.96    2.17
   2   0   8   45.00    1.28
   2   0   8   41.56    2.24
  -2   0  -9    0.10    0.50
   2   0   9   -0.32    0.33
  -2   0 -10   56.23    2.81
   2   0  10   53.34    2.88
  -2   0 -11    0.73    0.41
   2   0  11    0.56    0.45
  -2   0 -12   26.41    2.08
   2   0  12   27.58    2.24
  -2   0 -13    0.83    0.48
   2   0  13    0.96    0.45
  -2   0 -14   56.61    3.36
   2   0  14   49.35    3.25
  -2   0 -15    0.19    0.46
   2   0  15   -0.77    0.45
  -2  -2  15    7.22    0.98
  -2   2  15   10.83    0.95
   2   2 -15    8.37    1.29
  -2  -2  14    2.57    0.59
  -2   2  14    0.98    0.44
   2  -2 -14    0.05    0.39
   2   2 -14    0.23    0.50
  -2  -2  13   -0.05    0.47
  -2   2  13    2.19    0.50
   2  -2 -13    0.60    0.46
   2   2 -13    0.47    0.47
  -2  -2  12   18.20    1.80
  -2   2  12   19.51    1.72
   2  -2 -12   19.45    1.80
   2   2 -12   21.88    2.06
  -2  -2  11    4.50    0.89
  -2   2  11    5.28    0.87
   2  -2 -11    4.08    0.90
   2   2 -11    5.83    1.06
  -2  -2  10    0.83    0.60
  -2   2  10    0.89    0.50
   2  -2 -10    0.16    0.61
   2   2 -10    1.48    0.70
  -2  -2   9   24.98    1.91
  -2   2   9   27.43    1.48
  -2   2   9   25.35    1.81
   2  -2  -9   24.91    1.76
   2   2  -9   27.50    2.01
  -2  -2   8   83.67    3.27
  -2   2   8   86.27    2.65
  -2   2   8   84.56    3.08
   2  -2  -8   79.77    2.85
   2   2  -8   87.63    3.35
  -2  -2   7   70.22    2.79
  -2   2   7   69.72    2.42
  -2   2   7   72.13    2.34
  -2   2   7   69.36    2.58
   2   2  -7   69.87    2.80
  -2  -2   6  601.95    7.53
  -2   2   6  636.97    6.85
  -2   2   6  611.03    6.66
  -2   2   6  627.20    7.20
   2   2  -6  634.55    7.74
  -2  -2   5    1.51    0.57
  -2   2   5    1.65    0.33
  -2   2   5    1.58    0.36
  -2   2   5    2.45    0.43
   2   2  -5    1.50    0.55
  -2  -2   4  359.38    4.96
  -2   2   4  359.91    4.31
  -2   2   4  346.64    4.57
  -2   2   4  370.12    4.54
   2   2  -4  364.39    4.95
  -2  -2   3    7.48    0.78
  -2   2   3    8.80    0.61
  -2   2   3    8.25    0.70
  -2   2   3    8.40    0.60
   2   2  -3    9.33    0.77
   2   2  -3    8.60    0.42
  -2  -2   2  317.19    3.94
  -2   2   2  315.79    3.46
  -2   2   2  299.82    3.86
   2  -2  -2  288.83    3.21
   2   2  -2  329.66    3.79
   2   2  -2  306.58    3.06
  -2  -2   1  313.96    3.67
  -2   2   1  332.14    3.47
  -2   2   1  316.66    3.78
   2  -2  -1  303.57    3.05
   2   2  -1  339.61    3.39
   2   2  -1  323.82    3.41
  -2  -2   0   34.88    1.20
  -2   2   0   37.93    1.21
  -2   2   0   36.00    1.24
   2  -2   0   35.41    1.04
   2   2   0   37.77    0.95
   2   2   0   36.31    1.24
  -2  -2  -1  320.17    3.72
  -2   2  -1  347.79    3.91
  -2   2  -1  352.12    3.59
   2  -2   1  354.57    3.60
   2   2   1  333.00    3.95
  -2  -2  -2   43.40    1.47
  -2   2  -2   48.11    1.58
   2  -2   2   43.44    1.15
   2  -2   2   44.71    1.44
   2   2   2   48.25    1.02
   2   2   2   44.58    1.53
  -2  -2  -3   24.77    1.28
  -2   2  -3   27.15    1.32
   2  -2   3   28.95    0.87
   2  -2   3   28.46    1.29
   2   2   3   29.48    0.93
   2   2   3   28.10    1.28
   2   2   3   30.69    1.36
  -2   2  -4    2.47    0.63
   2  -2   4    2.60    0.57
   2   2   4    2.39    0.27
   2   2   4    1.72    0.35
   2   2   4    2.79    0.48
  -2  -2  -5   12.73    0.86
  -2   2  -5   13.69    1.14
   2  -2   5   12.34    1.09
   2   2   5   14.72    1.00
   2   2   5   14.42    1.09
  -2  -2  -6   20.90    1.22
  -2   2  -6   23.11    1.57
   2  -2   6   22.13    1.53
   2   2   6   22.72    1.27
   2   2   6   23.38    1.49
  -2  -2  -7   14.90    1.18
  -2   2  -7   16.74    1.46
   2  -2   7   17.22    1.49
   2   2   7   14.96    1.03
   2   2   7   16.72    1.38
  -2  -2  -8   21.99    1.52
  -2   2  -8   21.81    1.76
   2  -2   8   22.29    1.79
   2   2   8   25.17    1.37
   2   2   8   23.72    1.74
  -2  -2  -9  341.13    6.14
  -2   2  -9  370.54    7.34
   2  -2   9  351.73    7.19
   2   2   9  377.26    6.01
   2   2   9  357.92    7.17
  -2  -2 -10    1.05    0.57
  -2   2 -10    0.51    0.61
   2  -2  10    1.14    0.59
   2   2  10    0.23    0.45
  -2  -2 -11    0.05    0.32
  -2   2 -11    0.44    0.50
   2  -2  11    0.46    0.47
   2   2  11    0.27    0.43
  -2  -2 -12   26.08    1.85
  -2   2 -12   26.80    2.29
   2  -2  12   25.64    2.17
   2   2  12   32.68    2.42
  -2   2 -13    1.91    0.72
   2  -2  13    3.11    0.59
   2   2  13    2.14    0.60
  -2   2 -14    6.33    1.06
   2  -2  14    7.48    0.82
   2   2  14    7.67    0.86
  -2   2 -15    6.48    1.04
   2  -2  15    6.40    0.75
   2   2  15    6.34    0.64
  -2  -4  15   59.05    3.44
  -2   4  15   60.72    2.49
   2   4 -15   50.70    3.50
  -2  -4  14    2.39    0.54
  -2   4  14    0.24    0.50
   2   4 -14    0.09    0.43
  -2  -4  13   27.66    2.27
  -2   4  13   34.55    2.14
   2   4 -13   26.81    2.40
  -2  -4  12   29.06    2.39
  -2   4  12   30.84    2.03
   2   4 -12   26.17    2.36
  -2  -4  11   20.25    1.92
  -2   4  11   22.61    1.60
  -2   4  11   21.41    1.62
   2   4 -11   16.94    1.86
  -2  -4  10   74.83    3.67
  -2   4  10   82.10    3.37
  -2   4  10   77.43    3.40
   2  -4 -10   69.16    2.95
   2   4 -10   71.54    3.64
  -2  -4   9    8.53    1.18
  -2   4   9   10.55    0.86
  -2   4   9   12.34    1.30
  -2   4   9   11.57    1.20
   2   4  -9   10.14    1.35
  -2  -4   8   19.83    1.77
  -2   4   8   19.47    1.27
  -2   4   8   17.05    1.55
   2  -4  -8   14.79    1.55
   2   4  -8   16.32    1.61
  -2  -4   7   52.06    2.65
  -2   4   7   54.73    2.14
  -2   4   7   54.95    2.62
   2  -4  -7   47.20    2.34
   2   4  -7   51.70    2.65
  -2  -4   6   67.85    2.92
  -2   4   6   67.52    2.26
  -2   4   6   70.07    2.88
   2  -4  -6   61.21    2.45
   2   4  -6   71.24    2.93
  -2  -4   5   16.76    1.47
  -2   4   5   17.36    1.03
  -2   4   5   15.14    1.35
   2  -4  -5   16.00    1.15
   2   4  -5   17.19    1.37
   2   4  -5   17.32    0.85
  -2  -4   4    1.18    0.72
  -2   4   4    1.15    0.24
  -2   4   4    0.59    0.52
   2  -4  -4    0.74    0.28
   2   4  -4    0.90    0.43
   2   4  -4    0.24    0.26
  -2  -4   3  333.64    5.45
  -2   4   3  334.84    4.58
  -2   4   3  324.60    5.58
   2  -4  -3  296.01    4.53
   2   4  -3  348.10    5.29
   2   4  -3  339.80    4.55
  -2  -4   2   14.46    1.18
  -2   4   2   16.29    0.96
  -2   4   2   15.16    1.25
   2  -4  -2   15.09    0.96
   2   4  -2   16.75    1.07
   2   4  -2   16.43    1.04
  -2  -4   1    9.35    0.93
  -2   4   1   10.04    0.77
  -2   4   1    8.48    0.95
   2  -4  -1    9.01    0.72
   2   4  -1   10.69    0.79
   2   4  -1   10.21    0.87
  -2  -4   0  105.18    2.80
  -2   4   0  113.13    2.74
  -2   4   0  109.79    2.95
   2  -4   0  101.15    2.53
   2   4   0  113.52    2.41
   2   4   0  103.88    2.86
  -2  -4  -1    0.08    0.26
  -2   4  -1    0.38    0.27
  -2   4  -1    0.63    0.44
   2  -4   1    0.20    0.39
   2   4   1    0.43    0.16
   2   4   1   -0.11    0.30
  -2  -4  -2  139.28    3.31
  -2   4  -2  159.57    3.61
  -2   4  -2  152.86    3.23
   2  -4   2  152.08    3.39
   2   4   2  156.88    2.60
   2   4   2  146.85    3.68
  -2  -4  -3   22.26    1.39
  -2   4  -3   25.92    1.58
  -2   4  -3   24.95    1.28
   2  -4   3   25.62    1.56
   2   4   3   25.20    0.99
   2   4   3   22.38    1.49
  -2  -4  -4  235.03    4.69
  -2   4  -4  273.68    5.29
   2  -4   4  246.66    3.70
   2  -4   4  264.83    4.99
   2   4   4  277.81    3.68
   2   4   4  263.47    5.26
  -2  -4  -5    3.86    0.70
  -2   4  -5    4.01    0.76
   2  -4   5    4.59    0.32
   2  -4   5    3.60    0.77
   2   4   5    4.20    0.33
   2   4   5    4.60    0.71
  -2  -4  -6  181.79    4.60
  -2   4  -6  202.14    5.10
   2  -4   6  191.03    4.79
   2   4   6  203.28    3.59
   2   4   6  194.66    4.82
  -2  -4  -7    5.43    0.98
  -2   4  -7    5.55    0.98
   2  -4   7    5.22    0.90
   2   4   7    5.80    0.37
   2   4   7    6.76    0.93
  -2  -4  -8    9.22    1.27
  -2   4  -8    9.19    1.28
   2  -4   8   11.83    1.35
   2   4   8   10.67    1.14
  -2  -4  -9   -0.33    0.64
  -2   4  -9    0.49    0.50
   2  -4   9    1.29    0.54
   2   4   9    0.81    0.42
  -2  -4 -10   -0.92    0.72
  -2   4 -10    0.20    0.49
   2  -4  10    0.92    0.60
   2   4  10    0.26    0.37
   2   4  10   -0.93    0.46
  -2  -4 -11    1.65    1.12
  -2   4 -11    3.76    0.89
   2  -4  11    3.54    0.99
   2   4  11    5.02    0.49
   2   4  11    3.98    0.70
  -2   4 -12   33.96    2.68
   2  -4  12   34.57    2.58
   2   4  12   35.18    2.43
  -2  -4 -13    1.50    0.93
  -2   4 -13    0.98    0.50
   2  -4  13    0.66    0.48
   2   4  13    1.58    0.48
  -2  -4 -14    3.27    1.03
  -2   4 -14    3.06    0.86
   2  -4  14    2.91    0.59
   2   4  14    3.71    0.58
  -2  -6  13   18.12    1.65
   2   6 -13   17.90    1.80
  -2  -6  12    3.20    0.59
   2   6 -12    0.22    0.47
  -2  -6  11    2.17    0.54
   2  -6 -11    0.24    0.44
   2   6 -11   -0.82    0.38
  -2  -6  10   10.27    1.27
  -2   6  10    8.25    1.08
   2  -6 -10    8.50    0.80
   2   6 -10    7.46    1.16
  -2  -6   9    5.03    0.98
  -2   6   9    5.91    1.08
   2  -6  -9    4.84    0.58
   2   6  -9    5.46    0.96
  -2  -6   8    1.35    0.65
  -2   6   8    0.52    0.79
   2  -6  -8    0.99    0.34
   2   6  -8   -0.02    0.48
  -2  -6   7    4.71    1.01
  -2   6   7    3.35    1.18
   2  -6  -7    3.44    0.48
   2   6  -7    4.61    0.90
  -2  -6   6   11.95    1.42
  -2   6   6    8.81    1.44
   2  -6  -6    8.73    0.85
   2   6  -6   11.02    1.29
  -2  -6   5   37.14    2.39
  -2   6   5   39.08    1.62
  -2   6   5   36.29    2.52
   2  -6  -5   32.79    1.83
   2   6  -5   36.48    2.23
  -2  -6   4   35.84    2.33
  -2   6   4   35.27    1.63
  -2   6   4   32.16    2.26
   2  -6  -4   30.30    1.71
   2   6  -4   35.08    2.06
   2   6  -4   33.54    1.79
  -2  -6   3   48.64    2.60
  -2   6   3   52.79    2.08
  -2   6   3   46.42    2.63
   2  -6  -3   48.68    2.16
   2   6  -3   53.27    2.43
   2   6  -3   54.95    2.40
  -2  -6   2   76.01    3.09
  -2   6   2   80.30    2.66
  -2   6   2   82.46    3.41
   2  -6  -2   73.69    2.67
   2   6  -2   79.68    2.82
   2   6  -2   82.98    3.03
  -2  -6   1   33.99    2.06
  -2   6   1   35.97    1.78
  -2   6   1   33.55    2.22
   2  -6  -1   31.69    1.79
   2   6  -1   36.92    1.78
   2   6  -1   36.35    2.10
  -2  -6   0  121.06    3.75
  -2   6   0  126.78    3.55
  -2   6   0  132.58    4.10
   2  -6   0  113.12    3.40
   2   6   0  120.19    3.12
   2   6   0  130.50    4.06
  -2  -6  -1    0.80    0.51
  -2   6  -1    1.99    0.45
  -2   6  -1    0.43    0.65
   2  -6   1    1.34    0.72
   2   6   1    1.19    0.24
   2   6   1    0.23    0.62
  -2  -6  -2  204.54    4.87
  -2   6  -2  218.78    5.04
  -2   6  -2  235.12    5.13
   2  -6   2  230.57    5.10
   2   6   2  228.54    5.62
  -2  -6  -3   25.05    1.67
  -2   6  -3   25.58    1.80
  -2   6  -3   28.96    1.78
   2  -6   3   25.69    1.91
   2   6   3   23.15    1.86
  -2  -6  -4    2.89    0.60
  -2   6  -4    3.00    0.71
   2  -6   4    5.92    0.49
   2  -6   4    3.56    1.04
   2   6   4    3.27    0.97
  -2  -6  -5  123.49    4.03
  -2   6  -5  126.81    4.36
   2  -6   5  134.56    4.31
   2   6   5  127.10    4.55
  -2  -6  -6   66.85    3.00
  -2   6  -6   70.81    3.40
   2  -6   6   76.67    3.38
   2   6   6   70.68    3.46
  -2  -6  -7    3.05    0.48
  -2   6  -7    2.87    0.92
   2  -6   7    3.12    0.69
   2   6   7    2.78    0.95
  -2  -6  -8    1.05    0.37
  -2   6  -8    1.42    0.79
   2  -6   8    0.47    0.47
   2   6   8    1.31    0.63
  -2  -6  -9    0.79    0.42
  -2   6  -9    0.22    0.50
   2  -6   9    0.76    0.43
   2   6   9   -0.67    0.44
  -2  -6 -10   -0.52    0.40
  -2   6 -10    1.77    0.60
   2  -6  10    2.67    0.48
   2   6  10    0.47    0.53
  -2  -6 -11    0.33    0.44
  -2   6 -11    0.58    0.46
   2  -6  11    0.04    0.45
  -2  -6 -12    6.61    0.71
  -2   6 -12    4.71    0.91
   2  -6  12    8.06    0.90
  -2  -6 -13   14.67    1.03
  -2   6 -13   16.64    1.60
   2  -6  13   19.56    1.41
  -2  -8  10   -0.50    0.54
   2   8 -10   -0.66    0.44
  -2  -8   9    7.15    0.92
  -2   8   9    7.35    1.13
   2   8  -9    5.31    0.63
  -2  -8   8    6.57    0.92
  -2   8   8    5.22    1.11
   2   8  -8    3.83    0.55
  -2  -8   7    3.58    0.70
  -2   8   7    2.74    1.01
   2   8  -7    2.02    0.48
  -2  -8   6   22.69    1.91
  -2   8   6   23.41    2.30
   2   8  -6   20.45    1.66
  -2  -8   5    0.80    0.65
  -2   8   5    0.10    0.66
   2   8  -5    0.84    0.33
  -2  -8   4   35.32    2.55
  -2   8   4   33.35    2.70
   2   8  -4   30.16    1.98
  -2  -8   3    6.41    1.28
  -2   8   3    6.11    1.23
   2   8  -3    7.90    0.55
   2   8  -3    7.25    0.77
  -2  -8   2  221.91    6.07
  -2   8   2  247.44    6.89
   2   8  -2  244.06    6.24
  -2  -8   1   12.62    1.34
  -2   8   1   12.86    1.65
   2  -8  -1   11.29    0.84
   2   8  -1   14.64    1.52
  -2  -8   0    7.23    0.89
  -2   8   0    6.99    0.47
  -2   8   0    8.90    1.24
   2  -8   0    9.95    0.88
   2   8   0    9.77    1.30
  -2  -8  -1   24.39    1.80
  -2   8  -1   27.90    1.73
  -2   8  -1   30.02    2.21
   2  -8   1   27.34    1.91
   2   8   1   27.36    2.25
  -2  -8  -2   24.27    1.85
  -2   8  -2   23.21    1.65
  -2   8  -2   27.40    2.05
   2  -8   2   25.08    1.99
   2   8   2   25.02    2.19
  -2  -8  -3    0.07    0.33
  -2   8  -3    0.42    0.33
   2  -8   3   -0.95    0.38
   2  -8   3   -0.36    0.61
   2   8   3   -1.12    0.52
  -2  -8  -4    8.52    0.64
  -2   8  -4    7.81    0.88
   2  -8   4    7.81    1.03
   2   8   4   11.59    1.52
  -2  -8  -5    1.09    0.38
  -2   8  -5    1.95    0.43
   2  -8   5    0.62    0.52
   2   8   5   -0.65    0.47
  -2  -8  -6    2.13    0.43
  -2   8  -6    2.28    0.64
   2  -8   6    3.32    0.66
   2   8   6    2.42    0.97
  -2  -8  -7    1.47    0.44
  -2   8  -7    0.46    0.36
   2  -8   7    1.82    0.51
   2   8   7    1.98    0.79
  -2   8  -8    0.31    0.39
   2  -8   8   -0.17    0.48
   2   8   8   -0.34    0.65
  -2   8  -9    1.11    0.39
   2  -8   9    0.92    0.60
   2   8   9    4.98    0.78
  -2   8 -10   -0.21    0.43
   2  -8  10    1.79    0.57
   2   8  10    6.46    0.71
  -2  10   5    2.37    0.78
  -2  10   4    2.95    0.95
  -2  10   3   21.96    2.18
  -2  10   2   33.23    2.64
  -2  10   1   -0.31    0.61
   2  10  -1    1.40    0.55
  -2  10   0    0.15    0.66
   2  10   0    0.40    0.57
   2 -10   1    5.10    0.61
   2  10   1    9.11    1.12
   2  10   2    3.25    0.72
   2  10   3    3.17    0.90
   2  10   4   21.01    2.10
   2  10   5    3.24    0.76
  -3  -1  16    0.81    0.58
  -3   1  16   -0.01    0.52
   3  -1 -16    1.25    0.48
   3   1 -16    0.79    0.66
  -3  -1  15   56.82    3.43
  -3   1  15   53.42    3.22
   3  -1 -15   59.50    3.51
   3   1 -15   60.49    3.72
  -3  -1  14   43.52    2.88
  -3   1  14   37.73    2.62
   3  -1 -14   36.91    2.62
   3   1 -14   41.62    2.97
  -3  -1  13   25.43    2.17
  -3   1  13   22.47    1.89
   3  -1 -13   22.68    1.99
   3   1 -13   21.24    2.03
  -3  -1  12   19.00    1.81
  -3   1  12   18.70    1.74
   3  -1 -12   19.31    1.82
   3   1 -12   18.76    1.84
  -3  -1  11  127.41    4.61
  -3   1  11  135.45    4.67
   3  -1 -11  120.85    4.31
   3   1 -11  126.59    4.60
  -3  -1  10   47.59    2.65
  -3   1  10   46.48    2.57
   3  -1 -10   45.57    2.55
   3   1 -10   46.74    2.65
  -3  -1   9    1.06    0.65
  -3   1   9    2.59    0.27
  -3   1   9    0.66    0.45
   3  -1  -9    1.25    0.67
   3   1  -9    0.93    0.65
  -3  -1   8  126.94    3.82
  -3   1   8  136.14    2.86
  -3   1   8  128.79    3.72
   3  -1  -8  122.89    3.59
   3   1  -8  123.25    3.78
  -3  -1   7  288.09    5.34
  -3   1   7  291.51    4.06
  -3   1   7  289.48    5.15
   3  -1  -7  263.86    4.86
   3   1  -7  277.55    5.25
  -3  -1   6   19.24    1.32
  -3   1   6   21.09    1.27
  -3   1   6   21.55    1.02
  -3   1   6   19.44    1.21
   3   1  -6   19.69    1.36
  -3  -1   5    0.18    0.38
  -3   1   5    0.39    0.24
  -3   1   5    0.49    0.25
  -3   1   5    0.78    0.30
   3   1  -5    0.21    0.38
  -3  -1   4   57.63    1.83
  -3   1   4   57.20    1.71
  -3   1   4   54.96    1.51
  -3   1   4   56.51    1.64
   3   1  -4   52.64    1.76
  -3  -1   3    1.94    0.48
  -3   1   3    2.11    0.39
  -3   1   3    1.75    0.41
  -3   1   3    1.86    0.34
   3   1  -3    1.75    0.43
  -3  -1   2 5778.45   28.73
  -3   1   2 5609.31   30.50
  -3   1   2 5749.88   25.89
  -3   1   2 5784.04   31.48
   3   1  -2 5480.32   30.28
   3   1  -2 5934.27   38.70
  -3  -1   1 5490.42   30.42
  -3   1   1 5175.46   28.58
  -3   1   1 6111.96   30.63
   3  -1  -1 5128.66   45.41
   3   1  -1 5616.79   33.04
   3   1  -1 5988.47   34.22
  -3  -1   0   26.11    0.88
  -3   1   0   28.67    0.91
   3  -1   0   27.20    0.87
   3  -1   0   29.49    0.64
   3   1   0   30.57    0.93
  -3  -1  -1   33.54    1.10
  -3   1  -1   36.96    1.15
   3  -1   1   36.10    0.98
   3  -1   1   36.21    0.97
   3   1   1   38.08    1.17
  -3   1  -2  434.30    4.28
   3  -1   2  431.90    3.50
   3  -1   2  429.88    4.05
   3   1   2  448.62    4.19
   3   1   2  444.67    4.36
  -3  -1  -3  669.84    4.93
  -3   1  -3  703.09    6.10
   3  -1   3  681.79    4.68
   3  -1   3  691.20    5.96
   3   1   3  713.21    5.70
   3   1   3  701.04    6.16
  -3  -1  -4   52.40    1.54
  -3   1  -4   54.68    1.88
   3  -1   4   56.17    1.14
   3  -1   4   53.11    1.86
   3   1   4   56.76    1.65
   3   1   4   53.10    1.87
  -3  -1  -5  216.40    3.54
  -3   1  -5  233.40    4.21
   3  -1   5  230.63    2.54
   3  -1   5  221.70    4.17
   3   1   5  221.25    3.47
   3   1   5  218.92    4.15
  -3  -1  -6   16.71    1.14
  -3   1  -6   18.45    1.34
   3  -1   6   19.58    1.41
   3   1   6   18.88    0.99
   3   1   6   18.63    1.34
  -3  -1  -7   74.67    2.53
  -3   1  -7   75.91    2.82
   3  -1   7   73.22    2.85
   3   1   7   76.63    2.18
   3   1   7   68.04    2.72
  -3  -1  -8  178.08    4.23
  -3   1  -8  188.55    4.75
   3  -1   8  183.59    4.83
   3   1   8  194.83    3.68
   3   1   8  172.96    4.66
  -3  -1  -9    3.83    0.82
  -3   1  -9    3.93    0.86
   3  -1   9    3.74    0.82
   3   1   9    3.72    0.30
   3   1   9    3.96    0.83
  -3  -1 -10   20.60    1.62
  -3   1 -10   19.22    1.74
   3  -1  10   18.88    1.74
   3   1  10   17.97    1.72
  -3  -1 -11    1.90    0.47
  -3   1 -11    1.04    0.61
   3  -1  11    0.96    0.52
   3   1  11    0.42    0.45
  -3  -1 -12    1.17    0.49
  -3   1 -12    0.64    0.53
   3  -1  12    0.60    0.45
   3   1  12    1.00    0.46
  -3  -1 -13   17.43    1.53
  -3   1 -13   13.55    1.54
   3  -1  13   12.53    1.42
   3   1  13   13.86    1.52
  -3   1 -14    8.59    1.15
   3  -1  14    7.35    0.91
   3   1  14    8.18    1.01
  -3   1 -15   20.34    1.94
   3  -1  15   21.87    1.86
   3   1  15   23.52    1.85
  -3  -3  15   10.17    1.13
  -3   3  15    8.43    0.60
   3   3 -15    7.76    1.19
  -3  -3  14   -0.24    0.47
  -3   3  14    2.20    0.49
   3   3 -14    0.46    0.44
  -3  -3  13    9.93    1.30
  -3   3  13   11.36    1.01
   3   3 -13   10.57    1.51
  -3  -3  12    2.77    0.85
  -3   3  12    3.20    0.54
   3  -3 -12    1.55    0.81
   3   3 -12    2.47    0.89
  -3  -3  11    1.75    0.76
  -3   3  11    1.77    0.51
   3  -3 -11    1.27    0.56
   3   3 -11    1.24    0.66
  -3  -3  10    1.25    0.58
  -3   3  10   -0.06    0.42
  -3   3  10    0.68    0.39
   3  -3 -10    0.05    0.44
   3   3 -10    0.69    0.56
  -3  -3   9   10.74    1.29
  -3   3   9   10.64    1.01
  -3   3   9   10.60    1.06
  -3   3   9   10.29    1.12
   3  -3  -9    8.11    1.07
   3   3  -9   12.91    1.45
  -3  -3   8   -0.21    0.45
  -3   3   8    0.06    0.21
  -3   3   8    0.14    0.37
  -3   3   8    0.05    0.29
   3   3  -8    0.15    0.46
  -3  -3   7   25.53    1.85
  -3   3   7   27.43    1.53
  -3   3   7   26.14    1.62
  -3   3   7   28.44    1.64
   3   3  -7   25.81    1.80
  -3  -3   6    1.98    0.74
  -3   3   6    1.48    0.31
  -3   3   6    1.48    0.58
  -3   3   6    1.53    0.44
   3   3  -6    1.88    0.66
  -3  -3   5  219.68    4.54
  -3   3   5  223.75    3.91
  -3   3   5  226.88    4.44
  -3   3   5  243.96    4.19
   3   3  -5  237.20    4.63
  -3  -3   4   26.41    1.57
  -3   3   4   23.37    1.17
  -3   3   4   23.24    1.39
   3  -3  -4   21.69    1.16
   3   3  -4   26.19    1.44
   3   3  -4   22.77    0.86
  -3  -3   3   15.91    1.17
  -3   3   3   16.48    0.94
  -3   3   3   17.30    1.19
   3  -3  -3   16.39    0.90
   3   3  -3   18.73    1.12
   3   3  -3   17.58    0.82
  -3  -3   2    9.87    0.91
  -3   3   2    9.46    0.71
  -3   3   2    8.95    0.87
   3  -3  -2    9.08    0.62
   3   3  -2   11.25    0.78
   3   3  -2    9.32    0.67
  -3  -3   1  278.65    4.15
  -3   3   1  284.21    3.87
  -3   3   1  281.66    4.27
   3  -3  -1  269.02    3.35
   3   3  -1  292.57    3.55
   3   3  -1  278.81    3.90
  -3  -3   0  339.12    4.52
  -3   3   0  353.67    4.45
  -3   3   0  355.31    4.61
   3  -3   0  340.78    3.86
   3   3   0  360.38    3.58
   3   3   0  347.13    4.59
  -3  -3  -1  104.54    2.55
  -3   3  -1  119.92    2.71
  -3   3  -1  116.36    2.54
   3  -3   1  120.09    2.43
   3   3   1  119.11    1.83
   3   3   1  112.54    2.75
  -3  -3  -2   44.95    1.74
  -3   3  -2   47.89    1.84
   3  -3   2   44.73    1.47
   3  -3   2   51.05    1.76
   3   3   2   47.73    1.11
   3   3   2   46.69    1.86
  -3  -3  -3   13.33    1.03
  -3   3  -3   14.59    1.11
   3  -3   3   15.19    0.80
   3  -3   3   15.33    1.08
   3   3   3   15.54    0.64
   3   3   3   15.49    1.13
  -3  -3  -4   27.40    1.54
  -3   3  -4   31.17    1.71
   3  -3   4   30.76    1.08
   3  -3   4   30.61    1.60
   3   3   4   31.62    1.06
   3   3   4   31.97    1.66
  -3  -3  -5   44.25    2.12
  -3   3  -5   48.45    2.24
   3  -3   5   50.80    1.32
   3  -3   5   46.76    2.11
   3   3   5   51.63    1.54
   3   3   5   50.09    2.15
  -3  -3  -6   43.97    1.68
  -3   3  -6   49.84    2.43
   3  -3   6   46.06    2.27
   3   3   6   48.06    2.16
   3   3   6   49.00    2.31
  -3  -3  -7  101.35    2.78
  -3   3  -7  104.89    3.71
   3  -3   7  106.92    3.67
   3   3   7  109.41    3.39
   3   3   7  105.52    3.59
  -3  -3  -8  164.31    3.86
  -3   3  -8  170.30    4.98
   3  -3   8  163.40    4.78
   3   3   8  178.30    4.46
   3   3   8  177.52    4.94
  -3  -3  -9    5.00    0.78
  -3   3  -9    4.22    1.18
   3  -3   9    4.71    0.95
   3   3   9    4.42    0.55
   3   3   9    4.64    0.86
  -3   3 -10    1.67    0.78
   3  -3  10    1.70    0.77
   3   3  10    0.96    0.36
   3   3  10    3.04    0.67
  -3   3 -11    0.33    0.42
   3  -3  11   -0.15    0.41
   3   3  11    1.09    0.51
  -3   3 -12    0.87    0.53
   3  -3  12    1.42    0.57
   3   3  12    0.70    0.41
  -3   3 -13   20.25    2.00
   3  -3  13   20.68    1.88
   3   3  13   22.77    1.82
  -3   3 -14   11.26    1.43
   3  -3  14   10.38    1.02
   3   3  14   11.12    0.98
  -3   3 -15    6.65    1.03
   3  -3  15    8.88    0.81
   3   3  15   10.02    0.67
  -3  -5  14    0.67    0.57
   3  -5 -14   -0.13    0.58
   3   5 -14   -0.05    0.49
  -3  -5  13    2.67    0.61
   3  -5 -13    2.62    0.55
   3   5 -13    1.74    0.76
  -3  -5  12    1.39    0.48
   3  -5 -12    0.97    0.46
   3   5 -12    0.52    0.57
  -3  -5  11   29.28    2.34
  -3   5  11   31.96    2.13
   3  -5 -11   24.17    1.80
   3   5 -11   28.85    2.46
  -3  -5  10   18.73    1.82
  -3   5  10   19.05    1.68
   3  -5 -10   16.88    1.42
   3   5 -10   17.52    1.86
  -3  -5   9  155.54    5.29
  -3   5   9  170.40    5.29
   3  -5  -9  146.02    4.57
   3   5  -9  158.67    5.35
  -3  -5   8    3.07    0.95
  -3   5   8    1.74    0.26
  -3   5   8    0.61    0.77
   3  -5  -8    1.67    0.41
   3   5  -8    1.79    0.80
  -3  -5   7  207.20    5.60
  -3   5   7  203.22    4.45
  -3   5   7  203.07    5.52
   3  -5  -7  176.93    4.57
   3   5  -7  194.17    5.35
  -3  -5   6   49.55    2.66
  -3   5   6   47.90    2.00
  -3   5   6   48.69    2.69
   3  -5  -6   40.99    2.03
   3   5  -6   49.95    2.59
  -3  -5   5    0.19    0.68
  -3   5   5    0.04    0.19
  -3   5   5   -0.19    0.59
   3  -5  -5    0.84    0.32
   3   5  -5    0.45    0.39
   3   5  -5   -0.24    0.22
  -3  -5   4   57.57    2.71
  -3   5   4   59.29    2.14
  -3   5   4   58.25    2.75
   3  -5  -4   53.28    2.10
   3   5  -4   61.40    2.53
   3   5  -4   61.42    2.13
  -3  -5   3  323.67    5.96
  -3   5   3  347.53    5.28
  -3   5   3  326.47    6.25
   3  -5  -3  301.99    4.96
   3   5  -3  339.64    5.61
   3   5  -3  332.93    5.23
  -3  -5   2    2.88    0.86
  -3   5   2    2.47    0.42
  -3   5   2    2.57    0.88
   3  -5  -2    2.12    0.34
   3   5  -2    2.60    0.46
   3   5  -2    3.11    0.50
  -3  -5   1    1.81    0.67
  -3   5   1    1.64    0.46
  -3   5   1    1.15    0.77
   3  -5  -1    1.25    0.49
   3   5  -1    1.53    0.32
   3   5  -1    1.34    0.57
  -3  -5   0    1.61    0.59
  -3   5   0    0.47    0.31
  -3   5   0    0.45    0.56
   3  -5   0    0.68    0.39
   3   5   0    0.31    0.18
   3   5   0    0.55    0.45
  -3  -5  -1   15.63    1.24
  -3   5  -1   18.56    1.34
  -3   5  -1   16.40    1.35
   3  -5   1   15.67    1.22
   3   5   1   17.90    0.91
   3   5   1   19.00    1.46
  -3  -5  -2   45.87    2.15
  -3   5  -2   53.43    2.34
  -3   5  -2   54.34    2.23
   3  -5   2   49.50    2.19
   3   5   2   54.05    1.58
   3   5   2   51.72    2.45
  -3  -5  -3   10.27    1.06
  -3   5  -3   12.74    1.24
   3  -5   3   12.91    0.88
   3  -5   3   10.85    1.16
   3   5   3   12.57    0.63
   3   5   3   11.98    1.26
  -3  -5  -4   26.68    1.74
  -3   5  -4   26.25    1.84
   3  -5   4   27.05    1.35
   3  -5   4   27.16    1.77
   3   5   4   28.75    0.95
   3   5   4   27.31    1.89
  -3  -5  -5    0.89    0.55
  -3   5  -5    0.73    0.49
   3  -5   5    1.49    0.26
   3  -5   5    0.53    0.55
   3   5   5    0.04    0.50
  -3  -5  -6   36.60    2.18
  -3   5  -6   43.60    2.56
   3  -5   6   40.18    2.31
   3   5   6   42.61    2.49
  -3  -5  -7   14.08    1.33
  -3   5  -7   13.72    1.53
   3  -5   7   16.79    1.56
   3   5   7   15.15    1.54
  -3  -5  -8    2.83    0.52
  -3   5  -8    1.31    0.61
   3  -5   8    2.55    0.71
   3   5   8    1.52    0.63
  -3  -5  -9   15.50    1.51
  -3   5  -9   19.48    1.93
   3  -5   9   19.84    1.79
   3   5   9   19.42    1.61
  -3  -5 -10    1.01    0.47
  -3   5 -10    0.45    0.53
   3  -5  10    1.45    0.56
   3   5  10    0.63    0.42
  -3  -5 -11    7.36    0.84
  -3   5 -11    7.62    1.16
   3  -5  11    7.74    1.08
   3   5  11    6.40    0.76
  -3  -5 -12   18.11    1.49
  -3   5 -12   14.19    1.60
   3  -5  12   14.40    1.47
  -3  -5 -13    8.35    0.93
  -3   5 -13   11.62    1.40
   3  -5  13   10.30    1.11
  -3  -7  12    5.84    0.71
  -3   7  12   12.38    0.70
   3   7 -12    5.22    0.69
  -3  -7  11   26.63    2.12
  -3   7  11   32.22    2.14
   3   7 -11   26.76    2.23
  -3  -7  10   -0.32    0.45
  -3   7  10    0.15    0.62
   3   7 -10    0.79    0.42
  -3  -7   9    7.79    1.07
  -3   7   9    7.92    1.27
   3   7  -9    5.88    0.81
  -3  -7   8    1.07    0.61
  -3   7   8    1.80    0.83
   3   7  -8    0.92    0.47
  -3  -7   7    1.41    0.69
  -3   7   7    0.33    0.80
   3   7  -7    0.29    0.33
  -3  -7   6   18.44    1.81
  -3   7   6   19.33    2.05
   3   7  -6   17.08    1.57
  -3  -7   5   46.01    2.84
  -3   7   5   44.78    2.96
   3  -7  -5   41.93    1.88
   3   7  -5   44.62    2.52
  -3  -7   4    4.91    1.36
  -3   7   4    3.78    1.32
   3  -7  -4    4.20    0.38
   3   7  -4    3.41    0.56
   3   7  -4    3.21    0.49
  -3  -7   3    7.13    1.30
  -3   7   3    8.29    0.56
  -3   7   3    6.74    1.29
   3  -7  -3    6.65    0.62
   3   7  -3    8.05    0.88
   3   7  -3    5.79    0.86
  -3  -7   2  104.70    3.93
  -3   7   2  103.25    3.32
  -3   7   2  103.43    4.15
   3  -7  -2  100.54    3.37
   3   7  -2  101.90    3.34
   3   7  -2  109.08    3.82
  -3  -7   1    0.29    0.43
  -3   7   1    0.33    0.25
  -3   7   1   -0.53    0.59
   3  -7  -1   -0.14    0.32
   3   7  -1   -0.13    0.20
   3   7  -1    0.47    0.48
  -3  -7   0   14.17    1.37
  -3   7   0   14.47    1.21
  -3   7   0   12.22    1.51
   3  -7   0   14.34    1.31
   3   7   0   13.73    1.49
  -3  -7  -1    1.31    0.74
  -3   7  -1    4.33    0.63
  -3   7  -1    3.23    0.81
   3  -7   1    3.65    0.79
   3   7   1    3.68    1.01
  -3  -7  -2  156.87    4.66
  -3   7  -2  168.19    4.82
  -3   7  -2  184.77    5.02
   3  -7   2  177.94    4.83
   3   7   2  175.31    5.39
  -3  -7  -3   81.05    3.31
  -3   7  -3   81.31    3.45
   3  -7   3   75.72    2.95
   3  -7   3   82.70    3.34
   3   7   3   83.96    3.82
  -3  -7  -4   69.34    3.10
  -3   7  -4   77.34    3.49
   3  -7   4   78.77    3.33
   3   7   4   75.91    3.69
  -3  -7  -5    2.08    0.41
  -3   7  -5    2.11    0.66
   3  -7   5    4.23    0.69
   3   7   5    1.95    0.89
  -3  -7  -6    8.69    0.82
  -3   7  -6    9.19    1.21
   3  -7   6   10.78    1.14
   3   7   6   10.21    1.40
  -3  -7  -7    3.01    0.46
  -3   7  -7    2.58    0.63
   3  -7   7    3.91    0.65
   3   7   7    3.22    0.93
  -3  -7  -8    2.94    0.50
  -3   7  -8    2.80    0.68
   3  -7   8    3.89    0.63
   3   7   8    5.27    0.87
  -3  -7  -9    6.27    0.65
  -3   7  -9    7.06    1.03
   3  -7   9    7.10    0.80
   3   7   9    7.15    1.07
  -3  -7 -10   22.95    1.40
  -3   7 -10   25.64    2.26
   3  -7  10   30.59    2.06
   3   7  10   33.25    2.16
  -3  -7 -11    5.68    0.65
  -3   7 -11    6.11    0.99
   3  -7  11    7.59    0.78
   3   7  11   14.74    0.80
  -3  -9   8    0.33    0.59
  -3   9   8    0.95    0.71
   3   9  -8   -0.36    0.43
  -3  -9   7   12.89    1.26
  -3   9   7   15.15    1.93
  -3  -9   6    5.62    0.87
  -3   9   6    2.53    0.80
  -3  -9   5    2.32    0.82
  -3   9   5    3.37    0.82
  -3  -9   4   12.79    1.60
  -3   9   4   15.72    1.75
  -3  -9   3    1.83    0.95
  -3   9   3    1.19    0.66
  -3  -9   2   12.57    1.48
  -3   9   2   13.22    1.64
   3   9  -2   14.44    1.31
  -3  -9   1    4.09    0.68
  -3   9   1    3.27    0.92
   3   9  -1    3.31    0.71
  -3  -9   0    3.76    0.64
  -3   9   0    4.51    0.94
   3   9   0    3.70    0.82
  -3  -9  -1   -0.24    0.39
  -3   9  -1   -0.04    0.49
   3   9   1    0.19    0.55
  -3  -9  -2   13.65    1.06
   3  -9   2   13.44    0.80
   3   9   2   15.09    1.71
  -3   9  -3    7.65    0.51
   3   9   3    5.42    1.04
  -3   9  -4   17.25    1.28
   3   9   4   18.25    1.89
  -3   9  -5   25.86    1.66
   3   9   5   24.02    2.17
  -3   9  -6    3.84    0.47
   3   9   6    4.37    0.82
  -3   9  -7    2.89    0.48
   3   9   7    3.79    0.92
  -3   9  -8    1.26    0.45
   3   9   8    7.04    0.81
  -4   0  16   69.47    3.62
   4   0 -16   65.31    3.90
  -4   0  15    0.95    0.48
   4   0 -15    1.15    0.51
  -4   0  14    3.92    0.59
   4   0 -14    3.23    0.77
  -4   0  13    0.92    0.44
   4   0 -13    0.71    0.48
  -4   0  12    6.58    0.96
   4   0 -12    3.76    0.88
  -4   0  11    1.20    0.58
   4   0 -11    0.45    0.63
  -4   0  10  146.49    4.57
   4   0 -10  143.80    4.53
  -4   0   9    0.88    0.51
   4   0  -9   -0.10    0.58
  -4   0   8   21.89    1.54
   4   0  -8   20.34    1.58
  -4   0   7    0.52    0.36
   4   0  -7   -0.05    0.39
   4   0  -7    0.40    0.13
  -4   0   6 1090.32    9.24
   4   0  -6 1016.85    9.05
   4   0  -6 1056.68    6.47
  -4   0   5    0.10    0.25
  -4   0   5    0.31    0.29
   4   0  -5   -0.24    0.28
   4   0  -5    0.40    0.14
  -4   0   4   10.84    0.80
  -4   0   4   10.72    0.78
   4   0  -4    9.88    0.52
  -4   0   3    0.29    0.32
  -4   0   3   -0.16    0.28
   4   0  -3   -0.15    0.25
  -4   0   2  141.13    2.11
  -4   0   2  139.84    1.89
   4   0  -2  138.46    1.76
  -4   0   1    0.33    0.20
  -4   0   1    0.01    0.16
   4   0  -1   -0.14    0.23
  -4   0   0    2.77    0.27
  -4   0   0    5.61    0.34
   4   0   0    2.77    0.35
  -4   0  -1    0.43    0.25
   4   0   1    0.68    0.34
   4   0   1    0.51    0.30
  -4   0  -2  308.08    3.15
   4   0   2  301.55    3.06
   4   0   2  303.06    3.43
  -4   0  -3   -0.02    0.22
   4   0   3    0.33    0.22
   4   0   3    0.32    0.32
  -4   0  -4   60.42    1.82
   4   0   4   61.82    1.51
   4   0   4   59.39    1.97
  -4   0  -5    0.33    0.33
   4   0   5    0.72    0.17
   4   0   5   -0.22    0.32
  -4   0  -6   39.76    1.81
   4   0   6   41.89    1.33
   4   0   6   37.39    1.91
  -4   0  -7    0.13    0.38
   4   0   7    0.25    0.16
   4   0   7    0.40    0.46
  -4   0  -8   28.95    1.83
   4   0   8   30.08    1.08
   4   0   8   26.12    1.88
  -4   0  -9    0.72    0.53
   4   0   9    0.19    0.48
  -4   0 -10  107.70    3.89
   4   0  10   97.00    3.99
  -4   0 -11    0.41    0.41
   4   0  11    0.66    0.61
  -4   0 -12   76.42    3.62
   4   0  12   74.85    3.84
  -4   0 -13    0.62    0.48
   4   0  13   -0.52    0.38
  -4   0 -14  127.30    5.09
   4   0  14  120.40    5.36
  -4   0 -15   -0.96    0.44
   4   0  15    0.94    0.50
  -4  -2  16   -0.71    0.55
  -4   2  16    0.35    0.55
   4   2 -16   -1.50    0.55
  -4  -2  15    2.45    0.60
  -4   2  15    2.40    0.51
   4  -2 -15    0.85    0.52
   4   2 -15    2.31    0.68
  -4  -2  14    0.53    0.49
  -4   2  14    1.32    0.41
   4  -2 -14    1.49    0.65
   4   2 -14    0.55    0.50
  -4  -2  13   10.17    1.19
  -4   2  13    8.78    0.91
   4  -2 -13    6.32    1.11
   4   2 -13    6.73    1.16
  -4  -2  12    0.20    0.43
  -4   2  12    0.35    0.39
   4  -2 -12   -0.42    0.55
   4   2 -12    0.73    0.55
  -4  -2  11    0.85    0.59
  -4   2  11    0.39    0.43
   4  -2 -11    1.38    0.72
   4   2 -11    0.99    0.61
  -4  -2  10   52.23    2.86
  -4   2  10   59.95    2.23
  -4   2  10   56.23    2.79
   4  -2 -10   47.85    2.57
   4   2 -10   56.22    2.98
  -4  -2   9   27.43    1.96
  -4   2   9   31.90    1.63
  -4   2   9   29.40    1.88
   4  -2  -9   26.57    1.84
   4   2  -9   31.03    2.11
  -4  -2   8    4.84    0.88
  -4   2   8    5.29    0.71
  -4   2   8    3.97    0.59
  -4   2   8    5.11    0.72
   4   2  -8    4.46    0.95
  -4  -2   7   15.81    1.38
  -4   2   7   15.07    1.16
  -4   2   7   16.03    1.11
  -4   2   7   14.62    1.13
   4   2  -7   15.35    1.35
  -4  -2   6    1.98    0.69
  -4   2   6    2.93    0.49
  -4   2   6    1.15    0.48
  -4   2   6    1.98    0.39
   4   2  -6    1.48    0.58
  -4  -2   5    5.01    0.78
  -4   2   5    5.34    0.58
  -4   2   5    5.41    0.64
  -4   2   5    5.37    0.56
   4   2  -5    5.07    0.71
  -4  -2   4  322.27    4.73
  -4   2   4  330.23    4.35
  -4   2   4  323.33    4.46
  -4   2   4  334.00    4.06
   4   2  -4  330.69    4.66
  -4  -2   3   28.45    1.37
  -4   2   3   27.33    1.16
  -4   2   3   27.57    1.28
  -4   2   3   32.03    1.06
   4   2  -3   28.22    1.25
   4   2  -3   29.14    0.87
  -4  -2   2    2.08    0.51
  -4   2   2    2.47    0.40
  -4   2   2    2.38    0.54
   4  -2  -2    1.54    0.24
   4   2  -2    2.25    0.39
   4   2  -2    2.34    0.31
  -4  -2   1 1154.55    7.66
  -4   2   1 1187.54    7.52
  -4   2   1 1230.69    7.95
   4  -2  -1 1132.36    6.69
   4   2  -1 1265.22    7.13
   4   2  -1 1215.80    7.39
  -4  -2   0 1827.89    9.86
  -4   2   0 1945.98   10.11
  -4   2   0 2094.36   10.48
   4  -2   0 1779.40    9.50
   4  -2   0 1972.72    9.94
   4   2   0 1989.85   11.74
   4   2   0 2002.61   10.29
  -4  -2  -1  216.82    3.28
  -4   2  -1  237.71    3.45
   4  -2   1  215.65    2.95
   4  -2   1  240.84    2.88
   4   2   1  237.27    3.47
  -4  -2  -2   95.64    2.32
  -4   2  -2  107.82    2.49
   4  -2   2  109.24    2.01
   4  -2   2  104.69    2.17
   4   2   2  106.19    2.44
  -4  -2  -3  505.14    3.98
  -4  -2  -3  487.11    5.68
  -4   2  -3  546.28    6.08
   4  -2   3  548.09    4.53
   4  -2   3  530.17    5.54
   4   2   3  544.88    5.87
  -4  -2  -4   21.30    0.94
  -4   2  -4   20.82    1.31
   4  -2   4   21.80    0.84
   4  -2   4   22.88    1.32
   4   2   4   22.92    1.24
   4   2   4   22.10    1.30
  -4  -2  -5   48.74    1.61
  -4   2  -5   50.04    2.15
   4  -2   5   50.63    1.20
   4  -2   5   46.70    2.02
   4   2   5   50.43    1.92
   4   2   5   50.87    2.14
  -4  -2  -6  309.88    4.49
  -4   2  -6  337.39    5.90
   4  -2   6  318.20    5.65
   4   2   6  329.69    5.20
   4   2   6  333.70    5.85
  -4  -2  -7  159.44    3.55
  -4   2  -7  168.03    4.45
   4  -2   7  166.83    4.42
   4   2   7  171.14    3.86
   4   2   7  165.76    4.42
  -4  -2  -8   58.44    2.35
  -4   2  -8   59.47    2.84
   4  -2   8   60.16    2.85
   4   2   8   60.01    2.28
   4   2   8   59.52    2.84
  -4  -2  -9  204.83    4.70
  -4   2  -9  205.89    5.54
   4  -2   9  200.91    5.52
   4   2   9  212.10    4.57
   4   2   9  204.69    5.56
  -4  -2 -10    9.05    1.06
  -4   2 -10    9.08    1.27
   4  -2  10   10.60    1.31
   4   2  10    9.32    1.25
  -4  -2 -11    5.69    0.66
  -4   2 -11    5.13    1.04
   4  -2  11    6.19    1.04
   4   2  11    5.31    0.94
  -4   2 -12    3.33    0.83
   4  -2  12    3.09    0.76
   4   2  12    3.90    0.77
  -4   2 -13   -0.18    0.43
   4  -2  13    0.55    0.47
   4   2  13    2.21    0.51
  -4   2 -14    1.94    0.62
   4  -2  14    4.08    0.57
   4   2  14    2.56    0.60
  -4   2 -15    5.37    0.79
   4  -2  15    6.83    0.75
   4   2  15    4.92    0.62
  -4  -4  15   16.77    1.47
  -4   4  15   14.68    0.70
   4   4 -15    9.28    1.31
  -4  -4  14   10.78    1.10
  -4   4  14    9.18    0.58
   4   4 -14    9.73    1.30
  -4  -4  13   -0.18    0.43
  -4   4  13    1.36    0.43
   4   4 -13    0.59    0.42
  -4  -4  12    3.06    0.72
  -4   4  12    3.84    0.50
   4   4 -12    3.29    1.09
  -4  -4  11    3.11    0.73
  -4   4  11    2.73    0.57
  -4   4  11    4.15    0.54
   4  -4 -11    2.99    0.66
   4   4 -11    1.65    0.81
  -4  -4  10    6.57    1.06
  -4   4  10    7.28    0.68
  -4   4  10    5.95    0.93
  -4   4  10    7.38    0.82
   4   4 -10    6.16    1.15
  -4  -4   9   71.16    3.43
  -4   4   9   78.68    2.98
  -4   4   9   76.73    3.27
  -4   4   9   86.26    3.32
   4   4  -9   79.63    3.63
  -4  -4   8   67.13    3.18
  -4   4   8   67.48    2.63
  -4   4   8   69.66    3.06
  -4   4   8   73.16    2.88
   4  -4  -8   58.06    2.73
   4   4  -8   68.11    3.18
  -4  -4   7   14.31    1.47
  -4   4   7   14.48    1.09
  -4   4   7   14.14    1.41
   4  -4  -7   12.86    1.19
   4   4  -7   14.07    1.42
  -4  -4   6   13.05    1.39
  -4   4   6   13.27    0.99
  -4   4   6   13.88    1.37
   4  -4  -6   12.64    1.02
   4   4  -6   14.17    1.34
  -4  -4   5    5.28    1.01
  -4   4   5    5.17    0.58
  -4   4   5    3.77    0.81
   4  -4  -5    4.30    0.54
   4   4  -5    5.52    0.80
   4   4  -5    5.20    0.44
  -4  -4   4   13.89    1.36
  -4   4   4   15.51    1.02
  -4   4   4   13.40    1.27
   4  -4  -4   13.61    0.91
   4   4  -4   15.14    1.17
   4   4  -4   14.57    0.83
  -4  -4   3    2.10    0.75
  -4   4   3    3.53    0.45
  -4   4   3    1.52    0.80
   4  -4  -3    2.79    0.36
   4   4  -3    3.55    0.52
   4   4  -3    2.55    0.35
  -4  -4   2    3.29    0.70
  -4   4   2    3.00    0.46
  -4   4   2    3.13    0.77
   4  -4  -2    3.04    0.35
   4   4  -2    3.85    0.46
   4   4  -2    3.05    0.45
  -4  -4   1  224.65    4.32
  -4   4   1  232.35    4.07
  -4   4   1  238.55    4.53
   4  -4  -1  223.86    3.52
   4   4  -1  242.98    3.61
   4   4  -1  232.31    4.19
  -4  -4   0  128.21    3.22
  -4   4   0  135.88    3.19
  -4   4   0  134.32    3.30
   4  -4   0  130.61    2.74
   4   4   0  136.13    2.44
   4   4   0  132.06    3.30
  -4  -4  -1   -0.14    0.30
  -4   4  -1    0.12    0.31
  -4   4  -1    0.42    0.44
   4  -4   1   -0.09    0.40
   4   4   1    0.66    0.14
   4   4   1   -0.21    0.38
  -4  -4  -2  313.43    5.22
  -4   4  -2  345.51    5.54
   4  -4   2  305.91    4.62
   4  -4   2  343.12    4.94
   4   4   2  348.78    3.52
   4   4   2  336.81    5.66
  -4  -4  -3  380.04    5.96
  -4   4  -3  433.88    6.52
   4  -4   3  389.58    5.06
   4  -4   3  419.94    5.84
   4   4   3  423.46    3.94
   4   4   3  416.59    6.51
  -4  -4  -4  129.27    3.63
  -4   4  -4  144.71    3.96
   4  -4   4  146.30    2.94
   4  -4   4  146.74    3.69
   4   4   4  150.73    2.40
   4   4   4  150.55    4.04
  -4  -4  -5    5.18    0.83
  -4   4  -5    5.42    0.88
   4  -4   5    5.89    0.46
   4  -4   5    6.89    0.93
   4   4   5    6.82    0.37
   4   4   5    5.69    0.84
  -4  -4  -6  127.41    4.01
  -4   4  -6  135.23    4.26
   4  -4   6  137.24    4.08
   4   4   6  146.10    4.25
  -4  -4  -7   85.94    3.45
  -4   4  -7   92.65    3.71
   4  -4   7   93.57    3.55
   4   4   7   98.32    3.59
  -4  -4  -8   18.42    1.69
  -4   4  -8   19.13    1.80
   4  -4   8   20.92    1.75
   4   4   8   20.50    1.55
  -4  -4  -9    0.62    0.72
  -4   4  -9    0.87    0.56
   4  -4   9    2.09    0.71
   4   4   9    2.28    0.52
  -4  -4 -10   18.04    1.91
  -4   4 -10   19.52    1.95
   4  -4  10   22.64    2.00
   4   4  10   25.69    1.71
  -4  -4 -11    1.32    0.98
  -4   4 -11    3.19    0.98
   4  -4  11    3.81    0.74
   4   4  11    5.18    0.47
  -4  -4 -12   -0.28    0.77
  -4   4 -12    1.49    0.63
   4  -4  12    2.69    0.69
  -4  -4 -13    0.72    0.78
  -4   4 -13    1.29    0.54
   4  -4  13    2.39    0.53
  -4  -4 -14   12.32    1.37
  -4   4 -14   15.92    1.75
   4  -4  14   14.53    1.28
  -4  -6  13    0.64    0.57
   4   6 -13   -0.09    0.51
  -4  -6  12    7.07    0.78
  -4   6  12   10.14    0.74
   4   6 -12    4.80    0.82
  -4  -6  11   12.95    1.39
  -4   6  11   15.29    1.35
   4   6 -11   11.13    1.46
  -4  -6  10    9.44    1.22
  -4   6  10    8.13    1.21
   4   6 -10    7.69    1.18
  -4  -6   9    1.39    0.68
  -4   6   9    0.94    0.78
   4  -6  -9    0.13    0.35
   4   6  -9    0.57    0.43
  -4  -6   8   34.78    2.51
  -4   6   8   44.36    2.92
   4  -6  -8   34.19    1.83
   4   6  -8   38.25    2.57
  -4  -6   7   15.92    1.67
  -4   6   7   12.23    1.65
   4  -6  -7   12.52    0.89
   4   6  -7   13.99    1.47
  -4  -6   6   49.99    2.87
  -4   6   6   49.97    2.07
  -4   6   6   49.53    2.99
   4  -6  -6   41.87    2.04
   4   6  -6   53.46    2.77
  -4  -6   5   22.33    1.97
  -4   6   5   19.82    1.27
  -4   6   5   20.57    1.98
   4  -6  -5   20.29    1.28
   4   6  -5   21.77    1.66
  -4  -6   4  148.79    4.64
  -4   6   4  144.38    3.76
  -4   6   4  140.59    4.64
   4  -6  -4  134.88    3.60
   4   6  -4  144.75    4.12
   4   6  -4  152.16    3.83
  -4  -6   3   21.68    1.86
  -4   6   3   24.55    1.45
  -4   6   3   22.07    1.91
   4  -6  -3   21.44    1.28
   4   6  -3   24.27    1.56
   4   6  -3   21.58    1.48
  -4  -6   2   38.31    2.31
  -4   6   2   40.36    1.97
  -4   6   2   40.55    2.46
   4  -6  -2   38.61    1.91
   4   6  -2   43.73    1.98
   4   6  -2   42.66    2.16
  -4  -6   1   51.24    2.58
  -4   6   1   58.10    2.43
  -4   6   1   57.57    2.83
   4  -6  -1   50.91    2.16
   4   6  -1   61.80    2.20
   4   6  -1   59.63    2.67
  -4  -6   0   17.62    1.64
  -4   6   0   21.02    1.48
  -4   6   0   23.81    1.85
   4  -6   0   22.30    1.51
   4   6   0   25.02    1.22
   4   6   0   22.84    1.75
  -4  -6  -1    0.91    0.53
  -4   6  -1    2.10    0.66
  -4   6  -1    2.58    0.84
   4  -6   1    1.77    0.69
   4   6   1    2.50    0.19
   4   6   1    2.93    0.87
  -4  -6  -2   33.56    2.03
  -4   6  -2   34.64    2.08
  -4   6  -2   35.19    2.06
   4  -6   2   35.00    2.07
   4   6   2   33.78    2.19
  -4  -6  -3   29.62    1.90
  -4   6  -3   33.14    2.12
   4  -6   3   31.61    1.71
   4  -6   3   33.42    2.04
   4   6   3   35.78    2.29
  -4  -6  -4   10.66    1.11
  -4   6  -4   10.95    1.28
   4  -6   4   12.33    0.92
   4  -6   4   11.61    1.29
   4   6   4   11.64    1.38
  -4  -6  -5   32.86    2.07
  -4   6  -5   37.21    2.44
   4  -6   5   39.62    2.28
   4   6   5   35.20    2.41
  -4  -6  -6   92.71    3.71
  -4   6  -6  102.19    4.17
   4  -6   6  104.40    3.90
   4   6   6  104.02    4.25
  -4  -6  -7  103.41    4.04
  -4   6  -7  120.45    4.72
   4  -6   7  117.49    4.30
   4   6   7  119.30    4.64
  -4  -6  -8   25.58    1.88
  -4   6  -8   28.86    2.37
   4  -6   8   27.35    2.00
   4   6   8   31.92    2.33
  -4  -6  -9   37.09    2.37
  -4   6  -9   39.96    2.88
   4  -6   9   41.24    2.58
   4   6   9   43.31    2.73
  -4  -6 -10   -0.42    0.44
  -4   6 -10    0.56    0.52
   4  -6  10    1.20    0.43
   4   6  10    0.30    0.48
  -4  -6 -11    1.35    0.46
  -4   6 -11    1.23    0.74
   4  -6  11    1.49    0.49
   4   6  11    1.56    0.52
  -4  -6 -12    6.58    0.64
  -4   6 -12    6.61    1.08
   4  -6  12    7.31    0.77
  -4   8  10    1.82    0.67
   4   8 -10    0.13    0.43
  -4  -8   9    8.11    1.06
  -4   8   9    8.16    1.17
   4   8  -9    7.54    0.74
  -4  -8   8   10.90    1.16
  -4   8   8    8.67    1.39
   4   8  -8    8.99    0.84
  -4  -8   7    3.66    0.68
  -4   8   7   -0.23    0.71
   4   8  -7    0.46    0.37
  -4  -8   6   66.83    3.61
  -4   8   6   74.34    4.09
   4   8  -6   66.13    3.27
  -4  -8   5    4.08    0.99
  -4   8   5    3.54    1.16
   4   8  -5    3.32    0.46
  -4  -8   4   -0.18    0.84
  -4   8   4   -0.66    0.70
   4   8  -4    0.59    0.28
  -4  -8   3    0.66    0.77
  -4   8   3    0.37    0.69
   4   8  -3    1.84    0.45
  -4  -8   2    1.63    0.65
  -4   8   2   -0.31    0.62
   4   8  -2    0.46    0.52
  -4  -8   1    1.79    0.67
  -4   8   1    2.52    0.30
  -4   8   1    1.06    0.87
   4   8  -1    0.69    0.55
  -4  -8   0    5.89    0.90
  -4   8   0    7.24    0.74
  -4   8   0    8.58    1.28
   4   8   0    7.85    1.13
  -4  -8  -1   24.01    1.87
  -4   8  -1   26.97    1.80
  -4   8  -1   25.88    2.08
   4   8   1   27.68    2.23
  -4  -8  -2    1.52    0.60
  -4   8  -2    4.07    0.59
   4  -8   2    3.60    0.46
   4   8   2    3.41    0.80
  -4  -8  -3   14.26    1.10
  -4   8  -3   18.40    1.59
   4  -8   3   16.91    0.98
   4   8   3   18.11    1.82
  -4  -8  -4    6.62    0.60
  -4   8  -4    6.91    0.88
   4   8   4    7.05    1.18
  -4  -8  -5   29.01    1.83
  -4   8  -5   29.73    2.21
   4  -8   5   32.25    1.99
   4   8   5   32.65    2.55
  -4  -8  -6    0.78    0.41
  -4   8  -6    1.31    0.43
   4  -8   6    2.35    0.49
   4   8   6    1.48    0.80
  -4  -8  -7    0.57    0.45
  -4   8  -7    0.59    0.42
   4  -8   7    0.39    0.45
   4   8   7   -0.57    0.54
  -4  -8  -8    8.46    0.60
  -4   8  -8    6.94    0.86
   4  -8   8    7.47    0.70
   4   8   8    8.12    1.17
  -4  -8  -9   10.65    0.61
  -4   8  -9   11.64    1.27
   4  -8   9   11.27    0.82
   4   8   9   16.33    1.32
  -4   8 -10    0.63    0.45
   4  -8  10    1.30    0.59
  -4 -10   5    4.31    0.83
  -4  10   5    7.15    1.19
  -4 -10   4   -0.42    0.64
  -4  10   4   -0.40    0.78
  -4  10   3    2.96    1.06
  -4  10   2    2.95    0.97
  -4  10   1    1.92    0.78
   4 -10  -1    0.67    0.55
   4  10  -1    3.85    0.66
   4 -10   0   -0.09    0.54
   4  10   0    3.43    0.63
   4 -10   1   -1.03    0.55
   4  10   1    0.90    0.65
   4  10   2    2.70    0.69
   4  10   3   14.40    1.72
   4  10   4    2.61    0.91
   4  10   5   21.35    1.76
  -5  -1  16    2.04    0.56
  -5   1  16    0.48    0.49
   5  -1 -16    0.33    0.54
   5   1 -16    1.17    0.51
  -5  -1  15    3.85    0.63
  -5   1  15    3.24    0.48
   5  -1 -15    1.78    0.67
   5   1 -15    3.52    0.80
  -5  -1  14    7.30    0.93
  -5   1  14    9.57    0.98
   5  -1 -14   10.14    1.33
   5   1 -14    9.16    1.32
  -5  -1  13    1.92    0.67
  -5   1  13    2.98    0.52
   5  -1 -13    0.55    0.58
   5   1 -13    0.66    0.56
  -5  -1  12    0.56    0.45
  -5   1  12    0.80    0.47
   5  -1 -12    0.72    0.66
   5   1 -12    0.65    0.53
  -5  -1  11  134.15    4.69
  -5   1  11  138.61    4.64
   5  -1 -11  116.88    4.30
   5   1 -11  133.15    4.71
  -5  -1  10    7.59    1.08
  -5   1  10    5.83    0.91
   5  -1 -10    5.17    1.01
   5   1 -10    7.10    1.13
  -5  -1   9   47.11    2.50
  -5   1   9   51.44    1.76
  -5   1   9   49.79    2.42
   5  -1  -9   42.93    2.35
   5   1  -9   45.90    2.52
  -5  -1   8   12.90    1.24
  -5   1   8   13.50    0.88
  -5   1   8   11.97    1.11
   5  -1  -8   11.68    1.20
   5   1  -8   11.24    1.27
  -5  -1   7  123.04    3.47
  -5   1   7  123.19    3.36
  -5   1   7  127.26    2.69
  -5   1   7  126.57    3.32
   5   1  -7  119.27    3.47
  -5  -1   6   94.49    2.81
  -5   1   6   94.60    2.72
  -5   1   6  103.07    2.32
  -5   1   6   97.00    2.63
   5   1  -6   92.80    2.84
  -5  -1   5    1.64    0.54
  -5   1   5    2.04    0.46
  -5   1   5    3.16    0.43
  -5   1   5    2.06    0.37
   5   1  -5    1.85    0.58
  -5  -1   4    1.06    0.44
  -5   1   4    0.96    0.36
  -5   1   4    0.28    0.33
  -5   1   4    1.02    0.23
   5   1  -4    0.84    0.39
  -5  -1   3  377.02    4.23
  -5   1   3  372.48    4.18
  -5   1   3  375.64    3.50
   5  -1  -3  339.63    3.74
   5   1  -3  346.56    4.00
   5   1  -3  377.59    3.17
  -5  -1   2  364.86    3.58
  -5  -1   2  342.00    3.66
  -5   1   2  351.54    3.74
   5  -1  -2  329.15    3.55
   5   1  -2  331.40    3.40
   5   1  -2  362.34    3.22
  -5  -1   1  311.18    2.84
  -5  -1   1  284.83    3.15
  -5   1   1  308.48    3.33
   5  -1  -1  287.51    3.22
   5   1  -1  318.58    3.17
  -5  -1   0   25.40    1.02
  -5   1   0   26.91    1.03
   5  -1   0   26.98    1.05
   5  -1   0   26.47    0.63
   5   1   0   29.90    1.10
  -5  -1  -1 1612.17    8.74
  -5   1  -1 1759.73    9.18
   5  -1   1 1795.20    9.06
   5  -1   1 1798.97    9.17
   5   1   1 1852.99    9.50
  -5  -1  -2   17.96    0.62
  -5   1  -2   18.79    0.97
   5  -1   2   18.44    0.83
   5  -1   2   18.43    0.89
   5   1   2   19.24    0.96
   5   1   2   20.05    1.02
  -5  -1  -3   21.86    0.86
  -5   1  -3   22.35    1.15
   5  -1   3   23.13    0.88
   5  -1   3   20.63    1.08
   5   1   3   23.05    1.07
   5   1   3   21.40    1.15
  -5  -1  -4  782.15    6.09
  -5   1  -4  791.24    7.33
   5  -1   4  771.35    5.53
   5  -1   4  768.78    7.25
   5   1   4  788.44    6.72
   5   1   4  757.62    7.42
  -5  -1  -5   49.47    1.70
  -5   1  -5   45.47    1.91
   5  -1   5   49.93    1.31
   5  -1   5   49.25    2.02
   5   1   5   52.35    1.75
   5   1   5   47.75    2.04
  -5  -1  -6   11.77    0.94
  -5   1  -6   11.51    1.10
   5  -1   6   11.06    0.57
   5  -1   6   11.13    1.11
   5   1   6   12.61    0.82
   5   1   6   11.83    1.11
  -5  -1  -7   14.90    1.16
  -5   1  -7   14.41    1.29
   5  -1   7   13.61    0.59
   5  -1   7   13.96    1.34
   5   1   7   15.85    0.95
   5   1   7   15.34    1.36
  -5  -1  -8   66.21    2.60
  -5   1  -8   68.88    2.93
   5  -1   8   64.64    2.95
   5   1   8   68.76    2.22
   5   1   8   63.88    2.92
  -5  -1  -9   86.42    3.17
  -5   1  -9   88.36    3.50
   5  -1   9   82.36    3.50
   5   1   9   90.07    2.54
   5   1   9   79.10    3.46
  -5  -1 -10   63.62    2.85
  -5   1 -10   62.04    3.10
   5  -1  10   64.47    3.27
   5   1  10   56.71    3.08
  -5  -1 -11    1.73    0.43
  -5   1 -11    1.27    0.56
   5  -1  11    1.33    0.58
   5   1  11    0.76    0.55
  -5  -1 -12   33.74    2.20
  -5   1 -12   27.14    2.18
   5  -1  12   31.83    2.43
   5   1  12   28.27    2.30
  -5   1 -13    4.78    0.75
   5  -1  13    4.95    0.78
   5   1  13    5.18    0.79
  -5   1 -14   15.05    1.55
   5  -1  14   16.32    1.45
   5   1  14   14.26    1.60
  -5   1 -15    4.63    0.72
   5  -1  15    4.88    0.61
   5   1  15    7.31    0.74
  -5  -3  15    1.80    0.54
  -5   3  15    2.57    0.54
   5   3 -15   -0.32    0.46
  -5  -3  14    4.02    0.70
  -5   3  14    4.13    0.58
   5   3 -14    3.72    0.85
  -5  -3  13   29.35    2.39
  -5   3  13   28.26    1.95
   5  -3 -13   24.17    2.13
   5   3 -13   27.18    2.40
  -5  -3  12   -0.19    0.45
  -5   3  12    0.72    0.37
   5  -3 -12   -0.24    0.44
   5   3 -12    1.00    0.62
  -5  -3  11   75.36    3.71
  -5   3  11   82.07    2.88
  -5   3  11   79.13    3.44
   5  -3 -11   73.32    3.32
   5   3 -11   73.34    3.69
  -5  -3  10   19.29    1.80
  -5   3  10   17.04    1.38
  -5   3  10   20.04    1.43
  -5   3  10   18.99    1.51
   5  -3 -10   14.07    1.42
   5   3 -10   15.87    1.70
  -5  -3   9    1.37    0.69
  -5   3   9    0.72    0.35
  -5   3   9   -0.48    0.37
  -5   3   9    0.33    0.32
   5   3  -9    0.14    0.45
  -5  -3   8    3.76    0.82
  -5   3   8    3.14    0.55
  -5   3   8    3.44    0.83
  -5   3   8    3.14    0.53
   5   3  -8    2.57    0.90
  -5  -3   7   78.47    3.10
  -5   3   7   78.78    2.72
  -5   3   7   79.73    2.85
  -5   3   7   80.75    2.69
   5   3  -7   75.43    3.00
  -5  -3   6   12.34    1.27
  -5   3   6   11.74    0.96
  -5   3   6    9.31    1.02
  -5   3   6   11.91    0.89
   5   3  -6   11.72    1.14
  -5  -3   5  247.96    4.87
  -5   3   5  248.40    4.32
  -5   3   5  245.41    4.65
  -5   3   5  258.39    4.08
   5   3  -5  252.21    4.72
  -5  -3   4    0.69    0.59
  -5   3   4    1.38    0.40
  -5   3   4    0.04    0.41
   5  -3  -4    0.57    0.24
   5   3  -4    0.39    0.34
   5   3  -4    0.76    0.15
  -5  -3   3   24.86    1.45
  -5   3   3   24.70    1.24
  -5   3   3   24.58    1.43
   5  -3  -3   24.00    0.99
   5   3  -3   25.79    1.27
   5   3  -3   26.26    1.07
  -5  -3   2   10.43    0.94
  -5   3   2   10.29    0.80
  -5   3   2   10.86    0.97
   5  -3  -2    9.18    0.54
   5   3  -2   10.85    0.73
   5   3  -2   10.88    0.76
  -5  -3   1   77.25    2.29
  -5   3   1   80.12    2.21
  -5   3   1   85.23    2.41
   5  -3  -1   78.93    1.66
   5   3  -1   83.80    1.77
   5   3  -1   82.37    2.20
  -5  -3   0  120.04    2.83
  -5   3   0  130.20    2.88
  -5   3   0  129.72    2.88
   5  -3   0  124.49    2.19
   5   3   0  128.24    1.87
   5   3   0  125.69    2.85
  -5  -3  -1  909.26    8.00
  -5   3  -1 1001.78    8.38
   5  -3   1  911.57    7.43
   5  -3   1 1015.28    7.06
   5   3   1 1005.26    8.53
  -5  -3  -2  997.08    8.69
  -5   3  -2 1135.36    9.37
   5  -3   2 1048.11    7.78
   5  -3   2 1092.92    7.97
   5   3   2 1126.84    9.41
  -5  -3  -3    0.13    0.32
  -5   3  -3    0.34    0.40
   5  -3   3    1.62    0.29
   5  -3   3   -0.05    0.31
   5   3   3    0.25    0.31
  -5  -3  -4   88.69    1.74
  -5  -3  -4   87.49    2.85
  -5   3  -4   99.30    3.09
   5  -3   4   99.70    2.17
   5  -3   4   91.75    2.73
   5   3   4   98.88    2.98
  -5  -3  -5  214.42    3.15
  -5  -3  -5  201.98    4.59
  -5   3  -5  225.72    4.92
   5  -3   5  224.65    3.17
   5  -3   5  216.60    4.53
   5   3   5  228.14    4.71
  -5  -3  -6   53.93    1.81
  -5  -3  -6   47.19    2.47
  -5   3  -6   61.38    2.75
   5  -3   6   54.51    2.48
   5   3   6   61.17    2.51
   5   3   6   58.66    2.64
  -5  -3  -7   45.80    1.83
  -5   3  -7   50.96    2.66
   5  -3   7   47.92    2.52
   5   3   7   53.49    2.39
   5   3   7   49.75    2.58
  -5  -3  -8   14.54    1.06
  -5   3  -8   14.68    1.53
   5  -3   8   15.26    1.52
   5   3   8   13.91    1.14
   5   3   8   14.69    1.50
  -5   3  -9   29.64    2.23
   5  -3   9   31.00    2.22
   5   3   9   33.98    1.88
   5   3   9   27.96    2.12
  -5   3 -10   50.38    3.04
   5  -3  10   47.99    2.89
   5   3  10   52.34    2.37
   5   3  10   44.50    2.76
  -5   3 -11    4.20    0.91
   5  -3  11    3.10    0.70
   5   3  11    3.41    0.75
  -5   3 -12    0.73    0.40
   5  -3  12    0.59    0.42
   5   3  12    0.92    0.43
  -5   3 -13    6.01    1.01
   5  -3  13    7.10    0.82
   5   3  13    6.52    0.79
  -5   3 -14   35.63    2.84
   5  -3  14   38.45    2.75
   5   3  14   36.67    2.42
  -5  -5  14    0.66    0.55
   5   5 -14    0.19    0.48
  -5  -5  13   11.08    1.26
   5   5 -13    9.50    1.48
  -5  -5  12    6.04    0.84
  -5   5  12    6.70    0.51
   5  -5 -12    3.06    0.53
   5   5 -12    2.20    0.79
  -5  -5  11    1.11    0.54
  -5   5  11    2.87    0.62
   5  -5 -11    1.93    0.45
   5   5 -11    2.57    0.98
  -5  -5  10   11.58    1.44
  -5   5  10   13.02    1.41
   5  -5 -10   11.98    1.06
   5   5 -10   12.29    1.56
  -5  -5   9    1.82    0.81
  -5   5   9    0.65    0.76
   5  -5  -9    2.15    0.42
   5   5  -9    0.95    0.63
  -5  -5   8   43.47    2.71
  -5   5   8   48.03    2.24
  -5   5   8   45.44    2.73
   5  -5  -8   42.73    2.20
   5   5  -8   45.78    2.73
  -5  -5   7   36.55    2.41
  -5   5   7   36.69    1.88
  -5   5   7   32.98    2.37
   5  -5  -7   31.10    1.75
   5   5  -7   35.19    2.27
  -5  -5   6   23.16    1.90
  -5   5   6   27.11    1.54
  -5   5   6   21.28    1.89
   5  -5  -6   22.78    1.38
   5   5  -6   26.63    1.86
  -5  -5   5    7.77    1.33
  -5   5   5    7.43    0.76
  -5   5   5    7.66    1.25
   5  -5  -5    6.62    0.65
   5   5  -5    8.04    0.98
   5   5  -5    7.80    0.61
  -5  -5   4   65.26    2.90
  -5   5   4   67.98    2.46
  -5   5   4   64.61    2.93
   5  -5  -4   60.56    2.12
   5   5  -4   66.42    2.57
   5   5  -4   67.40    2.23
  -5  -5   3   38.41    2.19
  -5   5   3   40.39    1.86
  -5   5   3   40.57    2.35
   5  -5  -3   35.87    1.54
   5   5  -3   39.99    1.84
   5   5  -3   40.83    1.81
  -5  -5   2    9.22    1.15
  -5   5   2   10.03    0.91
  -5   5   2    8.77    1.20
   5  -5  -2    9.41    0.73
   5   5  -2   10.92    0.85
   5   5  -2    9.98    0.91
  -5  -5   1  263.65    5.29
  -5   5   1  278.02    5.05
  -5   5   1  273.67    5.46
   5  -5  -1  257.04    4.22
   5   5  -1  270.59    4.18
   5   5  -1  272.12    5.17
  -5  -5   0   54.20    2.40
  -5   5   0   58.12    2.36
  -5   5   0   57.55    2.48
   5  -5   0   56.20    2.04
   5   5   0   56.94    1.71
   5   5   0   56.84    2.46
  -5  -5  -1   40.70    2.08
  -5   5  -1   45.86    2.17
  -5   5  -1   44.59    2.14
   5  -5   1   45.32    1.95
   5   5   1   44.40    1.35
   5   5   1   44.86    2.26
  -5  -5  -2    2.12    0.64
  -5   5  -2    3.58    0.71
   5  -5   2    3.64    0.48
   5  -5   2    4.08    0.80
   5   5   2    4.11    0.20
   5   5   2    3.36    0.90
  -5  -5  -3    3.15    0.69
  -5   5  -3    3.40    0.72
   5  -5   3    2.45    0.44
   5  -5   3    3.36    0.71
   5   5   3    3.25    0.80
  -5  -5  -4    0.73    0.52
  -5   5  -4    0.34    0.48
   5  -5   4    0.92    0.28
   5  -5   4    1.12    0.55
   5   5   4    0.44    0.57
  -5  -5  -5   25.77    1.85
  -5   5  -5   28.91    2.07
   5  -5   5   33.63    1.34
   5  -5   5   27.35    1.81
   5   5   5   25.55    1.97
  -5  -5  -6    4.62    0.80
  -5   5  -6    4.78    0.98
   5  -5   6    5.86    0.85
   5   5   6    5.42    0.91
  -5  -5  -7    4.69    0.76
  -5   5  -7    3.81    0.90
   5  -5   7    4.81    0.80
   5   5   7    5.12    0.89
  -5  -5  -8    4.09    0.76
  -5   5  -8    4.33    0.91
   5  -5   8    5.91    0.85
   5   5   8    5.53    0.82
  -5  -5  -9    7.50    1.00
  -5   5  -9    7.96    1.24
   5  -5   9    9.52    1.15
   5   5   9    9.36    1.05
  -5  -5 -10   39.72    2.67
  -5   5 -10   45.51    3.08
   5  -5  10   44.52    2.81
   5   5  10   47.37    2.60
  -5  -5 -11    2.20    0.61
  -5   5 -11    4.17    0.77
   5  -5  11    4.82    0.69
   5   5  11    4.96    0.52
  -5  -5 -12    5.84    0.69
  -5   5 -12    6.50    0.95
   5  -5  12    6.66    0.79
  -5  -5 -13    5.29    0.70
  -5   5 -13    4.20    0.70
   5  -5  13    4.40    0.75
  -5  -7  12   39.94    2.81
  -5   7  12   49.41    2.63
   5   7 -12   40.42    2.85
  -5  -7  11    5.72    0.96
  -5   7  11   11.91    1.10
   5   7 -11    9.42    1.04
  -5  -7  10    4.05    0.79
  -5   7  10    4.00    0.82
   5   7 -10    4.00    0.64
  -5  -7   9    0.58    0.52
  -5   7   9    1.31    0.66
   5   7  -9   -0.12    0.36
  -5  -7   8    4.53    0.96
  -5   7   8    2.06    0.93
   5   7  -8    1.38    0.53
  -5  -7   7   40.00    2.75
  -5   7   7   36.39    2.78
   5   7  -7   36.08    2.40
  -5  -7   6    5.64    1.20
  -5   7   6    3.57    1.29
   5   7  -6    4.54    0.77
  -5  -7   5   10.57    1.56
  -5   7   5   10.86    1.58
   5   7  -5   11.34    1.14
  -5  -7   4   55.43    3.15
  -5   7   4   58.63    2.46
  -5   7   4   55.21    3.21
   5   7  -4   54.82    2.60
   5   7  -4   64.44    2.61
  -5  -7   3   72.65    3.46
  -5   7   3   79.47    2.98
  -5   7   3   73.62    3.59
   5   7  -3   73.72    2.87
   5   7  -3   78.49    3.10
  -5  -7   2   42.77    2.61
  -5   7   2   45.43    2.27
  -5   7   2   47.99    2.87
   5   7  -2   47.06    1.99
   5   7  -2   48.62    2.51
  -5  -7   1   12.07    1.38
  -5   7   1   17.85    1.39
  -5   7   1   15.38    1.65
   5  -7  -1   13.85    1.02
   5   7  -1   14.35    1.39
  -5  -7   0   28.42    2.05
  -5   7   0   31.31    1.95
  -5   7   0   30.31    2.24
   5  -7   0   33.77    1.86
   5   7   0   30.00    2.11
  -5  -7  -1    1.88    0.61
  -5   7  -1    1.42    0.55
  -5   7  -1    1.14    0.74
   5  -7   1    1.74    0.76
   5   7   1    0.76    0.59
  -5  -7  -2    9.48    1.02
  -5   7  -2   10.49    1.17
   5  -7   2    9.92    0.96
   5  -7   2   11.99    1.31
   5   7   2    9.14    1.26
  -5  -7  -3   37.01    2.23
  -5   7  -3   39.21    2.44
   5  -7   3   34.41    1.98
   5  -7   3   38.89    2.16
   5   7   3   38.22    2.58
  -5  -7  -4   16.23    1.37
  -5   7  -4   18.77    1.71
   5  -7   4   19.34    1.49
   5   7   4   15.81    1.72
  -5  -7  -5   -0.09    0.35
  -5   7  -5    0.50    0.39
   5  -7   5    1.79    0.43
   5   7   5    0.66    0.62
  -5  -7  -6   11.86    1.03
  -5   7  -6   11.56    1.38
   5  -7   6   12.66    1.17
   5   7   6    9.54    1.34
  -5  -7  -7    2.49    0.46
  -5   7  -7    1.48    0.59
   5  -7   7    2.35    0.54
   5   7   7    4.02    0.76
  -5  -7  -8    0.22    0.42
  -5   7  -8    0.76    0.49
   5  -7   8    0.63    0.44
   5   7   8    0.53    0.55
  -5  -7  -9    2.44    0.48
  -5   7  -9    1.39    0.65
   5  -7   9    2.58    0.52
   5   7   9    2.45    0.57
  -5  -7 -10    8.87    0.73
  -5   7 -10   10.43    1.39
   5  -7  10   12.82    1.06
   5   7  10   15.97    1.19
  -5  -7 -11    1.82    0.58
  -5   7 -11    2.97    0.79
   5  -7  11    4.67    0.61
  -5  -9   8    0.95    0.64
  -5   9   8   -0.01    0.73
  -5  -9   7   19.94    1.71
  -5   9   7   16.66    2.10
  -5  -9   6   -0.01    0.69
  -5   9   6    0.26    0.54
  -5  -9   5    9.81    1.35
  -5   9   5    9.24    1.33
  -5  -9   4    4.49    1.33
  -5   9   4    6.10    1.07
  -5  -9   3    0.17    0.69
  -5   9   3   -0.30    0.62
  -5  -9   2    1.98    0.72
  -5   9   2    0.27    0.77
   5   9  -2    0.36    0.49
  -5  -9   1    7.42    1.01
  -5   9   1    9.07    1.31
   5   9  -1   10.99    1.18
  -5  -9   0   77.88    3.76
   5  -9   0   83.97    3.83
   5   9   0   99.66    4.41
  -5  -9  -1    5.15    0.70
   5  -9   1    3.48    0.59
   5   9   1    6.65    0.98
  -5  -9  -2   24.38    1.78
  -5   9  -2   25.38    1.55
   5  -9   2   20.52    1.12
   5   9   2   31.65    2.42
  -5  -9  -3   13.65    1.22
  -5   9  -3   14.83    1.14
   5   9   3   15.46    1.65
  -5  -9  -4    0.12    0.43
  -5   9  -4    0.46    0.37
   5   9   4    2.55    0.70
  -5  -9  -5   28.19    1.41
  -5   9  -5   30.21    1.98
   5   9   5   32.81    2.47
  -5   9  -6   -0.20    0.43
   5   9   6    2.49    0.74
  -5   9  -7    3.01    0.48
   5   9   7    5.73    0.93
  -6   0  16  142.10    5.62
  -6   0  15    0.46    0.46
   6   0 -15   -0.22    0.43
  -6   0  14   30.63    2.27
   6   0 -14   29.01    2.42
  -6   0  13    1.07    0.46
   6   0 -13    0.13    0.47
  -6   0  12   38.55    2.52
   6   0 -12   33.67    2.50
  -6   0  11    1.03    0.59
   6   0 -11    0.82    0.68
  -6   0  10   87.65    3.48
   6   0 -10   79.51    3.41
  -6   0   9    0.44    0.43
   6   0  -9    0.17    0.53
  -6   0   8  522.96    7.41
   6   0  -8  485.47    7.32
   6   0  -8  522.81    4.71
  -6   0   7    0.66    0.32
   6   0  -7    0.22    0.44
   6   0  -7    0.39    0.19
  -6   0   6  194.33    3.98
  -6   0   6  194.64    3.80
   6   0  -6  193.98    2.66
  -6   0   5    0.30    0.31
  -6   0   5    0.55    0.34
   6   0  -5    0.10    0.18
  -6   0   4   14.31    0.94
  -6   0   4   14.69    0.87
   6   0  -4   13.81    0.69
  -6   0   3   -0.07    0.27
  -6   0   3    0.23    0.30
   6   0  -3   -0.02    0.22
  -6   0   2   31.43    1.11
  -6   0   2   30.99    0.97
   6   0  -2   31.41    1.03
  -6   0   1   -0.36    0.29
  -6   0   1   -0.04    0.25
   6   0  -1    0.03    0.39
  -6   0   0   74.01    1.38
  -6   0   0   69.49    1.30
   6   0   0   76.40    1.64
  -6   0  -1    0.12    0.26
   6   0   1    0.38    0.39
   6   0   1    0.01    0.32
  -6   0  -2 1998.58    9.79
   6   0   2 2031.70   10.05
  -6   0  -3    0.03    0.21
   6   0   3    1.06    0.24
   6   0   3    0.04    0.27
  -6   0  -4 1012.02    7.72
   6   0   4 1042.29    7.27
   6   0   4 1003.08    8.48
  -6   0  -5    0.14    0.26
   6   0   5    0.53    0.17
   6   0   5   -0.42    0.30
  -6   0  -6   22.26    1.39
   6   0   6   23.27    1.06
   6   0   6   21.62    1.50
  -6   0  -7   -0.06    0.32
   6   0   7    0.89    0.20
   6   0   7   -0.50    0.40
  -6   0  -8  200.90    4.73
   6   0   8  206.27    3.56
   6   0   8  192.15    5.06
  -6   0  -9   -0.28    0.40
   6   0   9    0.87    0.56
  -6   0 -10   25.66    1.88
   6   0  10   23.42    1.96
  -6   0 -11    0.00    0.35
   6   0  11   -0.02    0.47
  -6   0 -12   21.40    1.80
   6   0  12   20.01    1.90
  -6   0 -13    0.09    0.41
  -6   0 -14   90.83    4.11
   6   0  14   86.41    4.41
   6   0  15   -0.59    0.50
  -6  -2  16    4.07    0.60
  -6   2  16    2.56    0.54
   6  -2 -16    0.61    0.60
   6   2 -16   -0.03    0.57
  -6  -2  15    4.71    0.67
  -6   2  15    4.74    0.51
   6  -2 -15    4.81    0.95
   6   2 -15    5.99    1.07
  -6  -2  14    2.24    0.55
  -6   2  14    3.11    0.49
   6  -2 -14    2.62    0.91
   6   2 -14    4.46    0.79
  -6  -2  13    2.94    0.72
  -6   2  13    4.92    0.62
   6  -2 -13    3.61    1.08
   6   2 -13    4.98    1.00
  -6  -2  12    6.34    1.04
  -6   2  12    7.42    0.97
   6  -2 -12    6.39    1.16
   6   2 -12    7.48    1.24
  -6  -2  11    3.15    0.77
  -6   2  11    3.23    0.66
   6  -2 -11    3.69    1.07
   6   2 -11    2.78    0.97
  -6  -2  10   10.13    1.25
  -6   2  10   11.82    0.96
  -6   2  10    8.28    1.03
   6  -2 -10    7.36    1.10
   6   2 -10    9.32    1.25
  -6  -2   9  118.82    4.04
  -6   2   9  119.71    3.80
  -6   2   9  123.63    3.31
  -6   2   9  115.43    3.65
   6   2  -9  111.92    3.95
  -6  -2   8    3.21    0.78
  -6   2   8    3.01    0.59
  -6   2   8    2.78    0.50
  -6   2   8    4.18    0.58
   6   2  -8    3.23    0.91
  -6  -2   7  241.23    5.08
  -6   2   7  245.93    4.82
  -6   2   7  249.93    4.44
  -6   2   7  240.30    4.51
   6   2  -7  229.03    4.95
  -6  -2   6  125.57    3.44
  -6   2   6  124.75    3.21
  -6   2   6  125.75    3.05
  -6   2   6  124.66    2.93
   6   2  -6  119.11    3.33
  -6  -2   5    2.18    0.67
  -6   2   5    2.20    0.42
  -6   2   5    1.77    0.43
  -6   2   5    2.23    0.31
   6   2  -5    2.26    0.63
  -6  -2   4   99.37    2.67
  -6   2   4  100.40    2.52
  -6   2   4  102.69    2.57
  -6   2   4  104.95    2.09
   6   2  -4   99.59    2.55
   6   2  -4  106.75    1.72
  -6  -2   3  222.16    3.72
  -6   2   3  228.46    3.60
  -6   2   3  243.87    3.82
  -6   2   3  240.71    2.73
   6   2  -3  225.41    3.42
   6   2  -3  242.46    2.91
  -6  -2   2   87.29    2.21
  -6   2   2   91.00    2.18
   6  -2  -2   78.51    2.09
   6  -2  -2   81.28    1.27
   6   2  -2   89.84    1.88
   6   2  -2   94.15    1.94
  -6  -2   1  384.21    4.51
  -6   2   1  399.82    4.53
   6  -2  -1  359.85    4.35
   6   2  -1  427.83    3.60
   6   2  -1  422.26    4.43
  -6  -2   0   41.96    1.50
  -6   2   0   46.56    1.57
   6  -2   0   43.52    1.49
   6  -2   0   47.28    1.04
   6   2   0   48.09    1.58
  -6  -2  -1  237.74    3.68
  -6   2  -1  265.55    3.89
   6  -2   1  258.49    3.49
   6  -2   1  268.02    3.02
   6   2   1  268.79    3.91
  -6  -2  -2  189.69    3.48
  -6   2  -2  223.28    3.78
   6  -2   2  211.21    3.09
   6  -2   2  209.08    3.09
   6   2   2  218.52    3.70
  -6  -2  -3  230.99    2.44
  -6  -2  -3  207.65    3.90
  -6   2  -3  232.80    4.12
   6  -2   3  226.57    3.18
   6  -2   3  219.23    3.60
   6   2   3  239.41    4.06
  -6  -2  -4   50.69    1.36
  -6   2  -4   53.60    2.14
   6  -2   4   53.09    1.50
   6  -2   4   51.40    1.95
   6   2   4   53.18    1.98
   6   2   4   55.19    2.16
  -6  -2  -5  438.81    4.71
  -6   2  -5  452.09    6.55
   6  -2   5  432.88    4.33
   6  -2   5  442.40    6.24
   6   2   5  459.98    6.13
   6   2   5  448.53    6.58
  -6  -2  -6  353.15    4.73
  -6   2  -6  357.13    6.20
   6  -2   6  351.29    3.83
   6  -2   6  344.13    5.98
   6   2   6  348.09    5.54
   6   2   6  336.87    6.09
  -6  -2  -7    1.52    0.50
  -6   2  -7    1.77    0.76
   6  -2   7    1.97    0.74
   6   2   7    1.47    0.42
   6   2   7    1.31    0.68
  -6  -2  -8   17.56    1.27
  -6   2  -8   15.93    1.55
   6  -2   8   14.40    1.43
   6   2   8   16.37    1.14
   6   2   8   15.59    1.52
  -6  -2  -9   68.75    2.68
  -6   2  -9   67.93    3.23
   6  -2   9   65.44    3.20
   6   2   9   71.93    2.64
   6   2   9   61.89    3.15
  -6  -2 -10   17.26    1.30
  -6   2 -10   16.61    1.69
   6  -2  10   16.90    1.67
   6   2  10   16.15    1.66
  -6   2 -11    3.97    0.87
   6  -2  11    4.53    0.81
   6   2  11    4.51    0.86
  -6   2 -12    0.29    0.37
   6  -2  12   -0.37    0.37
   6   2  12    1.71    0.56
  -6   2 -13    2.77    0.72
   6  -2  13    5.50    0.70
   6   2  13    6.20    0.83
  -6   2 -14   13.11    1.47
   6  -2  14   12.76    1.30
   6   2  14   16.25    1.55
  -6  -4  15    1.28    0.52
  -6   4  15   -0.66    0.57
   6   4 -15   -0.04    0.47
  -6  -4  14    2.41    0.52
  -6   4  14    0.38    0.49
   6   4 -14   -0.11    0.51
  -6  -4  13    9.68    1.20
  -6   4  13   10.64    0.74
   6   4 -13   10.52    1.59
  -6  -4  12   31.61    2.48
  -6   4  12   34.45    2.08
   6  -4 -12   26.73    2.04
   6   4 -12   30.98    2.61
  -6  -4  11    3.81    0.85
  -6   4  11    3.69    0.43
  -6   4  11    2.50    0.67
  -6   4  11    4.53    0.47
   6   4 -11    3.10    1.01
  -6  -4  10    6.36    1.11
  -6   4  10    6.98    0.77
  -6   4  10    5.22    0.86
  -6   4  10    7.53    0.70
   6   4 -10    6.77    1.16
  -6  -4   9    6.45    1.11
  -6   4   9    8.35    0.89
  -6   4   9    6.10    1.03
  -6   4   9    5.93    0.72
   6   4  -9    6.45    1.11
  -6  -4   8   54.33    2.88
  -6   4   8   57.42    2.51
  -6   4   8   56.75    2.78
  -6   4   8   62.22    2.53
   6  -4  -8   48.11    2.41
   6   4  -8   56.92    2.90
  -6  -4   7   34.05    2.20
  -6   4   7   36.42    1.89
  -6   4   7   35.63    2.17
   6  -4  -7   28.49    1.66
   6   4  -7   36.46    2.18
  -6  -4   6   11.25    1.38
  -6   4   6   11.74    0.98
  -6   4   6   10.29    1.24
   6  -4  -6   10.43    0.86
   6   4  -6   11.63    1.18
  -6  -4   5   22.67    1.74
  -6   4   5   20.50    1.31
  -6   4   5   21.63    1.62
   6  -4  -5   19.57    1.11
   6   4  -5   23.29    1.53
   6   4  -5   22.87    0.99
  -6  -4   4   90.58    3.12
  -6   4   4   93.13    2.76
  -6   4   4   87.80    3.06
   6  -4  -4   80.58    2.17
   6   4  -4   92.06    2.79
   6   4  -4   90.37    2.28
  -6  -4   3   22.69    1.58
  -6   4   3   24.51    1.37
  -6   4   3   22.28    1.57
   6  -4  -3   21.04    0.98
   6   4  -3   25.16    1.33
   6   4  -3   23.46    1.21
  -6  -4   2    5.13    0.84
  -6   4   2    6.66    0.73
  -6   4   2    5.76    0.89
   6  -4  -2    6.53    0.48
   6   4  -2    6.92    0.62
   6   4  -2    7.09    0.71
  -6  -4   1   47.80    2.11
  -6   4   1   48.29    1.97
  -6   4   1   51.96    2.19
   6  -4  -1   47.89    1.50
   6   4  -1   51.69    1.54
   6   4  -1   52.70    2.05
  -6  -4   0  155.18    3.70
  -6   4   0  169.49    3.77
  -6   4   0  169.74    3.79
   6  -4   0  144.51    3.47
   6  -4   0  171.62    2.99
   6   4   0  169.09    2.49
   6   4   0  169.00    3.83
  -6  -4  -1  361.24    5.72
  -6   4  -1  403.69    5.99
   6  -4   1  343.85    5.22
   6  -4   1  394.04    4.86
   6   4   1  388.36    6.01
  -6  -4  -2  192.77    4.27
  -6   4  -2  204.02    4.43
   6  -4   2  192.97    3.80
   6  -4   2  204.42    3.74
   6   4   2  204.20    4.51
  -6  -4  -3   22.97    1.54
  -6   4  -3   24.01    1.64
   6  -4   3   21.75    1.23
   6  -4   3   22.26    1.34
   6   4   3   22.47    1.55
  -6  -4  -4    1.72    0.60
  -6   4  -4    0.76    0.56
   6  -4   4    2.09    0.34
   6  -4   4    1.14    0.48
   6   4   4    1.72    0.60
  -6  -4  -5  359.73    6.60
  -6   4  -5  399.48    7.11
   6  -4   5  398.87    4.99
   6  -4   5  405.87    6.55
   6   4   5  395.02    6.93
  -6  -4  -6  132.36    4.20
  -6   4  -6  148.27    4.56
   6  -4   6  145.78    4.21
   6   4   6  153.29    4.44
  -6  -4  -7  117.90    4.15
  -6   4  -7  134.73    4.56
   6  -4   7  132.05    4.23
   6   4   7  142.76    4.42
  -6  -4  -8   -0.04    0.47
  -6   4  -8    0.14    0.44
   6  -4   8    0.89    0.56
   6   4   8    0.50    0.36
  -6  -4  -9    3.48    0.85
  -6   4  -9    3.81    1.11
   6  -4   9    3.47    0.77
   6   4   9    5.57    0.64
  -6  -4 -10    0.28    0.60
  -6   4 -10    0.98    0.48
   6  -4  10    0.09    0.47
   6   4  10    1.06    0.38
  -6  -4 -11    6.33    1.23
  -6   4 -11    6.92    1.11
   6  -4  11    8.85    1.14
   6   4  11   12.15    0.54
  -6  -4 -12   16.34    1.87
  -6   4 -12   18.98    1.92
   6  -4  12   17.87    1.66
  -6  -4 -13    8.60    1.32
  -6   4 -13    5.69    0.95
   6  -4  13    7.77    1.00
  -6  -4 -14    6.74    1.09
  -6   4 -14    8.27    1.09
   6  -4  14    9.60    0.95
  -6  -6  13    3.00    0.61
   6   6 -13    0.89    0.46
  -6  -6  12   -0.04    0.46
  -6   6  12    4.80    0.66
   6   6 -12    0.56    0.44
  -6  -6  11   21.84    1.96
  -6   6  11   25.77    2.01
   6   6 -11   24.37    2.19
  -6  -6  10    6.29    1.01
  -6   6  10    5.21    0.91
   6   6 -10    5.11    0.91
  -6  -6   9    6.16    1.05
  -6   6   9    4.20    0.96
   6   6  -9    3.78    0.81
  -6  -6   8   15.35    1.72
  -6   6   8   12.46    1.67
   6   6  -8   13.02    1.44
  -6  -6   7    4.15    1.03
  -6   6   7    3.47    0.36
  -6   6   7    1.98    1.08
   6   6  -7    3.54    0.71
  -6  -6   6   37.60    2.56
  -6   6   6   39.89    2.00
  -6   6   6   37.65    2.63
   6  -6  -6   35.15    1.61
   6   6  -6   41.24    2.39
  -6  -6   5    0.65    0.92
  -6   6   5    0.64    0.28
  -6   6   5    0.08    0.72
   6  -6  -5    1.12    0.25
   6   6  -5    0.32    0.37
  -6  -6   4  235.21    5.88
  -6   6   4  240.90    5.14
  -6   6   4  244.92    6.14
   6  -6  -4  220.90    4.38
   6   6  -4  245.84    5.25
   6   6  -4  252.20    5.01
  -6  -6   3   88.62    3.54
  -6   6   3   96.46    3.20
  -6   6   3   97.04    3.79
   6  -6  -3   88.07    2.66
   6   6  -3   99.18    3.11
   6   6  -3  101.83    3.29
  -6  -6   2    2.00    0.75
  -6   6   2    1.82    0.43
  -6   6   2    2.28    0.90
   6  -6  -2    1.30    0.39
   6   6  -2    2.23    0.37
   6   6  -2    2.77    0.57
  -6  -6   1   26.68    1.95
  -6   6   1   31.40    1.87
  -6   6   1   29.71    2.07
   6  -6  -1   30.08    1.56
   6   6  -1   31.22    1.39
   6   6  -1   32.16    1.97
  -6  -6   0   12.90    1.40
  -6   6   0   14.31    1.29
  -6   6   0   13.52    1.49
   6  -6   0   14.61    1.17
   6   6   0   15.90    1.43
  -6  -6  -1  243.92    5.63
  -6   6  -1  267.11    5.78
   6  -6   1  240.15    5.36
   6  -6   1  268.24    5.05
   6   6   1  274.14    6.13
  -6  -6  -2   27.62    1.88
  -6   6  -2   30.16    2.01
   6  -6   2   28.81    1.78
   6  -6   2   29.59    1.79
   6   6   2   34.64    2.24
  -6  -6  -3   17.86    1.54
  -6   6  -3   19.75    1.69
   6  -6   3   19.80    1.37
   6  -6   3   19.96    1.50
   6   6   3   18.17    1.67
  -6  -6  -4    9.67    1.15
  -6   6  -4    9.20    1.19
   6  -6   4   10.05    0.85
   6  -6   4    7.99    0.99
   6   6   4    8.70    1.19
  -6  -6  -5    0.01    0.43
  -6   6  -5    0.55    0.46
   6  -6   5    0.91    0.38
   6   6   5    0.27    0.51
  -6  -6  -6    1.58    0.53
  -6   6  -6    1.91    0.74
   6  -6   6    2.21    0.46
   6   6   6    1.60    0.62
  -6  -6  -7   19.17    1.63
  -6   6  -7   23.01    2.06
   6  -6   7   25.50    1.85
   6   6   7   22.46    1.93
  -6  -6  -8    6.57    0.82
  -6   6  -8    6.83    1.15
   6  -6   8    8.16    0.92
   6   6   8    6.46    0.92
  -6  -6  -9    7.54    0.84
  -6   6  -9    6.82    1.15
   6  -6   9    8.53    0.88
   6   6   9    8.67    0.89
  -6  -6 -10    4.84    0.55
  -6   6 -10    3.23    0.77
   6  -6  10    4.51    0.63
   6   6  10    3.60    0.55
  -6  -6 -11    3.20    0.57
  -6   6 -11    4.23    1.02
   6  -6  11    2.54    0.61
   6   6  11    8.92    0.60
  -6  -6 -12   13.72    1.11
  -6   6 -12   14.14    1.53
   6  -6  12   17.80    1.38
  -6   8  11    7.42    0.81
   6   8 -11   -0.68    0.47
  -6  -8  10    3.70    0.75
  -6   8  10    4.99    0.88
   6   8 -10    1.14    0.44
  -6  -8   9    1.80    0.60
  -6   8   9   -0.11    0.64
   6   8  -9    0.30    0.40
  -6  -8   8    3.86    0.80
  -6   8   8    0.68    0.88
   6   8  -8    1.85    0.45
  -6  -8   7    3.32    0.93
  -6   8   7    1.30    0.85
   6   8  -7    0.95    0.35
  -6  -8   6    1.96    0.88
  -6   8   6    0.80    0.95
   6   8  -6    0.82    0.33
  -6  -8   5    0.32    0.74
  -6   8   5   -0.04    0.63
  -6  -8   4    1.00    0.94
  -6   8   4   -0.19    0.67
  -6  -8   3    8.50    1.37
  -6   8   3    6.27    1.22
   6   8  -3    6.50    0.81
  -6  -8   2    1.00    0.65
  -6   8   2    2.06    0.33
  -6   8   2    0.43    0.84
   6   8  -2    2.18    0.52
  -6  -8   1    4.08    0.82
  -6   8   1    3.61    0.44
  -6   8   1    5.21    1.40
   6   8  -1    6.51    0.91
  -6  -8   0   16.70    1.59
  -6   8   0   19.66    1.55
   6  -8   0   17.50    1.52
   6   8   0   23.19    1.92
  -6  -8  -1   16.65    1.65
  -6   8  -1   20.26    1.57
   6  -8   1   13.83    1.25
   6   8   1   19.56    1.85
  -6  -8  -2    0.55    0.38
  -6   8  -2    0.33    0.38
   6  -8   2    0.13    0.37
   6   8   2   -0.80    0.40
  -6  -8  -3   30.58    2.02
  -6   8  -3   35.28    2.34
   6  -8   3   37.86    1.79
   6   8   3   36.27    2.64
  -6  -8  -4   35.72    2.17
  -6   8  -4   35.71    2.44
   6   8   4   35.02    2.59
  -6  -8  -5   -0.67    0.39
  -6   8  -5   -0.53    0.33
   6   8   5   -0.38    0.48
  -6  -8  -6    1.84    0.45
  -6   8  -6    1.73    0.42
   6   8   6    2.24    0.76
  -6  -8  -7    0.05    0.46
  -6   8  -7    1.98    0.50
   6   8   7    3.39    0.71
  -6  -8  -8    3.77    0.55
  -6   8  -8    2.29    0.44
   6   8   8    3.14    0.74
  -6  -8  -9    0.03    0.56
  -6   8  -9    1.36    0.42
   6   8   9    1.29    0.59
  -6 -10   5   17.75    1.62
  -6  10   5   19.05    2.10
  -6 -10   4    3.62    1.01
  -6  10   4    2.39    1.12
   6 -10  -4   -0.77    0.61
  -6 -10   3    1.18    0.85
   6 -10  -3   -1.21    0.56
  -6 -10   2   -0.36    0.59
   6 -10  -2    0.28    0.56
   6 -10  -1    1.89    0.56
   6  10  -1    5.72    0.70
   6 -10   0    9.21    0.68
   6  10   0   12.07    1.16
   6 -10   1    5.71    0.62
   6  10   1    7.56    0.98
   6  10   2    0.73    0.68
   6  10   3    0.56    0.79
   6  10   4   43.01    3.08
  -7  -1  16    2.39    0.57
  -7   1  16    2.24    0.53
   7  -1 -16    0.34    0.65
   7   1 -16    2.06    0.74
  -7  -1  15    4.33    0.65
  -7   1  15    2.09    0.50
   7  -1 -15    2.64    0.98
   7   1 -15    3.28    0.75
  -7  -1  14    2.31    0.53
  -7   1  14    0.91    0.45
   7  -1 -14    0.47    0.53
   7   1 -14   -0.14    0.51
  -7  -1  13    2.21    0.54
  -7   1  13    2.33    0.50
   7  -1 -13    0.21    0.63
   7   1 -13    0.93    0.56
  -7  -1  12    1.70    0.70
  -7   1  12    1.51    0.46
   7  -1 -12    0.74    0.84
   7   1 -12    0.76    0.66
  -7  -1  11   43.29    2.63
  -7   1  11   50.09    2.70
   7  -1 -11   47.13    2.77
   7   1 -11   43.11    2.73
  -7  -1  10   35.15    2.25
  -7   1  10   35.09    2.13
   7  -1 -10   31.72    2.18
   7   1 -10   29.44    2.16
  -7  -1   9   69.58    2.98
  -7   1   9   71.59    2.85
   7  -1  -9   59.55    2.77
   7  -1  -9   70.24    2.14
   7   1  -9   62.81    2.94
  -7  -1   8   25.05    1.69
  -7   1   8   24.26    1.66
  -7   1   8   23.45    1.49
   7  -1  -8   21.95    1.16
   7   1  -8   22.18    1.71
  -7  -1   7    3.19    0.68
  -7   1   7    3.54    0.65
  -7   1   7    4.92    0.60
   7  -1  -7    3.73    0.46
   7   1  -7    3.71    0.82
  -7  -1   6    0.31    0.34
  -7   1   6    0.63    0.39
  -7   1   6    0.45    0.25
   7  -1  -6    0.19    0.24
   7   1  -6    0.36    0.42
  -7  -1   5   16.05    1.11
  -7   1   5   16.36    1.10
  -7   1   5   16.40    0.92
   7  -1  -5   14.84    0.91
   7   1  -5   14.50    1.08
   7   1  -5   16.47    0.62
  -7  -1   4   10.94    0.87
  -7  -1   4   11.71    0.89
  -7   1   4   11.96    0.87
  -7   1   4   12.53    0.69
   7  -1  -4   10.68    0.76
   7   1  -4   12.78    0.60
  -7  -1   3   12.91    0.83
  -7  -1   3   12.63    0.87
  -7   1   3   12.44    0.84
  -7   1   3   13.52    0.60
   7  -1  -3   12.31    0.81
   7   1  -3   13.23    0.67
  -7  -1   2 3270.89   13.64
  -7  -1   2 3094.01   14.75
  -7   1   2 3061.17   13.35
   7  -1  -2 3065.84   13.27
   7   1  -2 3145.56   13.28
  -7  -1   1 4866.37   20.97
  -7  -1   1 4321.98   21.83
  -7   1   1 4558.58   26.03
   7  -1  -1 4631.23   17.32
   7   1  -1 4746.14   22.50
  -7  -1   0  229.37    2.26
  -7  -1   0  208.60    2.93
  -7   1   0  221.39    3.07
   7  -1   0  222.66    3.07
   7  -1   0  234.79    2.29
   7   1   0  236.50    3.21
  -7  -1  -1    6.23    0.34
  -7  -1  -1    6.20    0.62
  -7   1  -1    7.24    0.64
   7  -1   1    7.66    0.68
   7  -1   1    6.84    0.48
   7   1   1    6.65    0.62
  -7  -1  -2  310.72    2.90
  -7  -1  -2  283.29    3.97
  -7   1  -2  310.36    4.05
   7  -1   2  303.65    3.63
   7  -1   2  314.86    3.73
   7   1   2  322.14    4.14
   7   1   2  315.14    4.19
  -7  -1  -3   49.09    1.30
  -7   1  -3   49.90    1.77
   7  -1   3   46.63    1.43
   7  -1   3   50.37    1.71
   7   1   3   49.57    1.69
   7   1   3   49.58    1.83
  -7  -1  -4    2.56    0.38
  -7   1  -4    2.39    0.52
   7  -1   4    4.58    0.44
   7  -1   4    3.07    0.57
   7   1   4    2.87    0.41
   7   1   4    2.82    0.57
  -7  -1  -5   25.86    1.24
  -7   1  -5   28.27    1.55
   7  -1   5   30.18    1.15
   7  -1   5   26.51    1.54
   7   1   5   29.19    1.37
   7   1   5   28.02    1.63
  -7  -1  -6    2.97    0.48
  -7   1  -6    2.64    0.61
   7  -1   6    4.19    0.33
   7  -1   6    2.82    0.69
   7   1   6    3.02    0.39
   7   1   6    2.86    0.66
  -7  -1  -7   20.12    1.32
  -7   1  -7   19.14    1.51
   7  -1   7   18.70    0.83
   7  -1   7   20.03    1.59
   7   1   7   19.84    1.16
   7   1   7   19.27    1.57
  -7  -1  -8   60.01    2.46
  -7   1  -8   55.59    2.67
   7  -1   8   53.36    2.70
   7   1   8   58.00    2.10
   7   1   8   53.95    2.73
  -7  -1  -9   39.45    2.13
  -7   1  -9   37.31    2.32
   7  -1   9   36.49    2.37
   7   1   9   39.72    1.56
   7   1   9   34.02    2.30
  -7  -1 -10    0.63    0.34
  -7   1 -10    0.63    0.46
   7  -1  10    1.57    0.65
   7   1  10    0.66    0.63
  -7  -1 -11   20.92    1.60
  -7   1 -11   19.19    1.77
   7  -1  11   18.89    1.81
   7   1  11   19.31    1.88
  -7   1 -12   24.10    2.01
   7  -1  12   22.27    2.00
   7   1  12   22.18    2.02
  -7   1 -13   13.63    1.47
   7  -1  13   13.95    1.43
   7   1  13   13.11    1.43
  -7   1 -14   18.02    1.68
   7  -1  14   16.28    1.54
   7   1  14   16.81    1.75
  -7   1 -15   -0.50    0.49
   7  -1  15   -0.40    0.50
   7   1  15    1.57    0.56
  -7  -3  15   28.70    2.30
  -7   3  15   29.60    1.68
   7   3 -15   28.83    2.55
  -7  -3  14    5.47    0.90
  -7   3  14    5.39    0.52
   7  -3 -14    4.47    1.27
   7   3 -14    5.88    1.04
  -7  -3  13    1.92    0.62
  -7   3  13    2.88    0.42
   7  -3 -13    1.25    0.67
   7   3 -13    0.68    0.44
  -7  -3  12    0.41    0.56
  -7   3  12    0.51    0.34
   7  -3 -12    0.11    0.48
   7   3 -12    0.74    0.56
  -7  -3  11    4.69    0.92
  -7   3  11    7.27    0.64
  -7   3  11    4.75    0.57
   7  -3 -11    4.25    0.88
   7   3 -11    3.70    1.17
  -7  -3  10    2.25    0.80
  -7   3  10    2.16    0.52
  -7   3  10    3.24    0.71
  -7   3  10    3.47    0.56
   7   3 -10    2.96    0.99
  -7  -3   9  101.30    3.91
  -7   3   9  109.77    3.69
  -7   3   9  111.50    3.54
  -7   3   9  107.31    3.48
   7   3  -9  104.65    3.96
  -7  -3   8  128.39    4.17
  -7   3   8  138.98    3.95
  -7   3   8  141.99    3.91
  -7   3   8  140.78    3.72
   7   3  -8  133.86    4.22
  -7  -3   7   24.57    1.79
  -7   3   7   22.84    1.50
  -7   3   7   23.84    1.59
  -7   3   7   24.87    1.37
   7   3  -7   24.87    1.74
  -7  -3   6    6.28    0.99
  -7   3   6    5.16    0.69
  -7   3   6    5.51    0.82
  -7   3   6    6.40    0.58
   7   3  -6    5.03    0.81
  -7  -3   5  275.99    5.20
  -7   3   5  267.85    4.70
  -7   3   5  254.93    4.81
  -7   3   5  274.03    3.96
   7   3  -5  274.74    4.88
   7   3  -5  270.10    3.23
  -7  -3   4    8.64    1.05
  -7   3   4    9.15    0.83
  -7   3   4    9.97    1.00
   7  -3  -4    8.42    0.59
   7   3  -4   10.48    0.89
   7   3  -4    8.94    0.58
  -7  -3   3    3.20    0.79
  -7   3   3    4.05    0.56
  -7   3   3    3.43    0.66
   7  -3  -3    3.07    0.29
   7   3  -3    3.86    0.53
   7   3  -3    3.80    0.44
  -7  -3   2    5.67    0.77
  -7   3   2    7.34    0.75
  -7   3   2    6.08    0.82
   7  -3  -2    5.64    0.73
   7  -3  -2    6.96    0.39
   7   3  -2    6.93    0.58
   7   3  -2    9.67    0.76
  -7  -3   1   11.95    1.00
  -7   3   1   11.64    0.94
   7  -3  -1   10.66    0.90
   7  -3  -1   11.51    0.58
   7   3  -1   12.03    0.63
   7   3  -1   12.20    0.91
  -7  -3   0    0.83    0.43
  -7   3   0    0.22    0.37
   7  -3   0    0.54    0.38
   7  -3   0    0.97    0.36
   7   3   0    0.77    0.42
  -7  -3  -1    0.43    0.43
  -7   3  -1    0.31    0.41
   7  -3   1    0.36    0.37
   7  -3   1    0.76    0.33
   7   3   1    1.13    0.47
  -7  -3  -2  278.69    4.79
  -7   3  -2  315.21    5.12
   7  -3   2  295.12    4.28
   7  -3   2  307.79    4.11
   7   3   2  313.58    5.11
  -7  -3  -3  192.26    4.16
  -7   3  -3  224.12    4.54
   7  -3   3  213.43    3.55
   7  -3   3  212.03    3.79
   7   3   3  220.90    4.44
  -7  -3  -4   93.23    3.08
  -7   3  -4  108.31    3.34
   7  -3   4  109.33    2.50
   7  -3   4  105.29    2.93
   7   3   4  110.38    3.26
  -7  -3  -5  154.86    2.50
  -7  -3  -5  138.94    3.96
  -7   3  -5  161.46    4.28
   7  -3   5  155.13    2.89
   7  -3   5  155.92    3.88
   7   3   5  161.38    4.08
  -7  -3  -6  219.90    3.44
  -7  -3  -6  192.63    4.95
  -7   3  -6  224.55    5.33
   7  -3   6  210.49    3.21
   7  -3   6  210.85    4.87
   7   3   6  220.16    4.93
  -7  -3  -7    5.55    1.25
  -7   3  -7    7.88    1.13
   7  -3   7    8.17    1.17
   7   3   7    8.54    0.88
   7   3   7    7.79    1.17
  -7   3  -8   49.97    2.81
   7  -3   8   46.59    2.60
   7   3   8   52.16    2.48
   7   3   8   52.50    2.86
  -7   3  -9   22.68    2.00
   7  -3   9   25.21    2.00
   7   3   9   26.05    1.67
   7   3   9   25.24    2.05
  -7   3 -10    9.89    1.36
   7  -3  10    9.32    1.25
   7   3  10    8.13    0.71
   7   3  10    9.39    1.24
  -7   3 -11    6.45    1.08
   7  -3  11    6.68    0.91
   7   3  11    8.11    1.07
  -7   3 -12    2.61    0.82
   7  -3  12    3.67    0.59
   7   3  12    3.46    0.63
  -7   3 -13    0.40    0.46
   7  -3  13    0.30    0.47
   7   3  13    0.77    0.48
  -7   3 -14    7.54    1.04
   7  -3  14    9.66    0.94
   7   3  14   10.54    0.90
  -7  -5  14    0.65    0.62
   7   5 -14    1.55    0.76
  -7  -5  13    9.43    1.05
   7   5 -13    6.08    1.18
  -7  -5  12    2.00    0.69
  -7   5  12    8.09    0.63
   7   5 -12    2.89    0.91
  -7  -5  11   47.38    3.08
  -7   5  11   50.26    2.85
   7   5 -11   40.42    2.89
  -7  -5  10    4.45    0.95
  -7   5  10    5.88    0.54
  -7   5  10    4.82    0.94
   7  -5 -10    3.97    0.44
   7   5 -10    5.14    1.05
  -7  -5   9   58.33    3.26
  -7   5   9   57.18    2.63
  -7   5   9   55.10    3.03
   7  -5  -9   48.01    2.28
   7   5  -9   50.82    2.98
  -7  -5   8    7.91    1.31
  -7   5   8   10.29    0.91
  -7   5   8    7.97    1.28
   7  -5  -8    7.27    0.72
   7   5  -8    7.62    1.15
  -7  -5   7   33.60    2.37
  -7   5   7   34.76    1.92
  -7   5   7   32.93    2.33
   7  -5  -7   33.67    1.68
   7   5  -7   36.49    2.29
  -7  -5   6   29.40    2.19
  -7   5   6   32.34    1.80
  -7   5   6   27.53    2.09
   7  -5  -6   27.49    1.43
   7   5  -6   32.74    2.02
  -7  -5   5   12.37    1.54
  -7   5   5   14.21    1.14
  -7   5   5   12.75    1.46
   7  -5  -5   12.95    0.85
   7   5  -5   14.17    1.25
   7   5  -5   14.40    0.89
  -7  -5   4    0.04    0.69
  -7   5   4    1.03    0.36
  -7   5   4   -0.29    0.57
   7  -5  -4    0.40    0.18
   7   5  -4    0.63    0.35
   7   5  -4    0.69    0.24
  -7  -5   3    0.65    0.74
  -7   5   3    1.06    0.41
  -7   5   3   -0.09    0.67
   7  -5  -3    1.24    0.20
   7   5  -3    0.47    0.27
   7   5  -3    1.27    0.37
  -7  -5   2   20.41    1.61
  -7   5   2   22.66    1.47
  -7   5   2   18.79    1.59
   7  -5  -2   19.13    1.06
   7   5  -2   21.90    1.17
   7   5  -2   21.62    1.41
  -7  -5   1   90.89    3.26
  -7   5   1   98.86    3.16
  -7   5   1  105.13    3.48
   7  -5  -1   94.60    2.42
   7   5  -1   97.44    2.33
   7   5  -1   98.91    3.19
  -7  -5   0   19.36    1.48
  -7   5   0   19.92    1.45
   7  -5   0   17.67    1.35
   7  -5   0   19.17    1.19
   7   5   0   19.45    0.83
   7   5   0   18.12    1.44
  -7  -5  -1   31.68    1.91
  -7   5  -1   34.27    1.96
   7  -5   1   30.01    1.73
   7  -5   1   33.80    1.64
   7   5   1   32.88    2.00
  -7  -5  -2   63.13    2.73
  -7   5  -2   67.08    2.83
   7  -5   2   61.49    2.42
   7  -5   2   69.87    2.40
   7   5   2   68.99    2.95
  -7  -5  -3   12.94    1.32
  -7   5  -3   13.28    1.38
   7  -5   3   15.37    1.14
   7  -5   3   13.19    1.12
   7   5   3   13.20    1.41
  -7  -5  -4   64.89    2.93
  -7   5  -4   71.90    3.17
   7  -5   4   71.46    2.44
   7  -5   4   70.53    2.71
   7   5   4   71.85    3.20
  -7  -5  -5  252.00    5.97
  -7   5  -5  276.60    6.41
   7  -5   5  294.55    4.82
   7  -5   5  292.89    5.89
   7   5   5  292.71    6.57
  -7  -5  -6   67.41    3.16
  -7   5  -6   76.36    3.53
   7  -5   6   78.44    3.17
   7   5   6   76.99    3.45
  -7  -5  -7   80.52    3.61
  -7   5  -7   88.67    3.95
   7  -5   7   94.85    3.69
   7   5   7   96.44    3.94
  -7  -5  -8    1.33    0.55
  -7   5  -8    1.38    0.64
   7  -5   8    2.16    0.52
   7   5   8    3.17    0.63
  -7  -5  -9   19.68    1.80
  -7   5  -9   21.91    2.07
   7  -5   9   21.19    1.77
   7   5   9   23.68    1.75
  -7  -5 -10   29.29    2.27
  -7   5 -10   27.13    2.39
   7  -5  10   29.85    2.17
   7   5  10   31.90    1.97
  -7  -5 -11   34.91    2.57
  -7   5 -11   35.37    2.77
   7  -5  11   40.77    2.61
   7   5  11   42.86    2.10
  -7  -5 -12   -0.09    0.51
  -7   5 -12    0.72    0.44
   7  -5  12    1.76    0.53
  -7  -5 -13   -0.36    0.59
   7  -5  13   -0.03    0.56
  -7  -7  12    2.81    0.68
   7   7 -12    1.41    0.50
  -7  -7  11    2.00    0.68
  -7   7  11    5.28    0.82
   7   7 -11    2.62    0.54
  -7  -7  10   10.35    1.25
  -7   7  10   11.35    1.44
   7   7 -10    8.04    1.01
  -7  -7   9    0.18    0.56
  -7   7   9    0.31    0.65
   7   7  -9    1.13    0.50
  -7  -7   8   27.76    2.34
  -7   7   8   29.22    2.49
   7   7  -8   24.68    1.96
  -7  -7   7   63.14    3.53
  -7   7   7   57.14    3.45
   7   7  -7   56.25    2.99
  -7  -7   6   99.60    4.38
  -7   7   6   96.86    4.39
   7   7  -6  101.00    3.90
  -7  -7   5   36.56    2.72
  -7   7   5   35.39    1.93
  -7   7   5   37.21    2.67
   7   7  -5   31.83    1.97
  -7  -7   4    0.06    0.78
  -7   7   4    0.40    0.28
  -7   7   4   -0.74    0.61
   7   7  -4    0.36    0.26
   7   7  -4    0.47    0.35
  -7  -7   3    9.31    1.39
  -7   7   3   10.05    0.97
  -7   7   3    8.83    1.37
   7   7  -3   10.41    0.99
  -7  -7   2   23.87    1.99
  -7   7   2   25.38    1.73
  -7   7   2   24.01    2.15
   7   7  -2   25.31    1.78
  -7  -7   1    0.45    0.63
  -7   7   1    2.37    0.49
  -7   7   1    1.58    0.95
   7   7  -1    2.82    0.61
  -7  -7   0   12.14    1.50
  -7   7   0   13.71    1.32
   7  -7   0   12.03    1.24
   7   7   0   13.92    1.43
  -7  -7  -1   13.55    1.41
  -7   7  -1   15.24    1.42
   7  -7   1   12.47    1.26
   7   7   1   15.49    1.55
  -7  -7  -2    0.70    0.39
  -7   7  -2   -0.29    0.29
   7  -7   2    0.82    0.45
   7   7   2   -0.18    0.46
  -7  -7  -3   48.91    2.69
  -7   7  -3   56.75    3.04
   7  -7   3   58.07    2.64
   7   7   3   57.66    3.18
  -7  -7  -4   61.39    3.09
  -7   7  -4   64.22    3.33
   7  -7   4   69.33    2.86
   7   7   4   66.79    3.50
  -7  -7  -5    1.40    0.42
  -7   7  -5    0.78    0.48
   7  -7   5    0.83    0.40
   7   7   5    1.30    0.51
  -7  -7  -6    0.44    0.39
  -7   7  -6    2.25    0.72
   7  -7   6    1.55    0.43
   7   7   6    2.77    0.67
  -7  -7  -7   23.07    1.71
  -7   7  -7   22.13    2.07
   7  -7   7   26.35    1.68
   7   7   7   27.89    2.23
  -7  -7  -8    6.51    0.69
  -7   7  -8    7.94    1.16
   7  -7   8    9.98    0.73
   7   7   8    8.47    1.00
  -7  -7  -9    0.26    0.46
  -7   7  -9    1.62    0.56
   7  -7   9    1.07    0.51
   7   7   9    1.51    0.57
  -7  -7 -10    5.09    0.59
  -7   7 -10    7.35    1.08
   7  -7  10   10.06    0.78
   7   7  10   12.44    0.93
  -7  -7 -11    4.29    0.62
  -7   7 -11    4.86    0.73
   7  -7  11    5.46    0.62
   7   7  11   12.12    0.67
  -7  -9   8    1.83    0.71
  -7   9   8    1.85    1.06
  -7  -9   7    4.03    1.11
  -7   9   7    1.70    1.24
  -7  -9   6    9.23    1.36
  -7   9   6    9.85    1.47
  -7  -9   5    8.45    1.46
  -7   9   5    8.61    1.39
  -7  -9   4    0.41    1.02
  -7   9   4    0.36    0.70
  -7  -9   3   17.54    1.82
  -7   9   3   16.85    1.97
   7  -9  -3   12.89    1.27
  -7  -9   2    4.67    0.83
   7  -9  -2    4.10    0.65
   7   9  -2    3.36    0.63
  -7  -9   1    6.26    0.91
   7  -9  -1    6.99    0.73
   7   9  -1    7.02    0.85
  -7  -9   0   27.28    2.10
  -7   9   0   35.24    1.71
   7  -9   0   31.94    2.09
   7   9   0   36.88    2.50
  -7  -9  -1   18.09    1.52
  -7   9  -1   21.43    1.34
   7  -9   1   19.27    1.47
   7   9   1   23.78    1.94
  -7  -9  -2   20.05    1.69
  -7   9  -2   18.76    1.39
   7  -9   2   24.47    1.15
   7   9   2   19.62    1.85
  -7  -9  -3    2.34    0.49
  -7   9  -3    0.17    0.36
   7   9   3    0.95    0.52
  -7  -9  -4   18.01    1.10
  -7   9  -4   18.23    1.48
   7   9   4   22.50    1.92
  -7  -9  -5    0.54    0.46
   7   9   5    0.99    0.54
  -7  -9  -6    0.95    0.54
   7   9   6   -0.01    0.68
  -7   9  -7   12.90    0.97
   7   9   7   16.93    1.59
  -8   0  16    4.16    0.57
   8   0 -16    1.00    0.69
  -8   0  15    0.15    0.46
   8   0 -15    0.90    0.58
  -8   0  14    6.40    0.77
   8   0 -14    6.50    1.18
  -8   0  13    0.48    0.39
   8   0 -13    0.09    0.54
  -8   0  12   31.86    2.24
   8   0 -12   27.06    2.30
  -8   0  11    0.71    0.44
   8   0 -11    0.23    0.72
  -8   0  10  129.86    4.18
   8   0 -10  118.27    4.16
  -8   0   9    0.51    0.42
   8   0  -9    0.29    0.59
  -8   0   8  318.84    5.70
   8   0  -8  283.49    5.66
   8   0  -8  314.15    3.81
  -8   0   7    0.58    0.42
  -8   0   7   -0.20    0.23
   8   0  -7    0.19    0.19
  -8   0   6   88.27    2.74
  -8   0   6   87.77    2.51
   8   0  -6   87.44    1.91
  -8   0   5    0.61    0.40
  -8   0   5    0.10    0.28
   8   0  -5    0.43    0.23
  -8   0   4  178.17    3.29
  -8   0   4  184.64    2.95
   8   0  -4  175.79    2.65
  -8   0   3   -0.24    0.27
  -8   0   3    0.37    0.32
   8   0  -3    0.32    0.32
  -8   0   2   68.05    1.69
  -8   0   2   66.89    1.40
   8   0  -2   63.90    1.64
  -8   0   1   -0.06    0.25
  -8   0   1    0.13    0.21
   8   0  -1    0.07    0.37
  -8   0   0 1210.68    7.05
  -8   0   0 1162.71    6.77
   8   0   0 1216.69    7.64
  -8   0  -1   -0.02    0.21
   8   0   1    0.04    0.32
   8   0   1    0.17    0.23
  -8   0  -2 1050.13    6.92
   8   0   2 1073.69    7.50
   8   0   2 1069.57    7.54
  -8   0  -3    0.08    0.23
   8   0   3    0.21    0.21
   8   0   3   -0.08    0.25
  -8   0  -4  107.79    2.56
   8   0   4  111.68    2.51
   8   0   4  101.82    2.79
  -8   0  -5    0.26    0.25
   8   0   5    0.99    0.23
   8   0   5   -0.11    0.32
  -8   0  -6  104.16    2.98
   8   0   6  103.37    2.57
   8   0   6  105.29    3.35
  -8   0  -7    0.33    0.35
   8   0   7    0.72    0.21
   8   0   7    0.13    0.55
  -8   0  -8  141.86    4.01
   8   0   8  146.29    3.18
   8   0   8  134.62    4.34
  -8   0  -9   -0.07    0.32
   8   0   9   -0.67    0.34
  -8   0 -10    2.50    0.55
   8   0  10    3.12    0.89
  -8   0 -11    0.51    0.39
   8   0  11    0.29    0.39
  -8   0 -12    4.29    0.69
   8   0  12    3.40    0.75
  -8   0 -13   -0.18    0.37
   8   0  13    0.77    0.41
   8   0  14   27.64    2.16
  -8  -2  16   26.36    1.91
  -8   2  16   23.58    1.27
   8  -2 -16   19.68    1.92
   8   2 -16   22.42    2.25
  -8  -2  15    4.89    0.72
  -8   2  15    5.65    0.60
   8  -2 -15    3.72    1.25
   8   2 -15    4.54    0.85
  -8  -2  14   11.69    1.32
  -8   2  14   12.66    1.10
   8  -2 -14    9.88    1.48
   8   2 -14   12.52    1.57
  -8  -2  13    0.18    0.52
  -8   2  13    1.69    0.40
   8  -2 -13    0.69    0.65
   8   2 -13    0.94    0.56
  -8  -2  12    0.76    0.56
  -8   2  12   -0.38    0.32
   8  -2 -12    0.34    0.65
   8   2 -12    1.25    0.62
  -8  -2  11    7.32    1.15
  -8   2  11    6.92    0.90
   8  -2 -11    6.13    1.14
   8   2 -11    7.91    1.24
  -8  -2  10    3.14    0.92
  -8   2  10    1.69    0.60
  -8   2  10    1.86    0.44
   8  -2 -10    1.98    0.36
   8   2 -10    2.50    0.96
  -8  -2   9    4.84    0.95
  -8   2   9    5.04    0.81
  -8   2   9    5.38    0.66
   8  -2  -9    4.57    0.60
   8   2  -9    4.05    0.92
  -8  -2   8    9.35    1.15
  -8   2   8    8.21    0.98
  -8   2   8    8.52    0.84
   8  -2  -8    8.45    0.80
   8   2  -8    7.82    1.11
  -8  -2   7  114.36    3.52
  -8   2   7  113.83    3.37
  -8   2   7  115.93    3.00
   8  -2  -7  100.57    2.85
   8   2  -7  110.51    3.46
  -8  -2   6  188.61    4.23
  -8   2   6  182.89    4.02
  -8   2   6  190.09    3.48
   8  -2  -6  170.52    3.62
   8   2  -6  180.53    4.10
  -8  -2   5   11.48    1.06
  -8   2   5   12.83    1.00
  -8   2   5   13.76    0.76
   8  -2  -5   11.13    0.91
   8   2  -5   11.68    1.02
   8   2  -5   13.12    0.61
  -8  -2   4  144.91    3.28
  -8   2   4  147.84    3.22
  -8   2   4  150.74    2.33
   8  -2  -4  132.78    3.02
   8   2  -4  139.34    3.02
   8   2  -4  152.43    2.39
  -8  -2   3   20.81    1.23
  -8   2   3   22.10    1.21
  -8   2   3   23.61    0.68
   8  -2  -3   18.48    1.15
   8   2  -3   20.20    1.06
   8   2  -3   24.02    1.01
  -8  -2   2    2.45    0.59
  -8   2   2    2.23    0.45
   8  -2  -2    1.48    0.51
   8   2  -2    1.98    0.43
   8   2  -2    3.01    0.46
  -8  -2   1 1344.38    9.09
  -8   2   1 1398.48    9.31
   8  -2  -1 1374.51    9.21
   8   2  -1 1408.90    7.67
   8   2  -1 1509.29    9.34
  -8  -2   0   28.30    1.32
  -8   2   0   29.73    1.37
   8  -2   0   29.47    1.33
   8  -2   0   30.33    0.79
   8   2   0   34.93    1.46
  -8  -2  -1  382.16    4.96
  -8   2  -1  416.44    5.19
   8  -2   1  412.74    4.79
   8  -2   1  430.48    3.94
   8   2   1  448.18    5.40
  -8  -2  -2  568.62    6.39
  -8   2  -2  648.85    6.81
   8  -2   2  643.07    5.97
   8  -2   2  641.38    5.63
   8   2   2  661.19    6.85
  -8  -2  -3   40.96    1.85
  -8   2  -3   44.54    1.92
   8  -2   3   45.04    1.57
   8  -2   3   44.48    1.67
   8   2   3   45.15    1.85
  -8  -2  -4   86.37    1.74
  -8  -2  -4   80.51    2.77
  -8   2  -4   89.22    2.84
   8  -2   4   87.08    2.14
   8  -2   4   86.82    2.57
   8   2   4   91.70    2.74
  -8  -2  -5   74.58    1.89
  -8   2  -5   77.87    2.83
   8  -2   5   75.95    1.96
   8  -2   5   71.70    2.57
   8   2   5   80.45    2.66
   8   2   5   71.81    2.75
  -8  -2  -6    6.37    0.61
  -8   2  -6    6.27    0.97
   8  -2   6    6.67    0.48
   8  -2   6    6.32    0.89
   8   2   6    6.33    0.72
   8   2   6    5.77    0.90
  -8  -2  -7  191.45    3.81
  -8   2  -7  189.45    4.91
   8  -2   7  184.21    4.80
   8   2   7  190.63    4.39
   8   2   7  184.66    4.97
  -8  -2  -8   28.23    1.56
  -8   2  -8   27.65    2.04
   8  -2   8   24.51    1.88
   8   2   8   27.62    1.60
   8   2   8   23.03    1.90
  -8   2  -9   17.12    1.66
   8  -2   9   16.47    1.60
   8   2   9   17.73    1.16
   8   2   9   16.63    1.67
  -8   2 -10   37.76    2.54
   8  -2  10   37.54    2.54
   8   2  10   36.85    2.57
  -8   2 -11    6.08    0.99
   8  -2  11    5.94    0.91
   8   2  11    5.00    0.93
  -8   2 -12   -0.26    0.35
   8  -2  12    0.81    0.44
   8   2  12    0.30    0.48
  -8   2 -13   33.06    2.50
   8  -2  13   28.99    2.28
   8   2  13   33.30    2.56
  -8   2 -14   38.67    2.71
   8  -2  14   42.82    2.86
   8   2  14   37.08    2.61
  -8  -4  15    3.72    0.74
   8   4 -15    5.71    1.08
  -8  -4  14    8.82    1.17
   8   4 -14    7.90    1.39
  -8  -4  13    3.02    0.73
  -8   4  13    3.70    0.46
   8  -4 -13    2.72    0.90
   8   4 -13    4.46    1.02
  -8  -4  12    1.08    0.54
  -8   4  12    1.73    0.41
   8  -4 -12    1.05    0.59
   8   4 -12    0.04    0.55
  -8  -4  11   88.21    4.15
  -8   4  11   85.08    3.52
  -8   4  11   96.34    3.77
  -8   4  11   94.62    3.55
   8   4 -11   84.95    4.10
  -8  -4  10    6.11    1.14
  -8   4  10    6.67    0.79
  -8   4  10    5.11    0.95
  -8   4  10    7.93    0.74
   8   4 -10    6.50    1.15
  -8  -4   9   46.52    2.80
  -8   4   9   44.36    2.35
  -8   4   9   46.30    2.58
  -8   4   9   46.04    2.17
   8   4  -9   47.42    2.78
  -8  -4   8   32.99    2.29
  -8   4   8   33.67    1.97
  -8   4   8   33.92    2.19
  -8   4   8   33.73    1.73
   8   4  -8   31.16    2.14
  -8  -4   7   20.17    1.73
  -8   4   7   18.45    1.40
  -8   4   7   16.97    1.56
   8  -4  -7   15.96    1.19
   8   4  -7   17.70    1.53
  -8  -4   6    0.76    0.76
  -8   4   6   -0.44    0.18
  -8   4   6   -0.21    0.45
   8  -4  -6    0.92    0.30
   8   4  -6    0.12    0.37
  -8  -4   5   24.69    1.85
  -8   4   5   26.67    1.58
  -8   4   5   26.73    1.80
   8  -4  -5   24.27    1.14
   8   4  -5   28.24    1.65
   8   4  -5   27.68    1.18
  -8  -4   4   36.91    2.07
  -8   4   4   38.55    1.87
  -8   4   4   36.64    2.06
   8  -4  -4   34.40    1.26
   8   4  -4   40.42    1.81
   8   4  -4   40.06    1.56
  -8  -4   3  215.19    4.70
  -8   4   3  233.04    4.54
  -8   4   3  225.47    4.83
   8  -4  -3  210.97    3.04
   8   4  -3  237.03    4.02
   8   4  -3  227.95    4.06
  -8  -4   2    0.46    0.60
  -8   4   2    0.71    0.37
  -8   4   2   -0.02    0.55
   8  -4  -2    0.85    0.49
   8  -4  -2    0.14    0.16
   8   4  -2    0.60    0.19
   8   4  -2    0.99    0.35
  -8  -4   1  176.98    4.11
  -8   4   1  190.00    4.11
   8  -4  -1  173.97    4.01
   8  -4  -1  188.05    2.80
   8   4  -1  190.77    2.84
   8   4  -1  196.89    4.10
  -8  -4   0  412.42    6.27
  -8   4   0  434.88    6.33
   8  -4   0  389.01    5.88
   8  -4   0  444.48    4.64
   8   4   0  425.38    3.71
   8   4   0  441.37    6.38
  -8  -4  -1   27.01    1.66
  -8   4  -1   27.30    1.66
   8  -4   1   24.10    1.45
   8  -4   1   28.48    1.25
   8   4   1   27.33    1.68
  -8  -4  -2   19.89    1.46
  -8   4  -2   21.22    1.53
   8  -4   2   21.20    1.31
   8  -4   2   20.65    1.16
   8   4   2   22.49    1.57
  -8  -4  -3   23.38    1.63
  -8   4  -3   24.38    1.69
   8  -4   3   24.42    1.34
   8  -4   3   25.87    1.41
   8   4   3   24.83    1.67
  -8  -4  -4    7.06    1.02
  -8   4  -4    6.56    1.02
   8  -4   4    8.99    0.75
   8  -4   4    8.29    0.87
   8   4   4    8.60    1.02
  -8  -4  -5   91.33    3.46
  -8   4  -5  108.61    3.83
   8  -4   5  101.40    2.69
   8  -4   5  105.19    3.34
   8   4   5  103.26    3.63
  -8  -4  -6    8.73    1.12
  -8   4  -6    8.45    1.21
   8  -4   6    9.74    1.15
   8   4   6    9.74    1.14
  -8  -4  -7    0.08    0.48
  -8   4  -7   -0.08    0.41
   8  -4   7    0.52    0.40
   8   4   7    0.20    0.45
  -8  -4  -8    2.48    0.78
  -8   4  -8    1.51    0.74
   8  -4   8    3.00    0.82
   8   4   8    1.49    0.46
  -8  -4  -9   20.87    1.95
  -8   4  -9   25.24    2.19
   8  -4   9   22.06    1.83
   8   4   9   23.45    1.69
  -8  -4 -10    0.86    0.65
  -8   4 -10   -0.08    0.38
   8  -4  10    0.50    0.45
   8   4  10    0.81    0.38
  -8  -4 -11    9.45    1.31
  -8   4 -11    8.97    1.22
   8  -4  11    8.53    1.01
  -8  -4 -12   31.89    2.54
  -8   4 -12   30.82    2.53
   8  -4  12   35.27    2.47
  -8  -4 -13   17.88    1.83
  -8   4 -13   15.25    1.72
   8  -4  13   21.32    1.61
  -8  -6  13    5.53    0.74
   8   6 -13    4.46    0.80
  -8  -6  12    3.48    0.68
   8  -6 -12    0.24    0.51
   8   6 -12    1.77    0.59
  -8  -6  11    3.11    0.85
  -8   6  11    5.21    0.87
   8   6 -11    2.30    0.85
  -8  -6  10    1.37    0.55
  -8   6  10   -0.19    0.62
   8   6 -10   -0.12    0.42
  -8  -6   9   19.00    1.95
  -8   6   9   17.27    1.85
   8   6  -9   18.40    1.77
  -8  -6   8    9.30    1.32
  -8   6   8    7.46    0.70
  -8   6   8    7.56    1.36
   8   6  -8    7.26    1.06
  -8  -6   7   -0.42    0.59
  -8   6   7    0.92    0.33
  -8   6   7   -0.02    0.74
   8   6  -7    0.15    0.31
  -8  -6   6    9.75    1.52
  -8   6   6   11.71    1.03
  -8   6   6    9.91    1.46
   8   6  -6   10.71    1.18
  -8  -6   5    0.01    0.80
  -8   6   5    0.29    0.28
  -8   6   5   -0.33    0.61
   8   6  -5   -0.26    0.25
  -8  -6   4    3.99    1.15
  -8   6   4    4.64    0.66
  -8   6   4    3.30    1.11
   8   6  -4    3.49    0.55
   8   6  -4    4.16    0.49
  -8  -6   3  115.60    4.11
  -8   6   3  116.91    3.71
  -8   6   3  121.28    4.30
   8   6  -3  126.89    3.40
   8   6  -3  117.73    3.60
  -8  -6   2   23.63    1.88
  -8   6   2   28.55    1.83
  -8   6   2   27.65    2.07
   8   6  -2   26.39    1.31
   8   6  -2   31.07    1.86
  -8  -6   1    6.90    1.09
  -8   6   1    7.90    0.97
   8  -6  -1    7.09    1.00
   8  -6  -1    8.44    0.70
   8   6  -1    6.67    0.99
  -8  -6   0    1.39    0.69
  -8   6   0    1.33    0.62
   8  -6   0    1.23    0.57
   8  -6   0    3.04    0.58
   8   6   0    0.84    0.53
  -8  -6  -1   34.73    2.16
  -8   6  -1   38.73    2.29
   8  -6   1   36.79    2.13
   8  -6   1   40.34    1.88
   8   6   1   40.83    2.40
  -8  -6  -2   29.99    2.04
  -8   6  -2   35.73    2.24
   8  -6   2   31.74    1.90
   8  -6   2   35.06    1.80
   8   6   2   35.10    2.30
  -8  -6  -3   29.50    2.05
  -8   6  -3   35.24    2.31
   8  -6   3   34.75    1.92
   8  -6   3   34.44    1.83
   8   6   3   34.57    2.32
  -8  -6  -4    2.65    0.61
  -8   6  -4    1.60    0.65
   8  -6   4    3.07    0.44
   8  -6   4    2.74    0.49
   8   6   4    1.35    0.68
  -8  -6  -5    3.46    0.66
  -8   6  -5    3.04    0.94
   8  -6   5    3.66    0.54
   8   6   5    2.92    0.94
  -8  -6  -6    7.81    1.04
  -8   6  -6    8.15    1.23
   8  -6   6    9.64    0.94
   8   6   6   11.12    1.35
  -8  -6  -7    0.49    0.40
  -8   6  -7    0.44    0.61
   8  -6   7    2.73    0.48
   8   6   7    0.22    0.41
  -8  -6  -8   19.25    1.67
  -8   6  -8   17.96    1.90
   8  -6   8   22.64    1.71
   8   6   8   21.87    1.80
  -8  -6  -9    0.63    0.44
  -8   6  -9   -0.45    0.42
   8  -6   9    0.37    0.44
   8   6   9    0.62    0.45
  -8  -6 -10   13.34    1.21
  -8   6 -10   13.17    1.67
   8  -6  10   14.43    1.25
   8   6  10   14.87    1.10
  -8  -6 -11    6.03    0.67
  -8   6 -11    5.66    0.91
   8  -6  11    9.53    0.79
   8   6  11   11.28    0.66
  -8  -6 -12    1.08    0.56
  -8   6 -12   -0.56    0.47
   8  -6  12    0.80    0.58
  -8  -8  11    8.94    1.18
   8  -8 -11    5.41    0.70
   8   8 -11    8.75    0.68
  -8  -8  10   12.68    1.39
  -8   8  10   12.88    1.54
   8   8 -10    8.97    0.66
  -8  -8   9    1.12    0.68
  -8   8   9   -0.09    0.80
   8   8  -9   -0.02    0.39
  -8  -8   8   39.63    2.86
  -8   8   8   38.33    3.08
   8   8  -8   32.72    2.06
  -8  -8   7    3.38    0.95
  -8   8   7    2.65    1.17
   8   8  -7    1.86    0.39
  -8  -8   6    1.64    0.97
  -8   8   6    0.52    1.09
  -8  -8   5   16.60    2.05
  -8   8   5   24.20    2.36
  -8  -8   4   -0.56    0.70
  -8   8   4   -0.29    0.71
  -8  -8   3    2.88    0.92
  -8   8   3    2.28    0.36
  -8   8   3    1.07    0.94
   8  -8  -3    0.85    0.58
   8   8  -3    2.55    0.44
  -8  -8   2   30.15    2.36
  -8   8   2   31.64    1.99
   8  -8  -2   30.22    2.27
   8   8  -2   36.31    2.26
  -8  -8   1   35.58    2.51
  -8   8   1   41.78    2.41
   8  -8  -1   37.56    2.52
   8   8  -1   42.19    2.54
  -8  -8   0   -0.07    0.45
  -8   8   0    0.27    0.35
   8  -8   0    1.30    0.51
   8   8   0   -0.74    0.44
  -8  -8  -1    7.47    1.22
  -8   8  -1   10.90    1.10
   8  -8   1    7.20    0.99
   8   8   1   10.08    1.24
  -8  -8  -2   15.76    1.43
  -8   8  -2   18.29    1.59
   8  -8   2   16.93    1.36
   8   8   2   19.00    1.83
  -8  -8  -3   13.32    1.18
  -8   8  -3   13.68    1.35
   8   8   3   14.93    1.65
  -8  -8  -4    0.64    0.39
  -8   8  -4    0.22    0.35
   8   8   4    0.11    0.53
  -8  -8  -5   13.31    1.11
  -8   8  -5   12.71    1.37
   8   8   5   11.84    1.46
  -8  -8  -6    3.99    0.48
  -8   8  -6    2.97    0.54
   8   8   6    4.33    0.71
  -8  -8  -7    0.15    0.50
  -8   8  -7    0.35    0.43
   8   8   7    0.84    0.57
  -8  -8  -8   13.43    0.92
  -8   8  -8   14.52    1.54
   8   8   8   17.97    1.53
  -8  -8  -9   -0.57    0.58
  -8   8  -9    0.05    0.44
  -8 -10   5    4.09    1.09
   8 -10  -5    2.82    0.73
  -8 -10   4    0.57    0.96
   8 -10  -4    0.32    0.59
  -8 -10   3   -0.10    0.67
   8 -10  -3   -0.56    0.55
  -8 -10   2    8.15    1.00
   8 -10  -2    5.68    0.62
  -8 -10   1    3.23    0.62
   8 -10  -1    0.92    0.56
   8  10  -1    0.19    0.57
  -8 -10   0   24.93    1.91
   8 -10   0   25.40    1.34
   8  10   0   28.10    2.05
  -8 -10  -1    2.30    0.56
   8 -10   1    9.51    0.63
   8  10   1    4.71    0.78
  -8 -10  -2    1.11    0.51
   8  10   2    0.74    0.62
  -8 -10  -3   60.40    2.82
  -8  10  -3   54.98    2.15
   8  10   3   60.94    3.65
  -9  -1  16   23.82    1.74
  -9   1  16   26.17    1.59
   9  -1 -16   23.22    2.26
   9   1 -16   23.45    2.40
  -9  -1  15    2.68    0.52
  -9   1  15    3.95    0.56
   9  -1 -15    1.72    0.84
   9   1 -15    2.21    0.85
  -9  -1  14    3.05    0.63
  -9   1  14    5.37    0.58
   9  -1 -14    3.32    1.15
   9   1 -14    3.76    0.88
  -9  -1  13    0.97    0.46
  -9   1  13    2.22    0.42
   9  -1 -13   -0.21    0.56
   9   1 -13    0.10    0.50
  -9  -1  12   23.06    1.94
  -9   1  12   22.69    1.76
   9  -1 -12   20.57    2.02
   9   1 -12   21.69    2.10
  -9  -1  11  102.11    4.03
  -9   1  11  106.42    3.90
   9  -1 -11   96.57    3.97
   9   1 -11   96.50    4.07
  -9  -1  10  168.16    4.89
  -9   1  10  170.60    4.65
   9  -1 -10  144.37    4.58
   9   1 -10  152.81    4.82
  -9  -1   9   31.38    1.99
  -9   1   9   27.59    1.92
  -9   1   9   33.86    1.90
   9  -1  -9   31.68    1.47
   9   1  -9   29.40    2.06
  -9  -1   8  354.56    6.23
  -9   1   8  353.40    6.33
  -9   1   8  363.10    5.87
   9  -1  -8  349.03    4.90
   9   1  -8  337.38    6.31
  -9  -1   7   33.63    1.83
  -9   1   7   33.40    1.86
  -9   1   7   34.29    1.62
   9  -1  -7   34.42    1.50
   9   1  -7   31.33    1.84
  -9  -1   6    1.93    0.59
  -9   1   6    1.93    0.60
  -9   1   6    1.37    0.30
   9  -1  -6    1.56    0.48
   9   1  -6    1.56    0.58
   9   1  -6    1.84    0.24
  -9  -1   5   11.71    0.99
  -9  -1   5   11.60    0.97
  -9   1   5   12.63    1.01
  -9   1   5   13.54    0.80
   9  -1  -5   10.83    0.88
   9   1  -5   11.73    0.65
  -9  -1   4  240.71    3.88
  -9  -1   4  242.18    3.82
  -9   1   4  239.09    4.00
  -9   1   4  246.11    3.04
   9  -1  -4  233.01    3.62
   9   1  -4  236.19    3.07
  -9  -1   3  222.22    3.36
  -9  -1   3  223.75    3.41
  -9   1   3  231.30    3.70
  -9   1   3  236.33    2.49
   9  -1  -3  221.99    3.47
   9   1  -3  219.60    3.05
  -9  -1   2 1049.34    6.85
  -9  -1   2  973.47    6.94
  -9   1   2 1021.79    7.54
   9  -1  -2 1007.12    7.43
   9   1  -2  998.61    6.97
  -9  -1   1  675.18    4.89
  -9  -1   1  633.94    5.44
  -9   1   1  686.66    5.95
   9  -1  -1  668.50    5.95
   9   1  -1  682.73    5.87
  -9  -1   0    0.57    0.18
  -9  -1   0    0.62    0.31
  -9   1   0    0.30    0.29
   9  -1   0    0.15    0.40
   9  -1   0    0.71    0.14
   9   1   0    0.20    0.34
  -9  -1  -1    7.52    0.43
  -9  -1  -1    7.46    0.68
  -9   1  -1    8.25    0.72
   9  -1   1    8.48    0.75
   9  -1   1    8.73    0.56
   9   1   1    9.09    0.77
  -9  -1  -2   20.60    0.77
  -9  -1  -2   18.65    1.13
  -9   1  -2   21.09    1.16
   9  -1   2   21.61    1.11
   9  -1   2   21.44    1.02
   9   1   2   22.37    1.21
  -9  -1  -3  289.14    3.36
  -9   1  -3  287.69    4.41
   9  -1   3  277.00    3.91
   9  -1   3  288.27    4.24
   9   1   3  298.84    4.48
   9   1   3  291.27    4.63
  -9  -1  -4  110.93    2.32
  -9   1  -4  110.86    2.93
   9  -1   4  109.27    2.48
   9  -1   4  104.30    2.82
   9   1   4  110.43    2.82
   9   1   4  110.41    3.08
  -9  -1  -5   53.01    1.79
  -9   1  -5   53.63    2.19
   9  -1   5   52.33    1.72
   9  -1   5   49.98    2.15
   9   1   5   52.26    1.99
   9   1   5   49.45    2.23
  -9  -1  -6   10.37    0.87
  -9   1  -6   10.73    1.09
   9  -1   6   11.26    0.71
   9  -1   6    8.95    1.04
   9   1   6   10.32    0.84
   9   1   6    9.98    1.13
  -9  -1  -7  175.19    3.92
  -9   1  -7  171.27    4.44
   9  -1   7  172.57    3.28
   9  -1   7  170.92    4.63
   9   1   7  175.16    3.93
   9   1   7  158.63    4.56
  -9  -1  -8  142.78    3.81
  -9   1  -8  144.63    4.32
   9  -1   8  137.92    4.43
   9   1   8  144.87    3.64
   9   1   8  137.12    4.48
  -9  -1  -9    0.28    0.35
  -9   1  -9    0.88    0.51
   9  -1   9    0.92    0.63
   9   1   9    1.81    0.29
   9   1   9    0.44    0.55
  -9  -1 -10   48.43    2.41
  -9   1 -10   50.15    2.79
   9  -1  10   46.16    2.84
   9   1  10   42.03    2.73
  -9   1 -11    0.26    0.42
   9  -1  11   -0.07    0.44
   9   1  11    0.11    0.42
  -9   1 -12   35.13    2.45
   9  -1  12   31.51    2.48
   9   1  12   33.34    2.51
  -9   1 -13   10.72    1.20
   9  -1  13   10.07    1.14
   9   1  13   11.19    1.20
  -9   1 -14    2.60    0.63
   9  -1  14    2.25    0.62
   9   1  14    2.92    0.64
  -9  -3  15    1.86    0.59
  -9   3  15    2.59    0.55
   9  -3 -15    1.24    0.82
   9   3 -15    3.97    0.80
  -9  -3  14   14.02    1.47
  -9   3  14   15.95    1.05
   9  -3 -14   12.96    1.62
   9   3 -14   12.54    1.54
  -9  -3  13   16.23    1.72
  -9   3  13   19.38    1.36
   9  -3 -13   16.90    1.80
   9   3 -13   17.98    2.02
  -9  -3  12    6.09    1.01
  -9   3  12    8.31    0.79
   9  -3 -12    7.23    1.21
   9   3 -12    5.55    1.15
  -9  -3  11   33.14    2.44
  -9   3  11   37.74    2.33
  -9   3  11   37.71    2.13
   9   3 -11   33.24    2.54
  -9  -3  10   -0.37    0.52
  -9   3  10    0.86    0.39
  -9   3  10    0.34    0.27
   9  -3 -10   -0.13    0.30
   9   3 -10    0.55    0.69
  -9  -3   9    6.21    1.06
  -9   3   9    6.01    0.86
  -9   3   9    6.23    0.68
   9  -3  -9    4.70    0.70
   9   3  -9    5.82    1.09
  -9  -3   8   25.50    1.92
  -9   3   8   25.86    1.75
  -9   3   8   28.88    1.54
   9  -3  -8   24.50    1.62
   9   3  -8   25.21    1.90
  -9  -3   7    3.89    1.00
  -9   3   7    3.02    0.59
  -9   3   7    3.76    0.91
  -9   3   7    3.53    0.41
   9  -3  -7    3.34    0.64
   9   3  -7    3.15    0.88
  -9  -3   6   30.04    1.89
  -9   3   6   28.77    1.68
  -9   3   6   30.98    1.31
   9  -3  -6   26.46    1.63
   9   3  -6   30.53    1.78
   9   3  -6   30.77    0.99
  -9  -3   5  200.58    4.51
  -9   3   5  196.09    4.21
  -9   3   5  214.65    3.25
   9  -3  -5  180.91    4.13
   9   3  -5  204.06    4.19
   9   3  -5  211.02    3.14
  -9  -3   4   81.06    2.75
  -9   3   4   85.37    2.67
   9  -3  -4   77.40    2.64
   9  -3  -4   75.82    1.67
   9   3  -4   91.13    2.56
   9   3  -4   88.00    2.14
  -9  -3   3   52.68    2.15
  -9   3   3   59.00    2.16
   9  -3  -3   50.26    2.09
   9  -3  -3   50.93    1.12
   9   3  -3   60.27    1.88
   9   3  -3   60.55    1.89
  -9  -3   2   48.06    2.03
  -9   3   2   46.91    1.92
   9  -3  -2   44.79    1.93
   9   3  -2   51.66    1.52
   9   3  -2   52.92    1.86
  -9  -3   1  391.58    5.58
  -9   3   1  414.34    5.67
   9  -3  -1  383.17    5.46
   9   3  -1  429.37    3.82
   9   3  -1  439.28    5.63
  -9  -3   0  488.71    6.29
  -9   3   0  505.95    6.36
   9  -3   0  499.41    6.12
   9  -3   0  534.71    4.28
   9   3   0  542.36    6.51
  -9  -3  -1   13.44    1.11
  -9   3  -1   13.94    1.16
   9  -3   1   14.17    1.06
   9  -3   1   15.01    0.78
   9   3   1   15.71    1.20
  -9  -3  -2    0.69    0.40
  -9   3  -2    0.01    0.42
   9  -3   2   -0.16    0.27
   9  -3   2    0.29    0.23
   9   3   2    0.35    0.35
  -9  -3  -3   37.98    1.95
  -9   3  -3   41.54    2.07
   9  -3   3   43.83    1.71
   9  -3   3   40.78    1.66
   9   3   3   46.97    2.13
  -9  -3  -4   28.43    1.80
  -9   3  -4   33.80    1.98
   9  -3   4   31.77    1.47
   9  -3   4   32.46    1.63
   9   3   4   33.62    1.86
  -9  -3  -5  162.59    4.44
  -9   3  -5  192.41    4.83
   9  -3   5  181.17    3.41
   9  -3   5  185.88    4.28
   9   3   5  190.19    4.59
  -9  -3  -6    9.00    1.21
  -9   3  -6    7.18    1.12
   9  -3   6    8.07    0.56
   9  -3   6    8.87    1.07
   9   3   6    9.60    1.05
  -9  -3  -7   15.84    1.67
  -9   3  -7   22.47    1.84
   9  -3   7   20.19    1.64
   9   3   7   19.19    1.49
  -9  -3  -8  158.30    5.18
  -9   3  -8  182.65    5.42
   9  -3   8  178.64    5.15
   9   3   8  185.08    4.93
   9   3   8  179.35    5.45
  -9   3  -9   47.24    2.87
   9  -3   9   44.45    2.69
   9   3   9   45.46    2.34
   9   3   9   41.38    2.73
  -9   3 -10    4.76    0.92
   9  -3  10    5.57    0.92
   9   3  10    6.84    0.53
   9   3  10    7.99    1.16
  -9   3 -11    2.71    0.83
   9  -3  11    2.98    0.61
   9   3  11    3.98    0.72
  -9   3 -12    2.13    0.70
   9  -3  12    1.70    0.53
   9   3  12    1.00    0.54
  -9   3 -13    8.36    1.13
   9  -3  13    7.65    0.90
   9   3  13   10.13    1.18
  -9   3 -14   19.39    1.75
   9  -3  14   18.19    1.44
   9   3  14   20.83    1.33
  -9  -5  14    1.45    0.52
   9   5 -14   -0.26    0.46
  -9  -5  13    2.75    0.55
   9   5 -13    2.08    0.79
  -9  -5  12    3.10    0.66
   9  -5 -12    2.45    0.52
   9   5 -12    3.22    0.94
  -9  -5  11   36.54    2.71
  -9   5  11   37.34    2.08
   9  -5 -11   34.21    2.16
   9   5 -11   35.03    2.67
  -9  -5  10    0.77    0.63
  -9   5  10   -0.56    0.31
  -9   5  10   -0.32    0.57
   9   5 -10    0.97    0.60
  -9  -5   9    9.86    1.42
  -9   5   9   11.29    1.03
  -9   5   9    9.36    1.40
   9   5  -9   11.16    1.41
  -9  -5   8  100.69    4.16
  -9   5   8   97.48    3.56
  -9   5   8  100.39    4.05
   9   5  -8   97.25    3.89
  -9  -5   7  144.27    4.81
  -9   5   7  146.46    4.26
  -9   5   7  151.67    4.86
   9   5  -7  144.96    4.48
  -9  -5   6   28.90    2.20
  -9   5   6   28.63    1.78
  -9   5   6   30.32    2.22
   9   5  -6   31.89    1.96
  -9  -5   5  156.18    4.69
  -9   5   5  161.53    4.27
  -9   5   5  160.06    4.75
   9  -5  -5  143.55    3.02
   9   5  -5  168.24    4.23
   9   5  -5  167.34    3.58
  -9  -5   4    6.79    1.17
  -9   5   4    6.78    0.83
  -9   5   4    4.45    1.05
   9  -5  -4    5.81    0.35
   9   5  -4    7.89    0.81
   9   5  -4    7.17    0.71
  -9  -5   3    5.90    1.09
  -9   5   3    6.40    0.84
  -9   5   3    4.62    1.08
   9  -5  -3    5.51    0.87
   9  -5  -3    6.95    0.44
   9   5  -3    6.57    0.65
   9   5  -3    5.98    0.71
  -9  -5   2   23.97    1.78
  -9   5   2   28.24    1.74
   9  -5  -2   24.51    1.72
   9  -5  -2   26.86    1.12
   9   5  -2   27.80    1.28
   9   5  -2   30.76    1.74
  -9  -5   1    0.60    0.54
  -9   5   1    0.31    0.34
   9  -5  -1    0.37    0.45
   9  -5  -1    0.48    0.30
   9   5  -1    0.25    0.12
   9   5  -1    0.29    0.39
  -9  -5   0   56.07    2.59
  -9   5   0   61.31    2.66
   9  -5   0   59.09    2.57
   9  -5   0   67.26    2.03
   9   5   0   66.29    2.78
  -9  -5  -1   64.08    2.81
  -9   5  -1   66.21    2.83
   9  -5   1   60.51    2.54
   9  -5   1   70.35    2.18
   9   5   1   68.02    2.90
  -9  -5  -2   83.00    3.26
  -9   5  -2   92.32    3.44
   9  -5   2   87.50    2.99
   9  -5   2   92.63    2.67
   9   5   2   97.71    3.59
  -9  -5  -3  228.86    5.51
  -9   5  -3  235.08    5.64
   9  -5   3  248.66    4.93
   9  -5   3  248.63    4.74
   9   5   3  242.05    5.76
  -9  -5  -4  373.65    7.26
  -9   5  -4  402.75    7.64
   9  -5   4  409.84    6.22
   9  -5   4  419.35    6.59
   9   5   4  418.91    7.81
  -9  -5  -5   12.97    1.36
  -9   5  -5   11.98    1.41
   9  -5   5   18.85    1.00
   9  -5   5   15.67    1.30
   9   5   5   15.60    1.55
  -9  -5  -6    6.28    0.96
  -9   5  -6    5.93    1.08
   9  -5   6    7.46    0.81
   9   5   6    8.48    1.17
  -9  -5  -7   39.69    2.57
  -9   5  -7   43.95    2.83
   9  -5   7   43.39    2.43
   9   5   7   44.40    2.69
  -9  -5  -8    1.45    0.48
  -9   5  -8    1.48    0.66
   9  -5   8    1.03    0.40
   9   5   8    1.87    0.57
  -9  -5  -9    2.87    0.56
  -9   5  -9    2.08    0.80
   9  -5   9    3.33    0.55
   9   5   9    1.90    0.44
  -9  -5 -10   10.44    1.15
  -9   5 -10   11.03    1.43
   9  -5  10   12.40    1.20
   9   5  10   10.99    0.86
  -9  -5 -11    5.60    0.67
  -9   5 -11    4.12    0.77
   9  -5  11    6.58    0.72
   9   5  11    6.77    0.55
  -9  -5 -12   15.09    1.41
  -9   5 -12   13.65    1.66
   9  -5  12   16.89    1.36
  -9  -7  12    2.49    0.72
   9  -7 -12    0.65    0.60
   9   7 -12    3.66    0.62
  -9  -7  11    0.03    0.50
   9  -7 -11   -0.17    0.52
   9   7 -11    2.35    0.50
  -9  -7  10    1.20    0.63
  -9   7  10    0.08    0.70
   9  -7 -10   -0.09    0.46
   9   7 -10    0.92    0.39
  -9  -7   9    1.56    0.68
  -9   7   9    0.67    0.83
   9   7  -9   -0.11    0.34
  -9  -7   8   12.76    1.64
  -9   7   8   13.05    1.81
   9   7  -8    9.97    1.11
  -9  -7   7   22.84    2.17
  -9   7   7   21.98    2.30
   9   7  -7   23.19    1.77
  -9  -7   6    1.16    1.00
  -9   7   6    1.80    0.34
  -9   7   6    2.12    1.20
   9   7  -6    1.64    0.39
  -9  -7   5   12.19    1.71
  -9   7   5   11.52    1.03
  -9   7   5   10.56    1.58
   9   7  -5   11.10    0.94
  -9  -7   4    2.93    1.07
  -9   7   4    4.19    0.60
  -9   7   4    5.28    1.25
   9   7  -4    4.20    0.55
  -9  -7   3   30.12    2.34
  -9   7   3   35.20    2.13
  -9   7   3   36.56    2.64
   9  -7  -3   28.35    2.19
   9   7  -3   37.37    2.09
  -9  -7   2    9.86    1.34
  -9   7   2   12.45    1.23
   9  -7  -2   10.78    1.28
   9   7  -2   11.82    1.16
  -9  -7   1   39.35    2.57
  -9   7   1   43.97    2.48
   9  -7  -1   40.47    2.56
   9   7  -1   47.88    2.59
  -9  -7   0   -0.72    0.61
  -9   7   0   -0.18    0.30
   9  -7   0    0.36    0.52
   9   7   0    0.66    0.42
  -9  -7  -1    1.52    0.55
  -9   7  -1    2.55    0.77
   9  -7   1    2.09    0.65
   9   7   1    2.59    0.82
  -9  -7  -2   23.07    1.86
  -9   7  -2   27.96    2.12
   9  -7   2   29.16    1.95
   9   7   2   31.58    2.31
  -9  -7  -3   45.81    2.71
  -9   7  -3   48.73    2.89
   9  -7   3   47.86    2.42
   9   7   3   52.08    3.04
  -9  -7  -4    0.20    0.37
  -9   7  -4    0.29    0.44
   9   7   4    0.70    0.54
  -9  -7  -5    6.74    0.87
  -9   7  -5   10.05    1.26
   9   7   5    9.32    1.22
  -9  -7  -6   13.42    1.30
  -9   7  -6   17.46    1.82
   9   7   6   16.81    1.68
  -9  -7  -7    2.88    0.58
  -9   7  -7    3.39    0.77
   9   7   7    5.37    0.73
  -9  -7  -8   12.57    1.10
  -9   7  -8   15.72    1.72
   9   7   8   17.06    1.45
  -9  -7  -9    0.75    0.49
  -9   7  -9    0.83    0.45
   9   7   9    0.25    0.52
  -9  -7 -10    2.97    0.59
  -9   7 -10    2.05    0.61
   9   7  10    6.34    0.61
  -9  -9   8    9.81    1.20
   9  -9  -8    3.47    0.68
  -9  -9   7    0.63    0.77
   9  -9  -7    0.23    0.57
  -9  -9   6    1.04    0.89
   9  -9  -6    1.02    0.61
  -9  -9   5    7.56    1.48
   9  -9  -5    6.11    0.92
  -9  -9   4   60.33    3.70
   9  -9  -4   54.46    3.33
  -9  -9   3    0.67    0.66
   9  -9  -3    0.73    0.49
  -9  -9   2    9.35    1.17
   9  -9  -2    9.54    1.02
   9   9  -2    9.97    0.95
  -9  -9   1    0.80    0.51
  -9   9   1    3.25    0.39
   9  -9  -1    2.72    0.57
   9   9  -1    2.90    0.56
  -9  -9   0   24.37    2.03
  -9   9   0   26.38    1.67
   9  -9   0   28.03    1.94
   9   9   0   33.08    2.33
  -9  -9  -1    3.72    0.74
  -9   9  -1    4.61    0.50
   9  -9   1    6.52    0.62
   9   9   1    4.29    0.73
  -9  -9  -2    1.85    0.60
  -9   9  -2    1.23    0.42
   9   9   2    0.40    0.49
  -9  -9  -3    6.94    0.70
  -9   9  -3    7.38    0.62
   9   9   3    6.94    0.98
  -9  -9  -4    2.85    0.52
  -9   9  -4    3.33    0.47
   9   9   4    3.23    0.86
  -9  -9  -5    6.19    0.57
  -9   9  -5    7.19    0.70
   9   9   5    6.94    0.86
  -9  -9  -6    2.60    0.59
  -9   9  -6    4.15    0.52
   9   9   6    2.62    0.66
  -9   9  -7   14.18    1.04
   9   9   7   19.29    1.21
 -10   0  16    4.07    0.56
  10   0 -16    0.86    0.68
 -10   0  15    0.72    0.45
  10   0 -15    0.54    0.59
 -10   0  14    5.24    0.70
  10   0 -14    3.67    1.22
 -10   0  13    0.81    0.40
  10   0 -13   -0.01    0.65
 -10   0  12    6.65    0.95
  10   0 -12    5.41    1.28
 -10   0  11    1.06    0.43
  10   0 -11   -0.16    0.51
 -10   0  10  104.04    3.70
  10   0 -10   90.94    3.70
 -10   0   9    0.90    0.44
  10   0  -9   -0.22    0.53
 -10   0   8  100.57    3.43
 -10   0   8  109.14    3.29
  10   0  -8  102.44    2.30
 -10   0   7   -0.05    0.34
 -10   0   7    0.02    0.29
  10   0  -7    0.71    0.26
 -10   0   6   21.73    1.43
 -10   0   6   23.07    1.28
  10   0  -6   22.34    1.07
 -10   0   5   -0.14    0.30
 -10   0   5    0.14    0.26
  10   0  -5    0.13    0.32
 -10   0   4  665.83    6.64
 -10   0   4  679.25    5.78
  10   0  -4  648.85    5.75
 -10   0   3    0.03    0.27
 -10   0   3    0.55    0.35
  10   0  -3    0.28    0.39
 -10   0   2 5414.56   25.24
 -10   0   2 5578.49   24.71
  10   0  -2 5340.82   20.91
 -10   0   1    0.39    0.27
 -10   0   1    1.60    0.26
  10   0  -1    0.43    0.41
 -10   0   0   70.85    1.70
 -10   0   0   67.63    1.56
  10   0   0   74.15    2.03
 -10   0  -1    0.39    0.25
 -10   0  -1   -0.06    0.30
  10   0   1    0.41    0.33
 -10   0  -2  469.05    4.78
  10   0   2  465.57    5.31
  10   0   2  472.86    5.21
 -10   0  -3    0.10    0.23
  10   0   3    0.52    0.26
  10   0   3    0.09    0.25
 -10   0  -4   13.95    0.98
  10   0   4   14.11    0.94
  10   0   4   14.10    1.10
 -10   0  -5    0.22    0.24
  10   0   5    1.11    0.27
  10   0   5    0.07    0.34
 -10   0  -6    0.22    0.25
  10   0   6    0.01    0.19
  10   0   6    0.09    0.43
 -10   0  -7    0.13    0.30
  10   0   7    0.65    0.22
  10   0   7    0.16    0.50
 -10   0  -8   59.18    2.62
  10   0   8   60.26    2.08
  10   0   8   52.89    2.79
 -10   0  -9   -0.30    0.30
  10   0   9    0.00    0.42
 -10   0 -10   14.10    1.28
  10   0  10   11.97    1.41
 -10   0 -11    0.78    0.35
  10   0  11   -0.37    0.39
 -10   0 -12   31.83    2.07
  10   0  12   26.24    2.19
  10   0  13    0.93    0.48
  10   0  14    6.86    0.74
 -10  -2  16   33.98    2.20
 -10   2  16   35.31    1.73
  10  -2 -16   26.21    2.49
  10   2 -16   27.42    2.57
 -10  -2  15   21.56    1.78
 -10   2  15   21.05    1.32
  10  -2 -15   17.54    2.04
  10   2 -15   16.69    1.91
 -10  -2  14   20.77    1.81
 -10   2  14   20.75    1.53
  10  -2 -14   19.91    2.07
  10   2 -14   20.57    2.11
 -10  -2  13    0.23    0.46
 -10   2  13    0.11    0.34
  10  -2 -13    0.07    0.55
  10   2 -13    1.02    0.58
 -10  -2  12  123.49    4.77
 -10   2  12  134.22    4.51
  10  -2 -12  109.18    4.44
  10   2 -12  126.17    4.96
 -10  -2  11   10.95    1.30
 -10   2  11   12.06    1.35
 -10   2  11   15.05    1.25
  10  -2 -11   11.73    1.49
  10   2 -11   13.81    1.65
 -10  -2  10    7.69    1.13
 -10   2  10    9.17    1.15
 -10   2  10    9.09    0.91
  10  -2 -10   10.83    0.93
  10   2 -10    9.54    1.36
 -10  -2   9   57.46    2.81
 -10   2   9   58.66    2.77
 -10   2   9   61.35    2.47
  10  -2  -9   58.06    2.34
  10   2  -9   51.40    2.75
 -10  -2   8   31.34    1.99
 -10   2   8   37.00    2.10
 -10   2   8   33.65    1.65
  10  -2  -8   33.29    1.72
  10   2  -8   33.28    2.11
 -10  -2   7    7.69    1.01
 -10   2   7    7.37    0.91
 -10   2   7    7.31    0.64
  10  -2  -7    6.11    0.77
  10   2  -7    6.89    1.00
 -10  -2   6  210.81    4.51
 -10   2   6  201.51    4.37
 -10   2   6  208.71    3.50
  10  -2  -6  193.44    4.00
  10   2  -6  196.14    4.30
  10   2  -6  213.71    2.83
 -10  -2   5    1.62    0.68
 -10   2   5    1.10    0.48
 -10   2   5    1.54    0.19
  10  -2  -5    1.22    0.51
  10   2  -5    1.58    0.57
  10   2  -5    0.87    0.21
 -10  -2   4   60.80    2.19
 -10   2   4   60.11    2.17
 -10   2   4   66.15    1.37
  10  -2  -4   58.71    2.13
  10   2  -4   59.42    2.00
  10   2  -4   65.25    1.75
 -10  -2   3    3.11    0.61
 -10   2   3    4.14    0.62
  10  -2  -3    3.58    0.68
  10   2  -3    3.92    0.52
  10   2  -3    4.39    0.52
 -10  -2   2   73.82    2.25
 -10   2   2   75.85    2.29
  10  -2  -2   70.94    2.24
  10   2  -2   69.98    1.70
  10   2  -2   77.19    2.12
 -10  -2   1   87.17    1.58
 -10  -2   1   76.08    2.23
 -10   2   1   80.43    2.34
  10  -2  -1   81.37    2.35
  10   2  -1   86.24    2.34
 -10  -2   0  211.88    3.77
 -10   2   0  240.24    4.06
  10  -2   0  240.34    3.97
  10  -2   0  248.15    2.47
  10   2   0  252.12    4.14
 -10  -2  -1  125.53    3.01
 -10   2  -1  135.12    3.14
  10  -2   1  135.25    2.96
  10  -2   1  138.81    2.24
  10   2   1  142.84    3.25
 -10  -2  -2  219.07    4.16
 -10   2  -2  250.12    4.43
  10  -2   2  237.55    3.92
  10  -2   2  238.70    3.47
  10   2   2  246.56    4.41
 -10  -2  -3   17.90    1.28
 -10   2  -3   18.85    1.34
  10  -2   3   18.36    1.09
  10  -2   3   20.11    1.14
  10   2   3   20.84    1.33
 -10  -2  -4   18.85    0.79
 -10  -2  -4   17.10    1.38
 -10   2  -4   19.20    1.43
  10  -2   4   18.95    1.08
  10  -2   4   18.00    1.20
  10   2   4   19.29    1.32
 -10  -2  -5   72.32    1.85
 -10   2  -5   72.71    2.83
  10  -2   5   71.55    2.11
  10  -2   5   69.83    2.59
  10   2   5   70.58    2.61
  10   2   5   71.37    2.86
 -10  -2  -6   25.23    1.21
 -10   2  -6   22.89    1.73
  10  -2   6   26.76    1.21
  10  -2   6   24.90    1.69
  10   2   6   26.58    1.60
  10   2   6   23.77    1.78
 -10  -2  -7    0.27    0.19
 -10   2  -7    0.33    0.45
  10  -2   7    0.70    0.54
  10   2   7    1.10    0.38
  10   2   7    0.47    0.45
 -10   2  -8   13.31    1.44
  10  -2   8   12.30    1.30
  10   2   8   12.44    0.99
  10   2   8   10.84    1.28
 -10   2  -9    1.63    0.74
  10  -2   9    1.43    0.58
  10   2   9    1.40    0.34
  10   2   9    1.22    0.55
 -10   2 -10    0.70    0.43
  10  -2  10   -0.04    0.40
  10   2  10    0.59    0.51
 -10   2 -11    3.38    0.68
  10  -2  11    2.51    0.62
  10   2  11    4.40    0.76
 -10   2 -12   -0.44    0.37
  10  -2  12    0.02    0.43
  10   2  12    1.11    0.57
 -10   2 -13   38.65    2.69
  10  -2  13   40.71    2.78
  10   2  13   38.36    2.74
 -10   2 -14   30.60    2.26
  10  -2  14   25.90    2.10
  10   2  14   27.21    1.89
 -10  -4  15    1.83    0.62
  10   4 -15    3.06    1.01
 -10  -4  14    6.31    0.98
  10  -4 -14    4.22    0.95
  10   4 -14    3.88    1.19
 -10  -4  13    5.04    0.88
  10  -4 -13    3.99    0.88
  10   4 -13    3.75    1.18
 -10  -4  12    1.33    0.65
  10   4 -12    0.71    0.57
 -10  -4  11   11.99    1.51
 -10   4  11   12.45    1.19
 -10   4  11   12.55    0.72
  10  -4 -11   13.52    1.11
  10   4 -11   11.46    1.54
 -10  -4  10  142.36    5.09
 -10   4  10  140.51    4.58
 -10   4  10  147.76    4.12
  10  -4 -10  138.31    4.42
  10   4 -10  138.26    4.96
 -10  -4   9   48.20    2.88
 -10   4   9   47.45    2.53
 -10   4   9   52.55    2.19
  10  -4  -9   43.96    2.38
  10   4  -9   47.51    2.80
 -10  -4   8    1.86    0.92
 -10   4   8    1.67    0.52
 -10   4   8    1.22    0.27
  10  -4  -8    1.05    0.47
  10   4  -8    1.27    0.69
 -10  -4   7    7.44    1.25
 -10   4   7    7.57    0.90
  10  -4  -7    7.76    1.08
  10  -4  -7    7.08    0.68
  10   4  -7    8.38    1.08
 -10  -4   6    0.10    0.73
 -10   4   6    0.00    0.24
  10  -4  -6    0.70    0.57
  10  -4  -6    0.50    0.22
  10   4  -6    0.15    0.36
  10   4  -6    0.65    0.17
 -10  -4   5    6.57    1.16
 -10   4   5    8.43    0.91
  10  -4  -5    8.10    1.04
  10  -4  -5    7.39    0.52
  10   4  -5    9.89    0.98
  10   4  -5    9.31    0.67
 -10  -4   4   30.14    1.93
 -10   4   4   31.46    1.78
  10  -4  -4   29.36    1.85
  10  -4  -4   31.10    1.04
  10   4  -4   32.78    1.61
  10   4  -4   33.94    1.52
 -10  -4   3   69.05    2.76
 -10   4   3   76.10    2.73
  10  -4  -3   68.57    2.73
  10  -4  -3   70.41    1.49
  10   4  -3   80.78    2.29
  10   4  -3   74.85    2.42
 -10  -4   2    9.24    1.14
 -10   4   2    9.19    0.97
  10  -4  -2    9.65    1.08
  10  -4  -2   10.53    0.53
  10   4  -2   11.33    0.72
  10   4  -2   10.70    0.96
 -10  -4   1   16.08    1.32
 -10   4   1   15.51    1.28
  10  -4  -1   15.75    1.30
  10  -4  -1   18.68    0.80
  10   4  -1   16.65    0.72
  10   4  -1   18.70    1.33
 -10  -4   0    5.33    0.81
 -10   4   0    6.13    0.86
  10  -4   0    6.38    0.88
  10  -4   0    6.56    0.51
  10   4   0    7.15    0.91
 -10  -4  -1    1.92    0.63
 -10   4  -1    1.60    0.64
  10  -4   1    1.62    0.62
  10  -4   1    2.38    0.33
  10   4   1    2.41    0.75
 -10  -4  -2    9.47    1.08
 -10   4  -2   10.94    1.17
  10  -4   2   12.71    1.07
  10  -4   2   11.48    0.83
  10   4   2   11.22    1.17
 -10  -4  -3   46.58    2.37
 -10   4  -3   50.94    2.52
  10  -4   3   51.45    2.08
  10  -4   3   50.32    1.96
  10   4   3   53.18    2.53
 -10  -4  -4   10.73    1.26
 -10   4  -4   11.75    1.36
  10  -4   4   12.13    0.98
  10  -4   4   10.38    0.96
  10   4   4   12.68    1.30
 -10  -4  -5    8.49    1.09
 -10   4  -5    8.27    1.16
  10  -4   5    9.56    0.91
  10  -4   5    9.48    1.01
  10   4   5    8.11    1.10
 -10  -4  -6    2.17    0.78
 -10   4  -6    1.71    0.74
  10  -4   6    1.52    0.58
  10   4   6    1.07    0.55
 -10  -4  -7   17.80    1.71
 -10   4  -7   22.67    1.97
  10  -4   7   22.59    1.68
  10   4   7   20.30    1.70
 -10  -4  -8    0.69    0.49
 -10   4  -8    0.86    0.57
  10  -4   8    1.24    0.44
  10   4   8    0.46    0.41
 -10  -4  -9    2.93    0.65
 -10   4  -9    1.18    0.53
  10  -4   9    1.70    0.42
  10   4   9    1.21    0.40
 -10  -4 -10    3.23    0.97
 -10   4 -10    2.43    0.88
  10  -4  10    2.03    0.50
  10   4  10    3.55    0.49
 -10  -4 -11    1.79    0.63
 -10   4 -11    1.55    0.56
  10  -4  11    1.79    0.47
 -10  -4 -12    4.78    0.90
 -10   4 -12    5.30    0.95
  10  -4  12    3.57    0.61
 -10  -4 -13    4.40    0.77
 -10   4 -13    0.75    0.62
  10  -4  13    1.97    0.65
 -10  -6  13   33.50    2.52
  10   6 -13   31.42    2.58
 -10  -6  12    7.21    1.04
  10  -6 -12    9.48    0.80
  10   6 -12    9.54    1.22
 -10  -6  11    0.04    0.45
  10  -6 -11    1.23    0.49
  10   6 -11   -0.62    0.42
 -10  -6  10    8.15    1.20
 -10   6  10    8.87    0.44
  10  -6 -10    7.21    0.93
  10   6 -10    8.81    1.13
 -10  -6   9   38.22    2.82
 -10   6   9   34.42    2.00
 -10   6   9   34.02    2.61
  10  -6  -9   30.53    2.23
  10   6  -9   36.15    2.48
 -10  -6   8   63.24    3.53
 -10   6   8   63.22    2.91
 -10   6   8   60.74    3.45
  10   6  -8   61.99    3.17
 -10  -6   7   39.48    2.74
 -10   6   7   38.76    2.20
 -10   6   7   41.41    2.81
  10   6  -7   38.69    2.35
 -10  -6   6    0.80    0.93
 -10   6   6    2.43    0.48
 -10   6   6    0.89    0.89
  10   6  -6    2.30    0.52
 -10  -6   5   -0.96    0.64
 -10   6   5    0.29    0.32
 -10   6   5   -0.29    0.76
  10  -6  -5    1.58    0.63
  10   6  -5    0.75    0.37
  10   6  -5   -0.45    0.25
 -10  -6   4   44.95    2.71
 -10   6   4   48.21    2.47
  10  -6  -4   41.52    2.55
  10   6  -4   44.50    2.06
  10   6  -4   49.52    2.23
 -10  -6   3  103.89    3.98
 -10   6   3  115.85    3.87
  10  -6  -3  105.76    3.99
  10   6  -3  118.25    3.14
  10   6  -3  117.62    3.69
 -10  -6   2   29.98    2.15
 -10   6   2   33.54    2.06
  10  -6  -2   27.88    2.03
  10   6  -2   32.18    1.98
 -10  -6   1   13.75    1.56
 -10   6   1   15.68    1.46
  10  -6  -1   15.56    1.55
  10   6  -1   15.90    1.44
 -10  -6   0    0.52    0.45
 -10   6   0    0.20    0.34
  10  -6   0   -0.16    0.49
  10   6   0    0.00    0.44
 -10  -6  -1    6.29    0.96
 -10   6  -1    7.67    1.07
  10  -6   1    9.59    1.18
  10   6   1   10.74    1.28
 -10  -6  -2    2.82    0.68
 -10   6  -2    3.08    0.73
  10  -6   2    3.92    0.72
  10   6   2    2.81    0.94
 -10  -6  -3   15.14    1.49
 -10   6  -3   16.24    1.62
  10  -6   3   17.40    1.34
  10  -6   3   19.71    1.19
  10   6   3   16.47    1.63
 -10  -6  -4    3.18    0.70
 -10   6  -4    3.19    0.78
  10  -6   4    3.61    0.50
  10  -6   4    3.57    0.44
  10   6   4    2.67    0.85
 -10  -6  -5    1.92    0.64
 -10   6  -5    3.44    0.81
  10  -6   5    4.56    0.51
  10   6   5    4.40    0.90
 -10  -6  -6   11.08    1.30
 -10   6  -6   13.84    1.61
  10  -6   6   17.05    1.16
  10   6   6   14.99    1.60
 -10  -6  -7   12.52    1.31
 -10   6  -7    9.21    1.31
  10  -6   7   15.22    1.13
  10   6   7   12.43    1.35
 -10  -6  -8   44.33    2.83
 -10   6  -8   45.47    3.12
  10  -6   8   49.49    2.68
  10   6   8   52.21    3.01
 -10  -6  -9    8.50    0.83
 -10   6  -9    6.62    0.96
  10  -6   9    8.98    0.77
  10   6   9    8.79    0.81
 -10  -6 -10   51.21    3.16
 -10   6 -10   54.19    3.54
  10  -6  10   61.43    3.07
  10   6  10   63.41    3.12
 -10  -6 -11    3.38    0.65
 -10   6 -11    3.16    0.74
  10  -6  11    4.54    0.59
 -10  -8  10    1.38    0.69
  10  -8 -10    0.72    0.59
  10   8 -10    0.73    0.44
 -10  -8   9    2.21    0.78
  10  -8  -9    1.54    0.67
  10   8  -9    1.15    0.40
 -10  -8   8    0.68    0.62
  10  -8  -8    0.07    0.54
 -10  -8   7    0.73    0.75
  10  -8  -7    0.14    0.45
 -10  -8   6   28.42    2.62
  10  -8  -6   29.03    2.29
 -10  -8   5   26.99    2.55
  10  -8  -5   23.29    2.09
 -10  -8   4    1.58    0.94
 -10   8   4    0.85    0.33
  10  -8  -4    2.89    0.89
 -10  -8   3   44.31    2.96
 -10   8   3   42.47    2.40
  10  -8  -3   39.57    2.69
  10   8  -3   51.35    2.61
 -10  -8   2    2.30    0.84
 -10   8   2    2.49    0.45
  10  -8  -2    3.27    0.71
  10   8  -2    3.04    0.55
 -10  -8   1   25.51    2.17
 -10   8   1   33.65    2.21
  10  -8  -1   29.19    2.23
  10   8  -1   40.06    2.47
 -10  -8   0    1.61    0.83
 -10   8   0    4.44    0.68
  10  -8   0    5.77    0.77
  10   8   0    5.74    0.80
 -10  -8  -1   18.28    1.93
 -10   8  -1   23.13    1.86
  10  -8   1   22.79    1.73
  10   8   1   24.20    2.03
 -10  -8  -2   15.81    1.46
 -10   8  -2   19.05    1.72
  10  -8   2   19.12    1.47
  10   8   2   21.13    1.90
 -10  -8  -3   10.56    0.99
 -10   8  -3   11.98    1.33
  10   8   3   11.48    1.36
 -10  -8  -4    2.27    0.47
 -10   8  -4    1.79    0.54
  10   8   4    2.87    0.59
 -10  -8  -5   10.00    0.83
 -10   8  -5   10.06    1.15
  10   8   5   11.61    1.25
 -10  -8  -6    3.32    0.50
 -10   8  -6    2.52    0.52
  10   8   6    3.23    0.67
 -10  -8  -7   -0.21    0.50
 -10   8  -7   -0.82    0.39
  10   8   7    0.85    0.54
 -10  -8  -8    0.80    0.53
 -10   8  -8    1.28    0.47
  10   8   8    0.91    0.59
 -10 -10   5    1.22    0.95
  10 -10  -5    0.06    0.59
 -10 -10   4    6.99    1.44
  10 -10  -4    7.10    0.78
 -10 -10   3    8.29    1.32
  10 -10  -3    4.02    0.71
  10 -10  -2    1.95    0.59
 -10 -10   1    4.32    0.81
  10 -10  -1    5.37    0.61
  10  10  -1    6.42    0.67
 -10 -10   0    7.31    0.78
  10 -10   0   15.89    0.74
  10  10   0   12.44    1.00
 -10 -10  -1    5.39    0.68
  10  10   1   13.26    1.05
 -10  10  -2   21.48    1.03
  10  10   2   26.73    2.02
 -10  10  -3    2.63    0.57
  10  10   3    5.08    0.70
 -11  -1  16    1.55    0.52
 -11   1  16    1.30    0.54
  11  -1 -16   -1.11    0.55
  11   1 -16   -1.37    0.55
 -11  -1  15    4.27    0.52
 -11   1  15    4.28    0.51
  11  -1 -15    2.05    0.95
  11   1 -15    2.85    0.99
 -11  -1  14    1.35    0.49
 -11   1  14    0.88    0.40
  11  -1 -14   -0.37    0.68
  11   1 -14    0.28    0.64
 -11  -1  13    2.21    0.54
 -11   1  13    1.62    0.44
  11  -1 -13   -0.14    0.60
  11   1 -13   -0.15    0.52
 -11  -1  12   69.49    3.44
 -11   1  12   70.63    3.22
  11  -1 -12   57.62    3.26
  11   1 -12   61.10    3.46
 -11  -1  11    0.90    0.54
 -11   1  11    1.95    0.46
  11  -1 -11    0.86    0.72
  11   1 -11    0.24    0.66
 -11  -1  10   99.96    3.73
 -11   1  10   92.28    3.69
 -11   1  10  100.87    3.50
  11   1 -10   89.75    3.72
 -11  -1   9    3.44    0.77
 -11   1   9    3.73    0.80
 -11   1   9    3.81    0.61
  11  -1  -9    2.35    0.59
  11   1  -9    3.28    1.01
 -11  -1   8    4.73    0.79
 -11   1   8    4.58    0.83
 -11   1   8    5.78    0.64
  11  -1  -8    2.98    0.59
  11   1  -8    3.74    0.86
  11   1  -8    3.81    0.33
 -11  -1   7  154.87    3.84
 -11   1   7  151.27    3.99
 -11   1   7  147.72    3.33
  11  -1  -7  140.40    3.17
  11   1  -7  128.34    3.68
  11   1  -7  139.65    2.45
 -11  -1   6  178.03    4.04
 -11  -1   6  184.25    3.92
 -11   1   6  174.12    4.03
 -11   1   6  178.06    3.31
  11  -1  -6  175.52    3.48
  11   1  -6  170.85    2.79
 -11  -1   5   63.19    2.24
 -11  -1   5   63.87    2.17
 -11   1   5   61.86    2.27
 -11   1   5   64.12    1.73
  11  -1  -5   59.92    2.01
  11   1  -5   61.83    1.71
 -11  -1   4  103.95    2.63
 -11  -1   4  104.79    2.58
 -11   1   4   99.84    2.73
 -11   1   4  102.79    1.90
  11  -1  -4  100.22    2.55
  11   1  -4  101.08    2.26
 -11  -1   3   29.24    1.29
 -11  -1   3   27.26    1.27
 -11   1   3   28.52    1.41
 -11   1   3   28.41    0.80
  11  -1  -3   27.31    1.36
  11   1  -3   28.14    1.25
 -11  -1   2 1154.44    7.54
 -11  -1   2 1125.36    7.84
 -11   1   2 1146.27    8.51
  11  -1  -2 1129.21    8.48
  11   1  -2 1131.71    8.14
 -11  -1   1    0.87    0.28
 -11  -1   1    1.05    0.37
 -11   1   1    0.71    0.37
  11  -1  -1    0.37    0.46
  11   1  -1    1.12    0.45
 -11  -1   0  237.39    2.78
 -11  -1   0  218.80    3.45
 -11   1   0  218.84    3.57
 -11   1   0  217.87    2.55
  11  -1   0  229.82    3.78
  11   1   0  230.82    3.82
 -11  -1  -1   80.05    1.57
 -11  -1  -1   77.75    2.18
 -11   1  -1   79.14    2.21
  11  -1   1   82.46    2.30
  11  -1   1   86.61    1.86
  11   1   1   84.03    2.38
 -11  -1  -2    1.23    0.22
 -11  -1  -2    1.25    0.45
 -11   1  -2    1.13    0.48
  11  -1   2    1.07    0.44
  11  -1   2    1.12    0.28
  11   1   2    1.97    0.46
 -11  -1  -3    2.06    0.31
 -11   1  -3    2.08    0.51
  11  -1   3    3.05    0.47
  11  -1   3    2.69    0.46
  11   1   3    2.43    0.47
  11   1   3    2.31    0.54
 -11  -1  -4   -0.03    0.18
 -11   1  -4    0.32    0.35
  11  -1   4    1.18    0.29
  11  -1   4    0.82    0.34
  11   1   4    0.31    0.28
  11   1   4    0.07    0.27
 -11  -1  -5   65.63    2.04
 -11   1  -5   66.60    2.53
  11  -1   5   66.66    2.13
  11  -1   5   61.51    2.46
  11   1   5   66.35    2.40
  11   1   5   63.65    2.62
 -11  -1  -6  341.60    5.13
 -11   1  -6  332.98    5.94
  11  -1   6  332.92    4.97
  11  -1   6  324.25    6.08
  11   1   6  336.92    5.63
  11   1   6  325.93    6.32
 -11  -1  -7    1.47    0.37
 -11   1  -7    1.26    0.56
  11  -1   7    1.59    0.26
  11  -1   7    0.81    0.56
  11   1   7    1.37    0.30
  11   1   7    0.92    0.57
 -11  -1  -8   40.12    1.99
 -11   1  -8   38.47    2.25
  11  -1   8   39.87    2.42
  11   1   8   44.00    1.99
  11   1   8   41.12    2.50
 -11  -1  -9   49.28    2.33
 -11   1  -9   47.85    2.62
  11  -1   9   45.81    2.73
  11   1   9   48.60    1.84
  11   1   9   44.44    2.72
 -11   1 -10   11.83    1.29
  11  -1  10   10.20    1.30
  11   1  10    9.71    1.25
 -11   1 -11   15.13    1.49
  11  -1  11   12.14    1.44
  11   1  11   13.32    1.52
 -11   1 -12   42.51    2.69
  11  -1  12   37.46    2.72
  11   1  12   39.83    2.75
 -11   1 -13   -0.23    0.41
  11  -1  13   -0.27    0.43
  11   1  13    0.18    0.45
  11  -1  14    4.06    0.64
  11   1  14    5.48    0.74
 -11  -3  15   18.75    1.66
  11  -3 -15   17.04    1.99
  11   3 -15   18.60    2.00
 -11  -3  14    3.92    0.62
 -11   3  14    4.42    0.48
  11  -3 -14    3.33    0.99
  11   3 -14    3.92    1.30
 -11  -3  13    4.44    0.76
 -11   3  13    3.55    0.42
  11  -3 -13    3.77    0.90
  11   3 -13    2.00    1.05
 -11  -3  12    0.84    0.56
 -11   3  12    1.29    0.42
 -11   3  12    2.04    0.39
  11   3 -12    0.09    0.67
 -11  -3  11   25.63    2.14
 -11   3  11   24.05    1.88
 -11   3  11   27.17    1.66
  11  -3 -11   26.02    1.53
  11   3 -11   24.25    2.18
 -11  -3  10  100.72    4.10
 -11   3  10  104.51    3.96
 -11   3  10  105.53    3.46
  11  -3 -10   99.22    3.48
  11   3 -10   97.93    4.07
 -11  -3   9   31.93    2.23
 -11   3   9   34.07    2.15
 -11   3   9   32.04    1.68
  11  -3  -9   31.92    1.93
  11   3  -9   31.33    2.22
 -11  -3   8    5.26    1.00
 -11   3   8    6.54    0.91
 -11   3   8    6.02    0.55
  11  -3  -8    5.49    0.84
  11   3  -8    5.83    1.01
 -11  -3   7    1.17    0.66
 -11   3   7    0.20    0.31
 -11   3   7    0.25    0.18
  11  -3  -7    0.02    0.40
  11   3  -7    0.17    0.44
 -11  -3   6    2.97    0.94
 -11   3   6    3.21    0.59
 -11   3   6    4.72    0.36
  11  -3  -6    2.25    0.74
  11   3  -6    2.79    0.66
  11   3  -6    3.16    0.29
 -11  -3   5   26.96    1.78
 -11   3   5   25.96    1.61
  11  -3  -5   24.74    1.65
  11   3  -5   27.90    1.59
  11   3  -5   30.26    1.24
 -11  -3   4   21.28    1.50
 -11   3   4   24.04    1.50
  11  -3  -4   19.60    1.42
  11   3  -4   22.54    1.29
  11   3  -4   24.43    1.21
 -11  -3   3    0.65    0.51
 -11   3   3    0.97    0.49
  11  -3  -3    0.93    0.61
  11   3  -3    1.08    0.40
  11   3  -3    1.22    0.41
 -11  -3   2  759.87    8.17
 -11   3   2  785.17    8.25
  11  -3  -2  751.45    8.14
  11   3  -2  810.29    6.23
  11   3  -2  837.72    7.96
 -11  -3   1  166.70    3.79
 -11   3   1  174.22    3.88
  11  -3  -1  175.48    3.87
  11   3  -1  194.24    2.46
  11   3  -1  192.63    3.94
 -11  -3   0    0.59    0.46
 -11   3   0    0.01    0.36
  11  -3   0    0.06    0.43
  11  -3   0    0.59    0.15
  11   3   0    0.71    0.45
 -11  -3  -1  656.96    7.79
 -11   3  -1  714.91    8.15
  11  -3   1  709.32    7.59
  11  -3   1  726.89    5.71
  11   3   1  771.43    8.45
 -11  -3  -2   18.95    1.40
 -11   3  -2   21.24    1.51
  11  -3   2   21.35    1.32
  11  -3   2   21.22    1.05
  11   3   2   20.91    1.44
 -11  -3  -3   33.20    1.91
 -11   3  -3   37.08    2.04
  11  -3   3   37.77    1.74
  11  -3   3   38.28    1.61
  11   3   3   40.82    2.07
 -11  -3  -4   79.54    3.08
 -11   3  -4   87.06    3.22
  11  -3   4   92.64    2.65
  11  -3   4   92.56    2.80
  11   3   4   93.38    3.22
 -11  -3  -5   50.65    2.60
 -11   3  -5   54.93    2.70
  11  -3   5   56.82    2.04
  11  -3   5   54.31    2.33
  11   3   5   59.66    2.65
 -11  -3  -6   57.41    2.87
 -11   3  -6   67.68    3.08
  11  -3   6   61.54    2.00
  11  -3   6   66.47    2.78
  11   3   6   66.72    2.88
 -11  -3  -7   19.04    1.79
 -11   3  -7   18.56    1.72
  11  -3   7   21.84    1.65
  11   3   7   22.26    1.66
 -11  -3  -8   96.52    4.16
 -11   3  -8  118.26    4.45
  11  -3   8  117.92    4.20
  11   3   8  115.70    3.97
 -11  -3  -9   -0.40    0.72
 -11   3  -9    0.51    0.44
  11  -3   9    0.15    0.35
  11   3   9    0.55    0.34
 -11  -3 -10    4.05    1.43
 -11   3 -10    5.02    0.92
  11  -3  10    7.39    0.92
  11   3  10    6.90    0.49
  11   3  10    4.38    1.00
 -11  -3 -11    2.47    1.25
 -11   3 -11    3.18    0.64
  11  -3  11    4.25    0.58
  11   3  11    3.61    0.81
 -11  -3 -12   -0.52    0.64
 -11   3 -12   -0.38    0.37
  11  -3  12    1.82    0.48
  11   3  12   -1.06    0.51
 -11  -3 -13   42.05    3.23
 -11   3 -13   39.95    2.87
  11  -3  13   42.76    2.76
 -11  -5  14    2.56    0.63
  11   5 -14    2.42    0.84
 -11  -5  13    7.37    1.12
  11   5 -13    6.96    1.20
 -11  -5  12   14.68    1.69
 -11   5  12   15.00    0.91
  11  -5 -12   15.96    1.08
  11   5 -12   14.99    1.76
 -11  -5  11    4.44    0.98
 -11   5  11    4.69    0.51
  11  -5 -11    4.35    0.67
  11   5 -11    3.88    0.90
 -11  -5  10   45.47    2.99
 -11   5  10   44.29    2.47
  11  -5 -10   38.63    2.40
  11   5 -10   39.37    2.72
 -11  -5   9    1.47    0.83
 -11   5   9    0.58    0.32
  11  -5  -9   -0.03    0.42
  11   5  -9    0.83    0.56
 -11  -5   8    1.59    0.85
 -11   5   8    1.72    0.40
  11  -5  -8    0.35    0.45
  11   5  -8    1.00    0.57
 -11  -5   7   44.66    2.75
 -11   5   7   44.63    2.40
  11  -5  -7   43.37    2.55
  11   5  -7   45.29    2.49
 -11  -5   6  141.67    4.70
 -11   5   6  149.86    4.38
  11  -5  -6  139.04    4.51
  11   5  -6  161.04    4.38
 -11  -5   5   39.67    2.48
 -11   5   5   38.54    2.15
  11  -5  -5   35.29    2.23
  11   5  -5   41.81    2.06
  11   5  -5   39.68    1.74
 -11  -5   4    7.84    1.21
 -11   5   4    7.57    0.94
  11  -5  -4    5.87    0.95
  11   5  -4    8.70    0.85
  11   5  -4    7.70    0.78
 -11  -5   3    6.54    1.10
 -11   5   3    8.04    0.97
  11  -5  -3    6.22    1.04
  11   5  -3    8.08    0.70
  11   5  -3    7.66    0.83
 -11  -5   2    0.31    0.64
 -11   5   2    0.71    0.44
  11  -5  -2    1.25    0.66
  11   5  -2    0.50    0.15
  11   5  -2    1.53    0.50
 -11  -5   1    5.97    1.02
 -11   5   1    7.15    0.99
  11  -5  -1    6.22    1.04
  11   5  -1    8.18    1.02
 -11  -5   0    7.09    1.00
 -11   5   0    8.06    1.05
  11  -5   0    8.76    1.12
  11  -5   0    8.60    0.57
  11   5   0   10.57    1.22
 -11  -5  -1    0.17    0.52
 -11   5  -1    0.01    0.46
  11  -5   1   -0.40    0.42
  11  -5   1    0.37    0.21
  11   5   1    0.45    0.56
 -11  -5  -2   99.80    3.66
 -11   5  -2  109.73    3.87
  11  -5   2  104.71    3.38
  11  -5   2  113.39    2.88
  11   5   2  112.59    3.92
 -11  -5  -3   23.63    1.85
 -11   5  -3   23.22    1.89
  11  -5   3   23.21    1.52
  11  -5   3   25.59    1.44
  11   5   3   24.25    1.91
 -11  -5  -4   35.76    2.29
 -11   5  -4   37.38    2.42
  11  -5   4   41.14    2.01
  11  -5   4   37.41    1.89
  11   5   4   36.94    2.39
 -11  -5  -5    1.21    0.55
 -11   5  -5    0.76    0.55
  11  -5   5    0.56    0.37
  11   5   5    2.44    0.76
 -11  -5  -6    3.17    0.69
 -11   5  -6    2.69    0.88
  11  -5   6    2.83    0.46
  11   5   6    4.11    0.77
 -11  -5  -7   30.69    2.29
 -11   5  -7   35.15    2.57
  11  -5   7   35.85    2.14
  11   5   7   32.48    2.30
 -11  -5  -8   13.36    1.45
 -11   5  -8   13.11    1.58
  11  -5   8   14.51    1.24
  11   5   8   13.62    1.31
 -11  -5  -9   15.92    1.57
 -11   5  -9   15.72    1.75
  11  -5   9   18.46    1.50
  11   5   9   19.21    1.52
 -11  -5 -10    3.21    0.62
 -11   5 -10    3.11    0.73
  11  -5  10    2.61    0.54
  11   5  10    3.72    0.51
 -11  -5 -11    6.04    0.77
 -11   5 -11    4.51    0.85
  11  -5  11    7.73    0.68
  11   5  11    5.33    0.58
 -11  -5 -12   14.24    1.37
 -11   5 -12   16.10    1.74
  11  -5  12   22.68    1.50
 -11  -7  12    3.01    0.82
  11  -7 -12    3.18    0.64
  11   7 -12    4.08    0.54
 -11  -7  11    5.14    0.81
  11  -7 -11    2.82    0.63
  11   7 -11    6.00    0.73
 -11  -7  10    1.44    0.61
  11  -7 -10    2.21    0.55
  11   7 -10    2.50    0.53
 -11  -7   9    8.66    1.22
  11  -7  -9    5.50    0.77
  11   7  -9    4.22    0.71
 -11  -7   8   13.54    1.72
 -11   7   8   11.92    0.58
  11  -7  -8   11.12    1.19
  11   7  -8   11.49    1.11
 -11  -7   7    9.04    1.54
 -11   7   7    8.40    0.77
  11  -7  -7    7.33    1.02
  11   7  -7    7.40    0.83
 -11  -7   6   46.64    3.20
 -11   7   6   48.55    2.57
  11  -7  -6   39.28    2.68
  11   7  -6   46.01    2.24
 -11  -7   5    0.56    0.95
 -11   7   5    0.86    0.41
  11  -7  -5    1.54    0.62
 -11  -7   4    8.26    1.36
 -11   7   4    8.85    0.95
  11  -7  -4    6.16    1.08
  11   7  -4    9.62    0.76
 -11  -7   3   29.94    2.35
 -11   7   3   31.41    2.08
  11  -7  -3   27.39    2.19
  11   7  -3   31.21    1.90
 -11  -7   2   47.26    2.89
 -11   7   2   57.81    2.93
  11  -7  -2   53.12    3.03
  11   7  -2   56.77    2.83
 -11  -7   1    1.02    0.79
 -11   7   1    2.13    0.68
  11  -7  -1    1.80    0.78
  11   7  -1    1.49    0.66
 -11  -7   0    2.94    1.07
 -11   7   0    3.12    0.66
  11  -7   0    3.97    0.85
  11   7   0    3.27    0.70
 -11  -7  -1   -0.62    0.32
 -11   7  -1    0.29    0.42
  11  -7   1    0.52    0.58
  11   7   1   -0.11    0.39
 -11  -7  -2   48.88    2.87
 -11   7  -2   53.95    3.04
  11  -7   2   54.90    2.79
  11   7   2   58.89    3.23
 -11  -7  -3    0.34    0.44
 -11   7  -3    0.67    0.51
  11  -7   3   -0.16    0.39
  11   7   3    0.63    0.52
 -11  -7  -4    0.99    0.43
 -11   7  -4    2.31    0.72
  11   7   4    3.04    0.71
 -11  -7  -5  101.08    4.38
 -11   7  -5  111.23    4.76
  11   7   5  108.89    4.73
 -11  -7  -6    9.82    1.00
 -11   7  -6   10.19    1.32
  11   7   6   14.63    1.50
 -11  -7  -7   16.40    1.45
 -11   7  -7   14.80    1.67
  11   7   7   18.01    1.62
 -11  -7  -8    1.28    0.49
 -11   7  -8    0.76    0.47
  11   7   8    2.85    0.57
 -11  -7  -9    6.58    0.67
 -11   7  -9    7.75    1.09
  11   7   9    8.22    0.71
 -11  -7 -10    0.58    0.56
 -11   7 -10    1.36    0.49
 -11  -9   8    0.97    0.85
  11  -9  -8    1.88    0.59
 -11  -9   7    6.92    1.32
  11  -9  -7    7.31    0.89
 -11  -9   6   -0.21    1.01
  11  -9  -6    1.29    0.70
 -11  -9   5    0.19    1.00
  11  -9  -5    1.35    0.92
 -11  -9   4   17.09    1.99
  11  -9  -4   14.88    1.55
 -11  -9   3    5.77    0.98
  11  -9  -3    3.29    0.77
 -11  -9   2   -0.02    0.58
 -11   9   2    1.22    0.38
  11  -9  -2    1.19    0.54
  11   9  -2    0.30    0.48
 -11  -9   1    4.55    0.73
 -11   9   1    6.77    0.61
  11  -9  -1    5.66    0.76
  11   9  -1    6.55    0.75
 -11  -9   0    0.19    0.55
 -11   9   0    0.16    0.36
  11   9   0   -0.71    0.46
 -11  -9  -1   33.78    2.46
 -11   9  -1   38.88    2.42
  11  -9   1   38.24    2.20
  11   9   1   34.60    2.51
 -11  -9  -2   19.35    1.86
 -11   9  -2   26.04    1.86
  11   9   2   25.82    2.12
 -11  -9  -3    7.59    0.75
 -11   9  -3    9.96    0.83
  11   9   3    6.33    0.96
 -11  -9  -4    2.47    0.53
 -11   9  -4    1.42    0.43
  11   9   4    0.90    0.61
 -11  -9  -5    1.63    0.49
 -11   9  -5    2.37    0.47
  11   9   5    1.35    0.61
 -11  -9  -6    4.64    0.63
  11   9   6    3.46    0.68
 -12   0  16    2.97    0.58
  12   0 -16    1.64    0.78
 -12   0  15   -1.26    0.45
  12   0 -15    0.19    0.64
 -12   0  14    4.16    0.56
  12   0 -14    3.12    1.20
 -12   0  13    0.11    0.36
  12   0 -13   -0.16    0.64
 -12   0  12  239.67    6.26
  12   0 -12  228.49    6.54
 -12   0  11   -0.41    0.30
  12   0 -11   -0.79    0.50
 -12   0  10    1.81    0.57
  12   0 -10    1.26    0.79
 -12   0   9   -0.43    0.37
 -12   0   9   -0.02    0.32
 -12   0   8   87.15    3.25
 -12   0   8   88.56    2.92
  12   0  -8   80.44    2.22
 -12   0   7   -0.11    0.43
 -12   0   7   -0.18    0.29
  12   0  -7    0.27    0.33
 -12   0   6  502.62    6.85
 -12   0   6  512.40    6.04
  12   0  -6  478.16    5.39
 -12   0   5    0.32    0.41
 -12   0   5    0.68    0.35
  12   0  -5    0.06    0.40
 -12   0   4  171.50    3.50
 -12   0   4  179.28    2.98
  12   0  -4  168.81    3.19
 -12   0   3    0.35    0.35
 -12   0   3    1.54    0.38
  12   0  -3    0.82    0.48
 -12   0   2   67.98    1.94
 -12   0   2   70.39    1.62
  12   0  -2   67.75    2.07
 -12   0   1    0.18    0.25
 -12   0   1    0.22    0.16
  12   0  -1   -0.01    0.37
 -12   0   0  103.16    2.24
 -12   0   0  103.81    2.11
  12   0   0  101.94    2.58
 -12   0  -1   -0.22    0.19
 -12   0  -1    0.55    0.28
  12   0   1    0.13    0.32
 -12   0  -2  191.20    3.24
  12   0   2  200.46    3.77
  12   0   2  206.25    3.62
 -12   0  -3   -0.02    0.20
  12   0   3   -0.24    0.20
  12   0   3   -0.05    0.24
 -12   0  -4  160.04    3.37
  12   0   4  161.62    3.56
  12   0   4  158.49    3.77
 -12   0  -5    0.27    0.29
  12   0   5    0.81    0.30
  12   0   5    0.03    0.36
 -12   0  -6   61.55    2.40
  12   0   6   66.57    2.35
  12   0   6   59.05    2.68
 -12   0  -7   -0.27    0.27
  12   0   7    0.33    0.22
  12   0   7   -0.02    0.37
 -12   0  -8   69.37    2.87
  12   0   8   69.75    2.39
  12   0   8   65.22    3.16
 -12   0  -9    0.02    0.27
  12   0   9    0.63    0.46
 -12   0 -10   53.88    2.71
  12   0  10   49.46    2.99
 -12   0 -11    0.64    0.32
  12   0  11   -0.26    0.41
  12   0  12   30.48    2.39
  12   0  13    0.49    0.48
  12   0  14    1.17    0.56
 -12  -2  16    2.57    0.60
 -12   2  16    0.39    0.53
  12  -2 -16    1.64    0.99
  12   2 -16    2.02    0.72
 -12  -2  15    8.66    0.90
 -12   2  15    8.55    0.57
  12  -2 -15    5.62    1.40
  12   2 -15    7.40    1.20
 -12  -2  14   26.37    2.10
 -12   2  14   24.25    1.63
  12  -2 -14   17.29    1.94
  12   2 -14   22.07    2.18
 -12  -2  13    0.81    0.49
 -12   2  13    0.52    0.38
  12  -2 -13    0.58    0.70
  12   2 -13    0.06    0.44
 -12  -2  12    0.96    0.49
 -12   2  12    1.18    0.35
  12  -2 -12   -0.03    0.58
  12   2 -12    0.58    0.77
 -12  -2  11    5.10    0.91
 -12   2  11    4.76    0.80
 -12   2  11    5.64    0.64
  12   2 -11    4.62    1.30
 -12  -2  10   22.44    1.89
 -12   2  10   21.48    1.79
 -12   2  10   23.48    1.50
  12  -2 -10   24.10    1.52
  12   2 -10   23.15    2.04
 -12  -2   9    1.05    0.67
 -12   2   9    1.70    0.70
 -12   2   9    0.98    0.30
  12  -2  -9    1.38    0.58
  12   2  -9   -0.17    0.60
 -12  -2   8  100.49    3.53
 -12   2   8   99.53    3.52
 -12   2   8  106.65    2.96
  12  -2  -8   99.18    3.11
  12   2  -8   93.31    3.46
 -12  -2   7   18.56    1.49
 -12   2   7   19.50    1.50
 -12   2   7   19.83    1.05
  12  -2  -7   17.53    1.31
  12   2  -7   15.96    1.40
  12   2  -7   18.52    0.81
 -12  -2   6  311.56    5.53
 -12   2   6  318.18    5.69
 -12   2   6  321.07    4.18
  12  -2  -6  300.63    5.19
  12   2  -6  298.37    5.35
  12   2  -6  321.13    4.01
 -12  -2   5   22.40    1.49
 -12   2   5   21.70    1.43
 -12   2   5   23.02    0.86
  12  -2  -5   20.82    1.40
  12   2  -5   22.47    1.40
  12   2  -5   23.22    1.10
 -12  -2   4   28.92    1.58
 -12   2   4   30.17    1.63
  12  -2  -4   28.49    1.60
  12   2  -4   29.03    1.42
  12   2  -4   30.87    1.35
 -12  -2   3   34.47    1.39
 -12  -2   3   33.79    1.64
 -12   2   3   35.92    1.73
  12  -2  -3   34.39    1.72
  12   2  -3   37.31    1.56
 -12  -2   2  437.82    4.46
 -12  -2   2  405.83    5.41
 -12   2   2  419.19    5.69
  12  -2  -2  414.55    5.66
  12   2  -2  444.60    5.51
 -12  -2   1  299.35    3.20
 -12  -2   1  267.69    4.38
 -12   2   1  288.44    4.68
  12  -2  -1  284.58    4.65
  12   2  -1  298.63    4.66
 -12  -2   0   37.42    1.69
 -12   2   0   38.25    1.75
  12  -2   0   36.73    1.70
  12  -2   0   41.48    0.98
  12   2   0   41.77    1.83
 -12  -2  -1  159.75    3.56
 -12   2  -1  175.39    3.76
  12  -2   1  170.74    3.59
  12  -2   1  185.85    2.71
  12   2   1  187.93    3.95
 -12  -2  -2   21.09    1.36
 -12   2  -2   23.28    1.47
  12  -2   2   24.64    1.41
  12  -2   2   23.12    1.08
  12   2   2   23.99    1.48
 -12  -2  -3   50.93    2.24
 -12   2  -3   60.24    2.40
  12  -2   3   54.78    2.03
  12  -2   3   55.68    1.93
  12   2   3   55.81    2.30
 -12  -2  -4   17.78    0.78
 -12  -2  -4   14.66    1.32
 -12   2  -4   16.91    1.40
  12  -2   4   18.88    1.16
  12  -2   4   16.87    1.16
  12   2   4   17.07    1.31
 -12  -2  -5   34.65    1.26
 -12  -2  -5   28.20    1.96
 -12   2  -5   33.99    2.02
  12  -2   5   35.71    1.59
  12  -2   5   35.51    1.87
  12   2   5   33.44    1.86
 -12   2  -6  101.99    3.62
  12  -2   6  101.85    2.74
  12  -2   6   99.46    3.41
  12   2   6  106.15    3.45
  12   2   6  104.23    3.76
 -12   2  -7  259.32    6.00
  12  -2   7  264.75    5.96
  12   2   7  272.13    5.70
  12   2   7  247.57    6.09
 -12   2  -8  106.15    4.02
  12  -2   8   98.84    3.86
  12   2   8  105.97    3.56
  12   2   8   97.66    4.01
 -12   2  -9   14.81    1.51
  12  -2   9   14.61    1.48
  12   2   9   13.02    1.01
  12   2   9   14.10    1.48
 -12   2 -10   -0.06    0.34
  12  -2  10   -0.23    0.45
  12   2  10   -0.12    0.41
 -12   2 -11   21.01    1.83
  12  -2  11   20.38    1.78
  12   2  11   18.83    1.74
 -12   2 -12    4.72    0.76
  12  -2  12    3.93    0.71
  12   2  12    3.59    0.67
 -12   2 -13    8.74    1.06
  12  -2  13    6.67    0.86
  12   2  13    8.09    0.75
 -12  -4  15    2.17    0.60
  12   4 -15    2.06    0.92
 -12  -4  14   19.27    1.88
  12  -4 -14   15.87    1.82
  12   4 -14   19.85    2.18
 -12  -4  13    5.71    0.91
 -12   4  13    5.67    0.55
  12   4 -13    4.72    1.00
 -12  -4  12   17.39    1.79
 -12   4  12   16.52    1.41
  12   4 -12   16.74    1.90
 -12  -4  11   16.44    1.78
 -12   4  11   17.70    1.53
  12  -4 -11   19.26    1.45
  12   4 -11   15.78    1.79
 -12  -4  10    1.02    0.70
 -12   4  10    1.01    0.50
  12  -4 -10   -0.48    0.35
  12   4 -10    0.62    0.58
 -12  -4   9  164.36    5.29
 -12   4   9  158.38    4.84
  12  -4  -9  150.49    4.65
  12   4  -9  156.75    5.01
 -12  -4   8    4.79    1.11
 -12   4   8    2.84    0.68
  12  -4  -8    3.16    0.79
  12   4  -8    4.12    0.92
 -12  -4   7   27.42    2.10
 -12   4   7   28.91    1.91
  12  -4  -7   26.36    1.90
  12   4  -7   25.21    1.80
 -12  -4   6    9.58    1.34
 -12   4   6   10.15    1.11
  12  -4  -6    9.69    1.25
  12   4  -6    9.00    1.01
  12   4  -6    9.56    0.64
 -12  -4   5   39.00    2.28
 -12   4   5   37.68    2.08
  12  -4  -5   35.55    2.17
  12   4  -5   37.14    1.87
  12   4  -5   41.26    1.67
 -12  -4   4   15.54    1.49
 -12   4   4   15.25    1.30
  12  -4  -4   14.93    1.42
  12   4  -4   17.91    1.17
  12   4  -4   18.23    1.16
 -12  -4   3   32.47    1.98
 -12   4   3   37.11    2.00
  12  -4  -3   33.71    2.01
  12   4  -3   38.42    1.55
  12   4  -3   36.11    1.76
 -12  -4   2   14.50    1.40
 -12   4   2   19.43    1.46
  12  -4  -2   15.11    1.36
  12   4  -2   19.37    0.93
  12   4  -2   17.83    1.32
 -12  -4   1    8.63    1.02
 -12   4   1    9.62    1.08
  12  -4  -1    9.96    1.13
  12   4  -1    8.75    0.43
  12   4  -1    8.21    0.97
 -12  -4   0    0.39    0.39
 -12   4   0   -0.07    0.35
  12  -4   0    0.14    0.46
  12  -4   0    1.07    0.17
  12   4   0    0.02    0.38
 -12  -4  -1   84.91    3.12
 -12   4  -1   89.61    3.22
  12  -4   1   90.05    3.01
  12  -4   1   94.25    2.13
  12   4   1   98.06    3.35
 -12  -4  -2    5.23    0.88
 -12   4  -2    5.15    0.92
  12  -4   2    6.20    0.81
  12  -4   2    4.47    0.49
  12   4   2    6.33    0.98
 -12  -4  -3   84.27    3.31
 -12   4  -3   90.97    3.47
  12  -4   3   96.43    3.03
  12  -4   3   91.43    2.65
  12   4   3   94.52    3.48
 -12  -4  -4   83.46    3.37
 -12   4  -4   90.75    3.55
  12  -4   4   93.45    2.97
  12  -4   4   94.47    2.95
  12   4   4   97.26    3.63
 -12  -4  -5  119.64    4.20
 -12   4  -5  137.97    4.53
  12  -4   5  139.92    3.53
  12  -4   5  140.21    3.90
  12   4   5  146.21    4.58
 -12  -4  -6   78.37    3.55
 -12   4  -6   86.68    3.75
  12  -4   6   92.88    3.37
  12   4   6   87.30    3.62
 -12  -4  -7    1.55    0.56
 -12   4  -7    0.92    0.62
  12  -4   7    1.09    0.39
  12   4   7    0.70    0.45
 -12  -4  -8    4.98    0.94
 -12   4  -8    4.57    0.94
  12  -4   8    4.73    0.66
  12   4   8    5.09    0.71
 -12  -4  -9    8.02    1.10
 -12   4  -9    6.79    1.14
  12  -4   9    5.68    0.75
  12   4   9    9.11    0.85
 -12  -4 -10    4.97    0.91
 -12   4 -10    4.57    0.82
  12  -4  10    5.11    0.69
  12   4  10    6.42    0.56
 -12  -4 -11    0.76    0.50
 -12   4 -11    2.33    0.64
  12  -4  11    2.07    0.52
 -12  -4 -12    3.50    0.69
 -12   4 -12    2.67    0.78
  12  -4  12    2.90    0.58
 -12  -6  13   19.52    1.76
  12   6 -13   16.08    1.64
 -12  -6  12    7.90    1.06
  12  -6 -12   11.10    1.02
  12   6 -12    7.24    1.03
 -12  -6  11    0.20    0.47
  12  -6 -11    1.01    0.46
  12   6 -11    1.64    0.48
 -12  -6  10   14.35    1.70
 -12   6  10   12.93    0.98
  12  -6 -10   12.99    1.30
  12   6 -10   12.32    1.37
 -12  -6   9    1.96    0.80
 -12   6   9    0.62    0.33
  12  -6  -9    0.91    0.48
  12   6  -9    0.12    0.44
 -12  -6   8   21.08    2.07
 -12   6   8   18.08    1.47
  12  -6  -8   19.32    1.80
  12   6  -8   19.47    1.71
 -12  -6   7    1.04    0.92
 -12   6   7    2.31    0.40
  12  -6  -7    2.28    0.74
  12   6  -7    2.30    0.52
 -12  -6   6   10.03    1.64
 -12   6   6   13.35    1.25
  12  -6  -6   11.53    1.40
  12   6  -6   14.45    1.27
 -12  -6   5    9.37    1.49
 -12   6   5   10.26    1.10
  12  -6  -5    9.35    1.23
  12   6  -5   10.23    0.95
  12   6  -5   10.71    0.74
 -12  -6   4    5.83    1.17
 -12   6   4    6.22    0.87
  12  -6  -4    5.66    1.04
  12   6  -4    6.50    0.54
  12   6  -4    6.83    0.76
 -12  -6   3   24.47    2.02
 -12   6   3   26.20    1.89
  12  -6  -3   21.81    1.93
  12   6  -3   29.31    1.85
 -12  -6   2   38.85    2.51
 -12   6   2   44.72    2.50
  12  -6  -2   40.66    2.51
  12   6  -2   45.88    2.39
 -12  -6   1    0.59    0.89
 -12   6   1    1.20    0.62
  12  -6  -1    2.28    0.84
  12   6  -1    1.24    0.53
 -12  -6   0   38.01    2.40
 -12   6   0   43.53    2.53
  12  -6   0   42.09    2.51
  12   6   0   43.47    2.52
 -12  -6  -1    0.92    0.54
 -12   6  -1    0.88    0.53
  12  -6   1    1.87    0.80
  12   6   1    2.44    0.76
 -12  -6  -2    6.01    0.94
 -12   6  -2    6.95    1.07
  12  -6   2    6.35    0.98
  12   6   2    7.36    1.10
 -12  -6  -3    2.58    0.64
 -12   6  -3    3.24    0.81
  12  -6   3    4.15    0.74
  12   6   3    4.41    0.85
 -12  -6  -4    0.48    0.46
 -12   6  -4    0.09    0.39
  12  -6   4    1.15    0.34
  12   6   4    0.65    0.62
 -12  -6  -5   17.33    1.66
 -12   6  -5   17.68    1.80
  12   6   5   20.61    1.90
 -12  -6  -6   58.12    3.26
 -12   6  -6   63.23    3.56
  12   6   6   69.11    3.62
 -12  -6  -7    3.89    0.69
 -12   6  -7    3.91    0.85
  12   6   7    5.11    0.77
 -12  -6  -8    0.37    0.47
 -12   6  -8    0.29    0.36
  12   6   8    1.17    0.52
 -12  -6  -9    2.93    0.58
 -12   6  -9    2.90    0.61
  12   6   9    3.74    0.56
 -12  -6 -10   -0.14    0.50
 -12   6 -10    1.58    0.45
  12   6  10   -0.98    0.54
 -12  -6 -11   20.52    1.54
 -12   6 -11   20.59    2.02
  12   6  11   25.24    0.99
 -12  -8  10    6.72    1.11
  12  -8 -10    6.57    0.97
 -12  -8   9    1.40    0.76
  12  -8  -9    0.10    0.58
 -12  -8   8   59.94    3.76
  12  -8  -8   58.37    3.51
 -12  -8   7    4.98    1.20
  12  -8  -7    3.65    0.64
 -12  -8   6   -1.44    0.90
  12  -8  -6    0.16    0.43
 -12  -8   5    7.82    1.47
 -12   8   5    5.11    0.52
  12  -8  -5    5.29    1.03
 -12  -8   4   12.60    1.70
 -12   8   4   10.98    1.01
  12  -8  -4   10.92    1.40
 -12  -8   3    7.22    1.26
 -12   8   3    9.81    0.90
  12  -8  -3    8.45    1.23
  12   8  -3    9.12    0.79
 -12  -8   2    1.86    0.66
 -12   8   2    2.57    0.48
  12  -8  -2    1.39    0.66
  12   8  -2    1.96    0.48
 -12  -8   1    3.38    0.80
 -12   8   1    6.09    0.73
  12  -8  -1    3.42    0.74
  12   8  -1    5.62    0.64
 -12  -8   0   25.33    2.25
 -12   8   0   26.99    2.06
  12  -8   0   23.79    1.93
  12   8   0   26.99    2.04
 -12  -8  -1   17.58    1.69
 -12   8  -1   18.98    1.71
  12  -8   1   19.37    1.68
  12   8   1   20.28    1.80
 -12  -8  -2   28.68    2.21
 -12   8  -2   35.55    2.54
  12  -8   2   35.09    2.23
  12   8   2   35.72    2.56
 -12  -8  -3   20.95    1.75
 -12   8  -3   22.63    2.01
  12   8   3   26.83    2.19
 -12  -8  -4    1.40    0.52
 -12   8  -4   -0.10    0.38
  12   8   4   -0.78    0.44
 -12  -8  -5   11.91    0.95
 -12   8  -5   11.13    1.27
  12   8   5   11.54    1.26
 -12  -8  -6   35.52    2.27
 -12   8  -6   38.60    2.86
  12   8   6   40.14    2.86
 -12  -8  -7    5.73    0.62
 -12   8  -7    8.70    1.05
  12   8   7    7.29    0.87
 -12  -8  -8   -1.07    0.56
 -12   8  -8   -1.23    0.44
  12   8   8    0.80    0.59
 -12 -10   4   10.78    1.59
  12 -10  -4   13.78    0.97
 -12 -10   3   14.74    1.62
  12 -10  -3   12.92    0.98
 -12 -10   2   14.22    1.40
 -12 -10   1    3.91    0.73
  12  10  -1    7.11    0.70
 -12 -10   0    2.41    0.60
  12  10   0    3.97    0.65
 -12 -10  -1   -0.33    0.50
 -12  10  -1    1.00    0.47
  12  10   1    1.88    0.60
 -12 -10  -2    0.92    0.60
 -12  10  -2    0.88    0.50
  12  10   2    1.87    0.62
 -13  -1  16   14.03    0.98
 -13   1  16   15.32    0.80
  13  -1 -16   11.14    1.76
  13   1 -16   10.98    1.59
 -13  -1  15    3.25    0.54
 -13   1  15    3.82    0.51
  13  -1 -15    1.94    1.06
  13   1 -15    2.16    0.82
 -13  -1  14   14.42    1.32
 -13   1  14   15.95    1.21
  13  -1 -14   14.74    1.88
  13   1 -14   12.12    1.70
 -13  -1  13   30.12    2.19
 -13   1  13   30.97    2.01
  13  -1 -13   24.98    2.32
  13   1 -13   24.30    2.34
 -13  -1  12    4.91    0.75
 -13   1  12    5.35    0.62
  13  -1 -12    2.95    1.08
  13   1 -12    2.43    1.10
 -13  -1  11   19.86    1.72
 -13   1  11   18.47    1.74
 -13   1  11   23.89    1.67
  13  -1 -11   17.26    1.79
  13   1 -11   17.49    1.83
 -13  -1  10   29.94    2.05
 -13   1  10   29.79    2.14
 -13   1  10   33.17    1.89
  13   1 -10   27.77    2.15
 -13  -1   9  119.20    3.84
 -13   1   9  109.14    3.87
 -13   1   9  116.78    3.45
  13  -1  -9  111.75    3.03
  13   1  -9   97.74    3.71
 -13  -1   8   35.81    2.00
 -13   1   8   31.86    2.02
 -13   1   8   32.10    1.64
  13  -1  -8   33.04    1.64
  13   1  -8   27.88    1.91
  13   1  -8   32.39    1.22
 -13  -1   7   21.91    1.59
 -13  -1   7   22.63    1.50
 -13   1   7   20.72    1.53
 -13   1   7   23.76    1.26
  13  -1  -7   20.94    1.31
  13   1  -7   21.22    1.05
 -13  -1   6   20.03    1.42
 -13  -1   6   21.62    1.40
 -13   1   6   19.32    1.43
 -13   1   6   21.62    1.08
  13  -1  -6   19.66    1.25
  13   1  -6   19.76    1.05
 -13  -1   5    4.67    0.73
 -13  -1   5    6.38    0.81
 -13   1   5    5.44    0.79
 -13   1   5    5.67    0.46
  13  -1  -5    5.46    0.73
  13   1  -5    4.10    0.54
 -13  -1   4  665.10    6.90
 -13  -1   4  674.81    6.72
 -13   1   4  645.28    7.24
 -13   1   4  682.98    5.15
  13  -1  -4  636.33    6.86
  13   1  -4  631.77    6.28
 -13  -1   3   48.29    1.72
 -13  -1   3   48.19    1.73
 -13   1   3   49.19    1.93
 -13   1   3   50.31    1.13
  13  -1  -3   46.66    1.89
  13   1  -3   47.77    1.78
 -13  -1   2  384.85    4.45
 -13  -1   2  381.69    4.69
 -13   1   2  380.04    5.13
 -13   1   2  394.52    3.26
  13  -1  -2  375.36    5.21
  13   1  -2  376.69    5.04
 -13  -1   1  117.26    2.26
 -13  -1   1  110.34    2.52
 -13   1   1  120.75    2.84
 -13   1   1  115.69    1.71
  13  -1  -1  118.69    2.94
  13   1  -1  119.38    2.91
 -13  -1   0   84.02    1.80
 -13  -1   0   78.60    2.20
 -13   1   0   80.57    2.33
 -13   1   0   78.31    1.64
  13  -1   0   79.70    2.43
  13   1   0   83.24    2.50
 -13  -1  -1   74.57    1.68
 -13  -1  -1   72.91    2.23
 -13   1  -1   73.50    2.27
  13  -1   1   75.04    2.38
  13  -1   1   78.00    1.88
  13   1   1   78.07    2.48
 -13  -1  -2    0.18    0.12
 -13  -1  -2    0.40    0.27
 -13   1  -2   -0.04    0.28
  13  -1   2    0.50    0.36
  13  -1   2    0.20    0.19
  13   1   2    0.26    0.30
 -13  -1  -3    0.18    0.16
 -13  -1  -3    0.45    0.44
 -13   1  -3    0.81    0.43
  13  -1   3    0.55    0.31
  13  -1   3    0.44    0.25
  13   1   3    1.22    0.43
 -13  -1  -4   50.28    1.69
 -13   1  -4   48.31    2.12
  13  -1   4   49.66    1.96
  13  -1   4   48.03    2.04
  13   1   4   50.20    2.16
  13   1   4   51.10    2.29
 -13  -1  -5   17.73    1.07
 -13   1  -5   17.01    1.37
  13  -1   5   19.10    1.20
  13  -1   5   15.90    1.30
  13   1   5   18.17    1.30
  13   1   5   18.39    1.47
 -13  -1  -6    9.97    0.87
 -13   1  -6    9.03    1.10
  13  -1   6   10.50    0.83
  13  -1   6    8.80    1.09
  13   1   6   10.79    0.97
  13   1   6    8.90    1.12
 -13  -1  -7  170.74    3.97
 -13   1  -7  176.13    4.70
  13  -1   7  177.06    3.90
  13  -1   7  146.70    4.49
  13   1   7  169.23    4.28
  13   1   7  161.98    4.86
 -13  -1  -8   43.79    2.00
 -13   1  -8   47.50    2.53
  13  -1   8   41.51    2.51
  13   1   8   47.63    2.15
  13   1   8   42.53    2.59
 -13   1  -9    1.25    0.50
  13  -1   9    1.23    0.55
  13   1   9    0.86    0.50
 -13   1 -10   25.34    1.92
  13  -1  10   25.13    2.05
  13   1  10   23.07    1.99
 -13   1 -11   19.21    1.59
  13  -1  11   17.30    1.61
  13   1  11   17.80    1.73
 -13   1 -12   43.11    2.59
  13  -1  12   39.08    2.71
  13   1  12   45.20    2.96
  13  -1  13    2.82    0.61
  13   1  13    2.04    0.51
 -13  -3  15    0.90    0.49
  13  -3 -15    0.24    0.72
  13   3 -15    0.12    0.64
 -13  -3  14   19.25    1.73
  13  -3 -14   20.74    2.17
  13   3 -14   18.52    2.20
 -13  -3  13   16.57    1.64
 -13   3  13   17.35    1.47
  13  -3 -13   13.27    1.68
  13   3 -13   13.54    1.83
 -13  -3  12   58.44    3.34
 -13   3  12   57.87    3.15
  13   3 -12   51.86    3.30
 -13  -3  11    4.06    0.90
 -13   3  11    4.30    0.73
 -13   3  11    3.38    0.37
  13  -3 -11    3.67    0.51
  13   3 -11    3.22    1.11
 -13  -3  10    0.82    0.67
 -13   3  10    0.10    0.41
 -13   3  10    2.15    0.29
  13  -3 -10    0.18    0.42
  13   3 -10    0.68    0.73
 -13  -3   9   10.41    1.34
 -13   3   9    8.78    1.12
 -13   3   9   10.78    0.81
  13  -3  -9    9.28    1.09
  13   3  -9    8.76    1.30
 -13  -3   8    5.60    1.07
 -13   3   8    4.01    0.78
 -13   3   8    8.19    0.55
  13  -3  -8    6.00    0.92
  13   3  -8    6.36    1.08
 -13  -3   7    0.25    0.61
 -13   3   7    0.67    0.43
 -13   3   7    1.50    0.19
  13  -3  -7    1.04    0.58
  13   3  -7    0.07    0.48
 -13  -3   6    4.25    0.97
 -13   3   6    4.66    0.75
 -13   3   6    5.61    0.34
  13  -3  -6    4.63    0.87
  13   3  -6    3.76    0.77
  13   3  -6    5.83    0.49
 -13  -3   5   16.12    1.41
 -13   3   5   15.53    1.31
  13  -3  -5   14.20    1.35
  13  -3  -5   14.64    0.66
  13   3  -5   14.67    1.20
  13   3  -5   17.06    1.03
 -13  -3   4   48.06    2.25
 -13   3   4   49.40    2.25
  13  -3  -4   46.60    2.26
  13   3  -4   51.66    1.96
  13   3  -4   53.39    1.95
 -13  -3   3    3.84    0.77
 -13   3   3    5.07    0.77
  13  -3  -3    3.64    0.85
  13   3  -3    3.41    0.56
  13   3  -3    3.79    0.61
 -13  -3   2  138.58    3.61
 -13   3   2  146.80    3.74
  13  -3  -2  144.34    3.73
  13   3  -2  150.99    2.64
  13   3  -2  158.00    3.65
 -13  -3   1    4.09    0.69
 -13   3   1    4.18    0.76
  13  -3  -1    5.35    0.86
  13   3  -1    5.71    0.41
  13   3  -1    5.36    0.79
 -13  -3   0    1.65    0.60
 -13   3   0    1.13    0.60
  13  -3   0    1.19    0.60
  13   3   0    1.58    0.60
 -13  -3  -1    0.85    0.46
 -13   3  -1    0.62    0.47
  13  -3   1    0.87    0.51
  13  -3   1    1.49    0.19
  13   3   1    0.22    0.43
 -13  -3  -2   66.84    2.67
 -13   3  -2   74.57    2.86
  13  -3   2   79.89    2.70
  13  -3   2   79.84    2.10
  13   3   2   79.53    2.93
 -13  -3  -3  156.86    4.26
 -13   3  -3  172.28    4.47
  13  -3   3  172.83    3.92
  13  -3   3  174.39    3.55
  13   3   3  184.74    4.58
 -13  -3  -4   62.45    2.81
 -13   3  -4   68.27    2.96
  13  -3   4   73.25    2.52
  13  -3   4   75.48    2.54
  13   3   4   72.97    2.96
 -13  -3  -5    1.61    0.66
 -13   3  -5    1.53    0.64
  13  -3   5    3.63    0.51
  13  -3   5    1.32    0.45
  13   3   5    1.99    0.64
 -13  -3  -6   73.33    3.33
 -13   3  -6   85.56    3.55
  13  -3   6   84.75    2.55
  13  -3   6   88.99    3.26
  13   3   6   91.72    3.52
 -13  -3  -7    8.57    1.25
 -13   3  -7    7.12    1.13
  13  -3   7    9.82    1.02
  13   3   7    9.67    1.04
 -13  -3  -8    4.94    1.01
 -13   3  -8    5.80    1.03
  13  -3   8    5.92    0.78
  13   3   8    7.72    0.78
 -13  -3  -9    5.07    1.11
 -13   3  -9    5.79    1.06
  13  -3   9    6.41    0.84
  13   3   9    6.96    0.59
 -13  -3 -10    0.67    0.75
 -13   3 -10    0.59    0.39
  13  -3  10   -0.14    0.38
  13   3  10    2.60    0.43
 -13  -3 -11   33.31    2.73
 -13   3 -11   35.87    2.62
  13  -3  11   38.65    2.53
 -13  -3 -12    4.39    1.16
 -13   3 -12    3.62    0.65
  13  -3  12    4.17    0.62
 -13  -3 -13   -1.06    0.65
 -13   3 -13    0.66    0.47
  13  -3  13    2.53    0.61
 -13  -5  14   15.01    1.54
  13   5 -14   14.13    1.64
 -13  -5  13    3.21    0.97
 -13   5  13    4.10    0.46
  13   5 -13    3.89    0.85
 -13  -5  12   32.01    2.59
 -13   5  12   34.81    2.11
  13  -5 -12   36.24    2.10
  13   5 -12   32.60    2.65
 -13  -5  11   10.14    1.41
 -13   5  11   11.74    1.00
  13  -5 -11   12.49    1.21
  13   5 -11   10.77    1.41
 -13  -5  10   26.54    2.33
 -13   5  10   23.45    1.81
  13  -5 -10   28.39    2.09
  13   5 -10   27.51    2.23
 -13  -5   9   27.08    2.31
 -13   5   9   28.45    1.98
  13  -5  -9   24.23    1.96
  13   5  -9   27.47    2.14
 -13  -5   8    5.35    1.20
 -13   5   8    3.93    0.65
  13  -5  -8    4.08    0.89
  13   5  -8    4.03    0.85
 -13  -5   7    5.92    1.33
 -13   5   7    6.56    0.89
  13  -5  -7    5.16    0.99
  13   5  -7    6.14    0.92
 -13  -5   6    0.03    0.86
 -13   5   6    0.25    0.37
  13  -5  -6    0.52    0.61
  13   5  -6    0.43    0.35
 -13  -5   5  159.30    4.90
 -13   5   5  160.43    4.62
  13  -5  -5  145.70    4.64
  13   5  -5  171.28    4.18
  13   5  -5  170.31    3.95
 -13  -5   4    0.64    0.67
 -13   5   4    1.35    0.54
  13  -5  -4    0.14    0.57
  13   5  -4    1.96    0.37
  13   5  -4    0.89    0.31
 -13  -5   3   39.81    2.37
 -13   5   3   46.15    2.43
  13  -5  -3   41.26    2.44
  13   5  -3   46.74    1.75
  13   5  -3   47.05    2.23
 -13  -5   2    7.96    1.21
 -13   5   2    8.91    1.12
  13  -5  -2    9.90    1.30
  13   5  -2   10.50    1.12
 -13  -5   1  133.59    4.23
 -13   5   1  151.71    4.44
  13  -5  -1  146.73    4.38
  13   5  -1  154.01    4.37
 -13  -5   0    0.27    0.42
 -13   5   0    0.94    0.55
  13  -5   0   -0.47    0.55
  13   5   0   -0.04    0.52
 -13  -5  -1    0.02    0.42
 -13   5  -1    0.25    0.42
  13  -5   1    0.28    0.50
  13   5   1    0.33    0.46
 -13  -5  -2  136.37    4.42
 -13   5  -2  145.18    4.59
  13  -5   2  150.72    4.20
  13   5   2  158.07    4.77
 -13  -5  -3    3.69    0.78
 -13   5  -3    4.48    0.90
  13  -5   3    5.94    0.75
  13  -5   3    6.03    0.49
  13   5   3    5.10    0.94
 -13  -5  -4    5.93    0.96
 -13   5  -4    5.55    1.02
  13  -5   4    7.62    0.92
  13  -5   4    7.41    0.68
  13   5   4    7.31    1.11
 -13  -5  -5    1.21    0.53
 -13   5  -5    1.20    0.70
  13  -5   5    1.66    0.35
  13   5   5    1.51    0.70
 -13  -5  -6    0.62    0.47
 -13   5  -6    1.51    0.59
  13  -5   6    0.53    0.30
  13   5   6    1.51    0.68
 -13  -5  -7    3.67    0.66
 -13   5  -7    3.13    0.94
  13  -5   7    5.02    0.51
  13   5   7    3.99    0.71
 -13  -5  -8   -0.43    0.39
 -13   5  -8   -0.01    0.38
  13  -5   8    0.11    0.37
  13   5   8    1.97    0.48
 -13  -5  -9   13.78    1.42
 -13   5  -9   13.40    1.57
  13  -5   9   17.72    1.35
  13   5   9   17.05    1.34
 -13  -5 -10    3.27    0.54
 -13   5 -10    2.71    0.58
  13  -5  10    3.44    0.58
  13   5  10    5.62    0.57
 -13  -5 -11    2.31    0.56
 -13   5 -11    1.39    0.44
  13  -5  11    3.13    0.58
 -13  -7  12    1.11    0.68
  13  -7 -12    3.54    0.65
  13   7 -12    1.65    0.47
 -13  -7  11    1.74    0.63
  13  -7 -11    0.45    0.55
  13   7 -11    0.11    0.48
 -13  -7  10    8.89    1.28
  13  -7 -10   11.16    1.14
  13   7 -10    8.90    0.92
 -13  -7   9    0.65    0.62
 -13   7   9   -0.25    0.38
  13  -7  -9    0.90    0.49
  13   7  -9    0.63    0.35
 -13  -7   8   21.09    2.18
 -13   7   8   20.87    1.47
  13  -7  -8   21.70    2.02
  13   7  -8   19.49    1.46
 -13  -7   7   17.37    2.11
 -13   7   7   20.50    1.56
  13  -7  -7   20.26    1.94
 -13  -7   6    9.42    1.71
 -13   7   6   10.34    1.08
  13  -7  -6    9.92    1.37
 -13  -7   5   43.77    3.02
 -13   7   5   42.88    2.51
  13  -7  -5   41.93    2.88
 -13  -7   4   75.99    3.83
 -13   7   4   75.51    3.42
  13  -7  -4   64.91    3.53
  13   7  -4   87.79    3.30
 -13  -7   3    0.61    0.62
 -13   7   3    0.17    0.34
  13  -7  -3    0.88    0.64
  13   7  -3    1.53    0.44
 -13  -7   2    3.92    0.93
 -13   7   2    3.43    0.67
  13  -7  -2    4.20    1.04
  13   7  -2    3.77    0.71
 -13  -7   1   55.80    3.21
 -13   7   1   53.82    2.97
  13  -7  -1   51.93    2.99
  13   7  -1   61.61    3.10
 -13  -7   0    7.41    1.11
 -13   7   0    8.90    1.15
  13  -7   0   10.21    1.35
  13   7   0    8.59    1.15
 -13  -7  -1    3.16    0.65
 -13   7  -1    1.78    0.56
  13  -7   1    1.34    0.65
  13   7   1    2.80    0.67
 -13  -7  -2    4.13    0.77
 -13   7  -2    3.72    0.77
  13  -7   2    3.70    0.78
  13   7   2    3.74    0.81
 -13  -7  -3    3.87    0.65
 -13   7  -3    5.39    0.93
  13  -7   3    4.18    0.68
  13   7   3    4.24    0.82
 -13  -7  -4    1.95    0.61
 -13   7  -4    2.02    0.68
  13   7   4    2.37    0.78
 -13  -7  -5    5.58    0.72
 -13   7  -5    5.03    0.94
  13   7   5    4.59    0.79
 -13  -7  -6    8.85    1.02
 -13   7  -6    8.98    1.22
  13   7   6    9.41    1.18
 -13  -7  -7   -0.23    0.47
 -13   7  -7   -0.02    0.40
  13   7   7    0.75    0.48
 -13  -7  -8   28.42    2.13
 -13   7  -8   25.75    2.43
  13   7   8   33.30    2.21
 -13  -7  -9    1.31    0.54
 -13   7  -9    1.09    0.51
  13   7   9    2.65    0.61
 -13  -9   8   15.63    1.92
  13  -9  -8   13.81    1.38
 -13  -9   7    0.26    0.92
  13  -9  -7   -0.20    0.54
 -13  -9   6   47.21    3.56
  13  -9  -6   43.54    3.19
 -13  -9   5   10.43    1.76
  13  -9  -5    7.47    1.15
 -13  -9   4   10.59    1.59
  13  -9  -4    9.99    1.30
 -13  -9   3    1.88    0.69
 -13   9   3    0.48    0.41
  13  -9  -3    1.88    0.72
 -13  -9   2    2.12    0.69
 -13   9   2    3.43    0.44
  13  -9  -2    2.12    0.61
  13   9  -2    0.07    0.59
 -13  -9   1   14.18    1.55
 -13   9   1   14.93    1.13
  13  -9  -1   17.78    1.44
  13   9  -1   17.94    1.51
 -13  -9   0    0.35    0.57
 -13   9   0    0.14    0.39
  13  -9   0    0.78    0.54
  13   9   0   -0.57    0.48
 -13  -9  -1    1.05    0.62
 -13   9  -1    2.08    0.44
  13   9   1   -0.13    0.49
 -13  -9  -2    0.88    0.52
 -13   9  -2    1.23    0.44
  13   9   2    0.62    0.53
 -13  -9  -3    1.53    0.49
 -13   9  -3    1.45    0.41
  13   9   3    2.83    0.58
 -13  -9  -4   12.53    0.86
 -13   9  -4   15.76    1.25
  13   9   4   14.98    1.36
 -13  -9  -5    1.68    0.50
 -13   9  -5    1.85    0.47
  13   9   5    3.34    0.64
 -14   0  16   10.72    0.80
  14   0 -16    8.65    1.57
 -14   0  15    2.83    0.50
  14   0 -15   -0.31    0.61
 -14   0  14    1.82    0.42
  14   0 -14    0.48    0.76
 -14   0  13   -0.41    0.37
  14   0 -13   -0.29    0.63
 -14   0  12  170.95    5.20
  14   0 -12  153.99    5.43
 -14   0  11    0.58    0.40
  14   0 -11    0.47    0.64
 -14   0  10  131.09    4.49
 -14   0  10  142.34    4.24
  14   0 -10  120.09    4.35
 -14   0   9   -0.01    0.45
 -14   0   9    0.09    0.36
  14   0  -9    0.81    0.34
 -14   0   8    1.38    0.72
 -14   0   8    1.64    0.48
  14   0  -8    2.36    0.57
 -14   0   7    0.40    0.47
 -14   0   7    0.15    0.28
  14   0  -7    0.60    0.42
 -14   0   6  417.03    6.42
 -14   0   6  436.72    5.58
  14   0  -6  398.80    5.29
 -14   0   5   -0.16    0.35
 -14   0   5    0.26    0.28
  14   0  -5    0.15    0.42
 -14   0   4   33.48    1.64
 -14   0   4   32.59    1.33
  14   0  -4   32.07    1.56
 -14   0   3    0.03    0.31
 -14   0   3    2.92    0.42
  14   0  -3   -0.16    0.43
 -14   0   2   18.19    1.10
 -14   0   2   19.19    0.88
  14   0  -2   17.72    1.22
 -14   0   1    0.34    0.27
 -14   0   1    0.37    0.16
  14   0  -1    0.40    0.46
 -14   0   0   90.10    2.27
 -14   0   0   85.72    2.07
  14   0   0   89.98    2.63
 -14   0  -1   -0.10    0.21
 -14   0  -1    0.72    0.27
  14   0   1    0.53    0.36
 -14   0  -2   17.76    1.05
 -14   0  -2   16.06    1.15
  14   0   2   19.85    1.29
 -14   0  -3    0.15    0.22
  14   0   3    0.16    0.27
  14   0   3    0.25    0.24
 -14   0  -4  284.73    4.69
  14   0   4  301.39    5.22
  14   0   4  288.99    5.29
 -14   0  -5   -0.25    0.24
  14   0   5   -0.08    0.23
  14   0   5    0.29    0.41
 -14   0  -6    0.11    0.29
  14   0   6    0.09    0.24
  14   0   6    0.09    0.45
 -14   0  -7    0.79    0.39
  14   0   7    0.88    0.32
  14   0   7    0.58    0.44
 -14   0  -8   93.40    3.40
  14   0   8   92.76    2.97
  14   0   8   93.82    3.87
 -14   0  -9   -0.59    0.25
  14   0   9   -0.04    0.36
 -14   0 -10   13.79    1.10
  14   0  10   13.98    1.47
  14   0  11   -0.72    0.42
  14   0  12    6.93    0.95
  14   0  13   -0.09    0.50
  14  -2 -16    0.29    0.80
  14   2 -16   -0.18    0.55
 -14  -2  15    0.43    0.45
  14  -2 -15    2.21    0.93
  14   2 -15    0.10    0.54
 -14  -2  14    0.41    0.48
 -14   2  14    0.02    0.42
  14  -2 -14   -0.88    0.60
  14   2 -14    0.01    0.44
 -14  -2  13    8.01    0.99
 -14   2  13   10.58    0.77
  14  -2 -13    7.95    1.37
  14   2 -13    7.53    1.43
 -14  -2  12   14.35    1.50
 -14   2  12   14.34    1.54
 -14   2  12   16.21    1.16
  14   2 -12   13.22    1.75
 -14  -2  11   14.76    1.51
 -14   2  11   14.60    1.52
 -14   2  11   18.06    1.26
  14   2 -11   15.01    1.76
 -14  -2  10  117.78    4.24
 -14   2  10  111.29    4.18
 -14   2  10  115.60    3.51
  14  -2 -10  112.14    3.48
  14   2 -10  105.52    4.18
 -14  -2   9  167.14    4.81
 -14   2   9  158.97    4.77
 -14   2   9  169.33    3.98
  14  -2  -9  158.75    4.13
  14   2  -9  152.96    4.72
 -14  -2   8    5.07    0.94
 -14   2   8    4.77    0.88
 -14   2   8    6.04    0.53
  14  -2  -8    4.07    0.76
  14   2  -8    3.81    0.91
 -14  -2   7   73.81    2.90
 -14   2   7   65.67    2.81
 -14   2   7   72.43    2.08
  14  -2  -7   64.91    2.56
  14   2  -7   67.66    2.80
  14   2  -7   71.39    1.97
 -14  -2   6   14.76    1.34
 -14   2   6   14.35    1.27
 -14   2   6   15.37    0.73
  14  -2  -6   12.94    1.21
  14   2  -6   13.38    1.21
  14   2  -6   14.92    0.91
 -14  -2   5    3.28    0.57
 -14  -2   5    2.53    0.77
 -14   2   5    2.37    0.58
 -14   2   5    2.98    0.20
  14  -2  -5    3.08    0.80
  14   2  -5    2.72    0.45
 -14  -2   4   33.73    1.56
 -14  -2   4   32.54    1.73
 -14   2   4   33.86    1.82
  14  -2  -4   32.80    1.78
  14   2  -4   33.56    1.53
 -14  -2   3  564.29    5.87
 -14  -2   3  553.07    6.69
 -14   2   3  569.47    7.13
  14  -2  -3  561.88    7.05
  14   2  -3  591.16    6.65
 -14  -2   2 1107.97    7.61
 -14  -2   2 1059.12    9.17
 -14   2   2 1100.81    9.77
  14  -2  -2 1092.88    9.78
  14   2  -2 1170.68    9.68
 -14  -2   1    0.27    0.14
 -14  -2   1    0.46    0.34
 -14   2   1   -0.11    0.35
  14  -2  -1    0.13    0.49
  14   2  -1    0.10    0.40
 -14  -2   0  148.90    2.10
 -14  -2   0  134.53    3.32
 -14   2   0  148.50    3.59
  14  -2   0  144.59    3.53
  14  -2   0  159.29    2.15
  14   2   0  154.93    3.70
 -14  -2  -1   18.53    1.28
 -14   2  -1   19.15    1.36
  14  -2   1   19.43    1.39
  14  -2   1   20.01    0.89
  14   2   1   21.08    1.44
 -14  -2  -2   85.27    2.85
 -14   2  -2   92.07    2.97
  14  -2   2   87.94    2.76
  14  -2   2   89.19    2.26
  14   2   2   92.67    3.03
 -14  -2  -3  128.29    3.68
 -14   2  -3  142.17    3.82
  14  -2   3  136.60    3.44
  14  -2   3  141.07    3.20
  14   2   3  146.80    3.92
 -14  -2  -4    7.14    0.43
 -14  -2  -4    7.00    0.96
 -14   2  -4    7.36    0.99
  14  -2   4    8.55    0.85
  14  -2   4    7.64    0.76
  14   2   4    7.31    0.92
 -14  -2  -5   87.97    3.43
 -14   2  -5   93.40    3.40
  14  -2   5   97.71    2.91
  14  -2   5   92.71    3.09
  14   2   5   97.31    3.37
 -14  -2  -6   49.22    2.75
 -14   2  -6   53.64    2.70
  14  -2   6   51.86    2.06
  14  -2   6   53.82    2.53
  14   2   6   52.27    2.49
 -14  -2  -7   18.73    1.97
 -14   2  -7   22.26    1.80
  14  -2   7   22.44    1.67
  14   2   7   22.72    1.59
  14   2   7   23.58    1.96
 -14   2  -8    5.21    0.89
  14  -2   8    5.60    0.82
  14   2   8    7.27    0.73
  14   2   8    6.24    1.02
 -14   2  -9    2.70    0.84
  14  -2   9    2.37    0.54
  14   2   9    4.20    0.42
  14   2   9    2.46    0.73
 -14   2 -10    0.10    0.32
  14  -2  10    0.40    0.38
  14   2  10    0.63    0.46
 -14   2 -11    8.27    0.98
  14  -2  11    8.25    0.83
  14   2  11    7.48    0.89
  14  -2  12    0.67    0.46
  14   2  12    0.88    0.47
 -14   2 -13   14.32    1.16
  14  -2  13   17.25    1.42
  14   2  13   17.36    1.31
 -14  -4  15    0.35    0.57
  14  -4 -15    0.57    0.71
  14   4 -15    0.25    0.64
 -14  -4  14   13.20    1.45
  14  -4 -14   11.48    1.58
  14   4 -14   14.42    1.83
 -14  -4  13   -0.14    0.48
 -14   4  13    0.99    0.39
  14   4 -13   -1.20    0.45
 -14  -4  12    0.35    0.49
 -14   4  12    0.99    0.37
  14   4 -12    0.27    0.71
 -14  -4  11    1.93    0.77
 -14   4  11    1.00    0.49
  14  -4 -11    0.95    0.45
  14   4 -11    0.42    0.64
 -14  -4  10    5.69    1.14
 -14   4  10    4.98    0.78
  14  -4 -10    4.39    0.99
  14   4 -10    4.36    1.03
 -14  -4   9    6.92    1.24
 -14   4   9    6.95    0.98
  14  -4  -9    5.51    0.95
  14   4  -9    7.36    1.23
 -14  -4   8   15.23    1.72
 -14   4   8   15.76    1.48
  14  -4  -8   13.38    1.45
  14   4  -8   15.15    1.54
 -14  -4   7  167.32    5.04
 -14   4   7  160.19    4.69
  14  -4  -7  151.15    4.60
  14   4  -7  168.04    4.58
 -14  -4   6    8.67    1.31
 -14   4   6    8.33    1.08
  14  -4  -6    8.63    1.20
  14   4  -6   10.02    1.05
  14   4  -6   11.77    0.81
 -14  -4   5   26.21    1.96
 -14   4   5   27.12    1.85
  14  -4  -5   25.59    1.92
  14   4  -5   30.96    1.70
  14   4  -5   29.07    1.47
 -14  -4   4    2.75    0.94
 -14   4   4    4.89    0.80
  14  -4  -4    3.80    1.09
  14   4  -4    5.49    0.64
  14   4  -4    4.48    0.59
 -14  -4   3  234.18    5.30
 -14   4   3  246.84    5.37
  14  -4  -3  234.47    5.33
  14   4  -3  258.86    4.06
  14   4  -3  256.44    4.98
 -14  -4   2    9.09    1.20
 -14   4   2   11.75    1.21
  14  -4  -2   10.05    1.23
  14   4  -2   12.48    0.70
  14   4  -2   12.22    1.16
 -14  -4   1    2.22    0.69
 -14   4   1    2.67    0.82
  14  -4  -1    2.01    0.75
  14   4  -1    1.64    0.61
 -14  -4   0    3.38    0.73
 -14   4   0    3.20    0.90
  14  -4   0    3.62    0.80
  14   4   0    3.26    0.88
 -14  -4  -1   48.06    2.45
 -14   4  -1   56.46    2.68
  14  -4   1   55.62    2.46
  14  -4   1   55.66    1.53
  14   4   1   57.54    2.68
 -14  -4  -2   44.58    2.43
 -14   4  -2   45.53    2.49
  14  -4   2   44.71    2.19
  14  -4   2   45.13    1.60
  14   4   2   45.88    2.47
 -14  -4  -3  120.48    4.07
 -14   4  -3  129.25    4.23
  14  -4   3  134.74    3.79
  14  -4   3  139.90    3.27
  14   4   3  138.22    4.35
 -14  -4  -4   20.52    1.73
 -14   4  -4   24.76    1.93
  14  -4   4   25.29    1.65
  14  -4   4   26.22    1.45
  14   4   4   25.74    1.94
 -14  -4  -5   19.62    1.73
 -14   4  -5   22.05    1.89
  14  -4   5   25.68    1.56
  14  -4   5   25.91    1.57
  14   4   5   24.57    1.92
 -14  -4  -6   17.95    1.70
 -14   4  -6   20.45    1.85
  14  -4   6   21.03    1.48
  14   4   6   22.77    1.87
 -14  -4  -7   90.89    4.06
 -14   4  -7   94.36    4.15
  14  -4   7  101.42    3.72
  14   4   7  101.13    4.07
 -14  -4  -8    9.16    1.21
 -14   4  -8    9.13    1.33
  14  -4   8   11.92    1.09
  14   4   8   10.40    1.07
 -14  -4  -9    6.96    1.03
 -14   4  -9    6.52    1.10
  14  -4   9    6.67    0.74
  14   4   9    5.98    0.64
 -14  -4 -10   12.32    1.42
 -14   4 -10   12.91    1.47
  14  -4  10   16.55    1.38
  14   4  10   15.36    0.86
 -14  -4 -11   -0.42    0.50
 -14   4 -11   -0.12    0.41
  14  -4  11   -0.05    0.48
 -14  -4 -12    2.67    0.71
 -14   4 -12    5.82    0.84
  14  -4  12    7.50    0.68
 -14  -6  13    9.76    1.24
  14   6 -13    7.24    0.89
 -14  -6  12    8.60    1.39
  14  -6 -12    8.37    0.83
  14   6 -12    7.83    1.09
 -14  -6  11    1.97    0.70
 -14   6  11    1.33    0.42
  14  -6 -11    1.34    0.48
  14   6 -11    1.31    0.62
 -14  -6  10    6.01    1.03
 -14   6  10    3.37    0.57
  14  -6 -10    2.93    0.67
  14   6 -10    3.30    0.63
 -14  -6   9    7.14    1.22
 -14   6   9    5.67    0.66
  14  -6  -9    6.69    1.00
  14   6  -9    3.81    0.74
 -14  -6   8   29.91    2.48
 -14   6   8   28.17    1.98
  14  -6  -8   27.56    2.23
  14   6  -8   29.09    2.07
 -14  -6   7    6.01    1.58
 -14   6   7    5.30    0.74
  14  -6  -7    6.22    1.08
  14   6  -7    5.29    0.73
 -14  -6   6   22.18    2.17
 -14   6   6   21.97    1.76
  14  -6  -6   20.30    1.94
  14   6  -6   22.25    1.55
 -14  -6   5    1.94    1.07
 -14   6   5    0.89    0.54
  14  -6  -5    2.69    0.90
  14   6  -5    2.41    0.31
  14   6  -5    2.49    0.33
 -14  -6   4  150.77    5.08
 -14   6   4  155.29    4.84
  14  -6  -4  137.91    4.86
  14   6  -4  170.99    4.57
 -14  -6   3   10.40    1.39
 -14   6   3   12.71    1.35
  14  -6  -3    9.65    1.39
  14   6  -3   12.31    1.18
 -14  -6   2    1.51    0.91
 -14   6   2    1.02    0.54
  14  -6  -2    1.45    0.80
  14   6  -2    2.56    0.54
 -14  -6   1    4.52    1.06
 -14   6   1    3.64    0.78
  14  -6  -1    5.29    1.15
  14   6  -1    5.70    0.90
 -14  -6   0    2.91    0.71
 -14   6   0    3.22    0.96
  14  -6   0    3.06    1.01
  14   6   0    3.23    0.78
 -14  -6  -1   81.69    3.65
 -14   6  -1   86.02    3.74
  14  -6   1   84.22    3.52
  14   6   1   85.21    3.72
 -14  -6  -2    0.17    0.40
 -14   6  -2    0.10    0.41
  14  -6   2    0.26    0.48
  14   6   2   -0.38    0.44
 -14  -6  -3    0.17    0.45
 -14   6  -3    0.11    0.33
  14  -6   3    0.60    0.50
  14   6   3    0.02    0.41
 -14  -6  -4    7.14    1.01
 -14   6  -4    6.27    1.10
  14  -6   4    9.43    0.88
  14   6   4    9.41    1.30
 -14  -6  -5   61.97    3.36
 -14   6  -5   68.22    3.66
  14   6   5   75.30    3.78
 -14  -6  -6    0.58    0.51
 -14   6  -6    0.66    0.43
  14   6   6    0.99    0.51
 -14  -6  -7    0.18    0.42
 -14   6  -7   -0.73    0.31
  14   6   7    0.13    0.46
 -14  -6  -8   12.99    1.28
 -14   6  -8   11.24    1.41
  14   6   8   15.86    1.39
 -14  -6  -9    0.32    0.47
 -14   6  -9    0.70    0.35
  14   6   9    1.08    0.51
 -14  -6 -10    0.73    0.53
 -14   6 -10   -0.68    0.40
  14   6  10    1.25    0.58
 -14  -8  10    6.89    1.14
  14  -8 -10    8.29    1.03
 -14  -8   9   13.73    1.63
  14  -8  -9   10.63    1.16
 -14  -8   8   81.21    4.45
  14  -8  -8   79.20    4.24
 -14  -8   7    0.05    0.84
  14  -8  -7    3.02    0.57
 -14  -8   6    1.27    1.19
 -14   8   6    2.59    0.42
  14  -8  -6    0.98    0.52
 -14  -8   5    4.34    1.32
 -14   8   5    4.07    0.51
  14  -8  -5    3.79    0.91
 -14  -8   4   60.63    3.65
 -14   8   4   61.49    3.14
  14  -8  -4   54.60    3.42
 -14  -8   3   -0.15    0.60
 -14   8   3   -0.45    0.37
  14  -8  -3    0.62    0.72
  14   8  -3   -0.37    0.41
 -14  -8   2    1.65    0.66
 -14   8   2    1.22    0.44
  14  -8  -2    2.99    0.87
  14   8  -2    2.24    0.48
 -14  -8   1    0.00    0.49
 -14   8   1    0.72    0.36
  14  -8  -1    0.97    0.71
  14   8  -1    0.35    0.41
 -14  -8   0    4.80    1.11
 -14   8   0    8.34    1.09
  14  -8   0    8.08    1.04
  14   8   0    9.02    1.04
 -14  -8  -1   24.05    2.05
 -14   8  -1   25.73    2.10
  14  -8   1   23.29    1.81
  14   8   1   27.32    2.17
 -14  -8  -2    0.50    0.41
 -14   8  -2    1.36    0.42
  14  -8   2    0.67    0.54
  14   8   2   -0.11    0.50
 -14  -8  -3   59.71    3.40
 -14   8  -3   67.44    3.72
  14   8   3   72.55    3.88
 -14  -8  -4   25.06    1.93
 -14   8  -4   23.63    2.06
  14   8   4   29.07    2.29
 -14  -8  -5   -0.81    0.46
 -14   8  -5   -0.28    0.39
  14   8   5    0.05    0.51
 -14  -8  -6    7.97    0.75
 -14   8  -6    6.66    0.99
  14   8   6   12.18    1.26
 -14  -8  -7    8.21    0.80
 -14   8  -7    6.41    0.78
  14   8   7    8.45    0.81
 -14 -10   3    3.56    0.85
  14 -10  -3    7.92    0.70
 -14 -10   2    6.17    0.86
  14 -10  -2    8.67    0.76
 -14 -10   1    7.85    0.97
  14  10  -1    9.75    0.74
 -14 -10   0   -1.09    0.54
 -14  10   0    1.07    0.48
  14 -10   0    4.61    0.67
  14  10   0    0.64    0.62
 -15  -1  16    1.13    0.54
 -15   1  16    0.58    0.56
  15  -1 -16    0.62    0.93
  15   1 -16    1.72    0.84
 -15  -1  15    5.86    0.53
 -15   1  15    6.94    0.53
  15  -1 -15    4.63    1.48
  15   1 -15    4.46    1.09
 -15  -1  14    0.55    0.40
 -15   1  14    0.24    0.41
  15  -1 -14    1.24    0.87
  15   1 -14   -0.49    0.55
 -15  -1  13    6.88    0.90
 -15   1  13    8.55    0.79
  15  -1 -13    5.31    1.20
  15   1 -13    7.13    1.42
 -15  -1  12    4.14    0.74
 -15   1  12    4.02    0.59
  15  -1 -12    2.77    1.04
  15   1 -12    3.41    1.24
 -15  -1  11   20.72    1.69
 -15   1  11   19.34    1.80
 -15   1  11   22.82    1.57
  15   1 -11   17.81    1.87
 -15  -1  10  103.03    3.77
 -15   1  10   98.36    3.93
 -15   1  10  101.05    3.38
  15   1 -10   86.53    3.75
 -15  -1   9   66.85    2.86
 -15   1   9   54.80    2.81
 -15   1   9   60.45    2.41
  15  -1  -9   58.34    2.29
  15   1  -9   50.92    2.75
 -15  -1   8  204.02    5.11
 -15  -1   8  218.09    4.90
 -15   1   8  209.39    5.22
 -15   1   8  223.65    4.38
  15  -1  -8  205.18    4.29
  15   1  -8  203.56    3.59
 -15  -1   7   10.76    1.18
 -15  -1   7   11.71    1.10
 -15   1   7    9.70    1.17
 -15   1   7   11.71    0.81
  15  -1  -7    9.71    0.96
  15   1  -7   10.70    0.81
 -15  -1   6  172.59    4.16
 -15  -1   6  173.57    3.88
 -15   1   6  171.87    4.28
 -15   1   6  175.43    3.18
  15  -1  -6  166.60    3.78
  15   1  -6  166.79    3.37
 -15  -1   5   59.94    2.31
 -15  -1   5   62.22    2.24
 -15   1   5   62.09    2.48
 -15   1   5   64.80    1.69
  15  -1  -5   58.42    2.26
  15   1  -5   59.55    2.05
 -15  -1   4  250.08    4.37
 -15  -1   4  248.77    4.18
 -15   1   4  245.59    4.66
 -15   1   4  257.76    3.06
  15  -1  -4  233.55    4.43
  15   1  -4  244.00    4.22
 -15  -1   3  129.39    2.92
 -15  -1   3  128.96    2.91
 -15   1   3  124.76    3.20
 -15   1   3  137.01    2.00
  15  -1  -3  125.41    3.26
  15   1  -3  122.44    3.05
 -15  -1   2   32.36    1.36
 -15  -1   2   32.74    1.43
 -15   1   2   30.23    1.57
 -15   1   2   33.43    0.91
  15  -1  -2   30.25    1.68
  15   1  -2   29.55    1.57
 -15  -1   1  112.02    2.37
 -15  -1   1  104.66    2.60
 -15   1   1  106.91    2.85
 -15   1   1  107.02    1.83
  15  -1  -1  104.42    2.97
  15   1  -1  115.25    3.09
 -15  -1   0  108.07    2.24
 -15  -1   0  104.95    2.69
 -15   1   0  107.34    2.85
 -15   1   0  102.81    2.04
  15  -1   0  108.12    3.03
  15   1   0  110.42    3.09
 -15  -1  -1    0.12    0.14
 -15  -1  -1    0.92    0.32
 -15   1  -1   -0.33    0.24
 -15   1  -1   -0.09    0.27
  15  -1   1   -0.05    0.38
  15   1   1    0.59    0.37
 -15  -1  -2   92.05    2.11
 -15  -1  -2   91.11    2.79
 -15   1  -2   97.20    2.84
  15  -1   2   95.62    2.90
  15  -1   2   96.81    2.50
  15   1   2   98.35    3.04
 -15  -1  -3   15.85    0.90
 -15  -1  -3   16.33    1.29
 -15   1  -3   17.12    1.27
  15  -1   3   17.56    1.25
  15  -1   3   18.99    1.20
  15   1   3   19.27    1.39
 -15  -1  -4  133.07    2.89
 -15  -1  -4  123.41    3.73
 -15   1  -4  142.97    3.73
  15  -1   4  142.52    3.62
  15  -1   4  131.89    3.52
  15   1   4  140.75    3.83
 -15  -1  -5  118.75    2.93
 -15   1  -5  120.30    3.61
  15  -1   5  119.34    3.35
  15  -1   5  107.35    3.44
  15   1   5  124.89    3.70
  15   1   5  115.60    3.79
 -15  -1  -6   10.63    0.88
 -15   1  -6   12.32    1.26
  15  -1   6   12.71    0.99
  15  -1   6   12.54    1.27
  15   1   6   11.55    1.08
  15   1   6   11.22    1.24
 -15  -1  -7   19.01    1.15
 -15   1  -7   17.42    1.48
  15  -1   7   18.84    1.15
  15  -1   7   15.66    1.46
  15   1   7   16.46    1.25
  15   1   7   19.05    1.64
 -15   1  -8    5.28    0.74
  15  -1   8    6.44    0.92
  15   1   8    6.17    0.57
  15   1   8    6.45    0.97
 -15   1  -9    9.90    1.10
  15  -1   9    9.86    1.19
  15   1   9    9.75    1.21
 -15   1 -10   48.27    2.72
  15  -1  10   44.96    2.84
  15   1  10   43.34    2.82
 -15   1 -11    2.83    0.43
  15  -1  11    2.62    0.54
  15   1  11    1.99    0.55
  15  -1  12    0.54    0.49
  15   1  12    0.50    0.46
  15  -1  13    0.19    0.54
  15   1  13    0.42    0.54
 -15  -3  15    7.72    0.86
  15  -3 -15    6.76    1.36
  15   3 -15    7.26    1.44
 -15  -3  14    3.73    0.66
  15  -3 -14    3.96    1.23
  15   3 -14    2.31    1.09
 -15  -3  13    1.59    0.57
 -15   3  13    1.01    0.48
  15   3 -13    0.65    0.65
 -15  -3  12    1.55    0.59
 -15   3  12    1.14    0.45
  15   3 -12    0.25    0.74
 -15  -3  11    7.92    1.23
 -15   3  11   10.13    1.24
  15  -3 -11    8.72    0.82
  15   3 -11    8.49    1.40
 -15  -3  10    1.02    0.63
 -15   3  10   -0.10    0.44
  15  -3 -10   -0.27    0.36
  15   3 -10    0.50    0.72
 -15  -3   9    3.64    1.14
 -15   3   9    4.28    0.81
  15  -3  -9    2.86    0.68
  15   3  -9    3.35    1.07
 -15  -3   8   83.50    3.50
 -15   3   8   82.31    3.41
  15  -3  -8   83.50    3.29
  15   3  -8   81.89    3.37
 -15  -3   7   77.08    3.26
 -15   3   7   71.10    3.06
  15  -3  -7   67.06    2.93
  15   3  -7   70.81    2.94
  15   3  -7   76.61    2.12
 -15  -3   6   83.43    3.26
 -15   3   6   85.09    3.24
  15  -3  -6   87.78    3.28
  15   3  -6   85.21    3.00
  15   3  -6   91.70    2.53
 -15  -3   5    3.29    0.96
 -15   3   5    2.91    0.66
  15  -3  -5    2.64    0.94
  15   3  -5    2.68    0.59
  15   3  -5    2.21    0.42
 -15  -3   4  117.81    3.58
 -15   3   4  122.23    3.67
  15  -3  -4  114.59    3.58
  15   3  -4  119.52    3.00
  15   3  -4  130.94    3.29
 -15  -3   3  421.78    6.59
 -15   3   3  428.20    6.75
  15  -3  -3  413.07    6.65
  15   3  -3  430.28    5.18
  15   3  -3  457.18    6.38
 -15  -3   2   38.83    2.01
 -15   3   2   41.69    2.13
  15  -3  -2   37.81    2.05
  15   3  -2   40.68    1.39
  15   3  -2   42.36    2.03
 -15  -3   1  112.65    3.38
 -15   3   1  119.70    3.56
  15  -3  -1  120.26    3.53
  15   3  -1  119.87    2.02
  15   3  -1  126.02    3.55
 -15  -3   0  264.17    5.24
 -15   3   0  284.07    5.52
  15  -3   0  284.35    5.37
  15   3   0  297.51    5.61
 -15  -3  -1   94.54    3.21
 -15   3  -1   91.67    3.20
  15  -3   1   98.03    3.18
  15  -3   1  102.70    2.08
  15   3   1  101.76    3.38
 -15  -3  -2   44.95    2.29
 -15   3  -2   43.72    2.32
  15  -3   2   44.60    2.17
  15  -3   2   46.38    1.60
  15   3   2   47.27    2.37
 -15  -3  -3    0.91    0.49
 -15   3  -3    0.19    0.53
  15  -3   3    0.88    0.53
  15  -3   3    0.14    0.21
  15   3   3    0.39    0.45
 -15  -3  -4  261.76    5.94
 -15   3  -4  281.42    6.11
  15  -3   4  286.84    5.33
  15  -3   4  286.45    5.13
  15   3   4  295.31    6.22
 -15  -3  -5   12.01    1.34
 -15   3  -5   12.30    1.35
  15  -3   5   13.99    1.06
  15  -3   5   12.49    1.06
  15   3   5   14.69    1.41
 -15  -3  -6    2.46    0.88
 -15   3  -6    2.29    0.76
  15  -3   6    2.06    0.34
  15  -3   6    2.78    0.52
  15   3   6    2.78    0.62
 -15  -3  -7   32.72    2.38
 -15   3  -7   37.07    2.48
  15  -3   7   41.35    2.29
  15   3   7   41.10    2.38
 -15  -3  -8    8.85    1.24
 -15   3  -8   10.40    1.36
  15  -3   8   11.24    1.06
  15   3   8   13.45    1.17
 -15  -3  -9    0.25    0.57
 -15   3  -9    0.25    0.41
  15  -3   9    0.02    0.36
  15   3   9    0.22    0.40
 -15  -3 -10    6.31    1.08
 -15   3 -10    5.55    0.87
  15  -3  10    5.14    0.68
 -15  -3 -11    1.26    0.80
 -15   3 -11    1.22    0.44
  15  -3  11    1.85    0.47
 -15  -3 -12   24.02    2.12
 -15   3 -12   21.43    1.81
  15  -3  12   22.18    1.72
 -15  -5  14    5.89    0.83
 -15   5  14    6.25    0.54
  15   5 -14    5.18    0.95
 -15  -5  13    0.16    0.63
 -15   5  13    1.58    0.44
  15   5 -13    0.81    0.62
 -15  -5  12    5.60    1.01
 -15   5  12    6.64    0.63
  15  -5 -12    5.47    0.63
  15   5 -12    4.53    0.89
 -15  -5  11    1.31    0.69
 -15   5  11    2.15    0.44
  15  -5 -11    0.19    0.47
  15   5 -11    1.39    0.55
 -15  -5  10   44.76    3.09
 -15   5  10   44.43    2.66
  15  -5 -10   43.37    2.68
  15   5 -10   45.22    2.87
 -15  -5   9   33.50    2.60
 -15   5   9   33.84    2.27
  15  -5  -9   29.15    2.21
  15   5  -9   29.92    2.21
 -15  -5   8    1.03    0.83
 -15   5   8   -0.41    0.33
  15  -5  -8   -0.67    0.50
  15   5  -8    1.11    0.53
 -15  -5   7    1.10    0.91
 -15   5   7    0.86    0.52
  15  -5  -7   -0.28    0.59
  15   5  -7    0.99    0.50
 -15  -5   6    0.22    0.74
 -15   5   6   -0.11    0.37
  15  -5  -6   -0.24    0.54
  15   5  -6   -0.14    0.31
 -15  -5   5   21.01    1.94
 -15   5   5   23.27    1.82
  15  -5  -5   20.75    1.88
  15   5  -5   24.83    1.52
  15   5  -5   25.75    1.49
 -15  -5   4   43.29    2.61
 -15   5   4   45.16    2.51
  15  -5  -4   38.07    2.42
  15   5  -4   45.79    1.90
  15   5  -4   43.76    2.14
 -15  -5   3   74.30    3.32
 -15   5   3   75.36    3.23
  15  -5  -3   71.11    3.28
  15   5  -3   82.74    3.10
 -15  -5   2   16.48    1.71
 -15   5   2   17.73    1.59
  15  -5  -2   18.89    1.78
  15   5  -2   23.16    1.73
 -15  -5   1    3.66    0.80
 -15   5   1    3.09    0.76
  15  -5  -1    4.40    1.18
  15   5  -1    4.53    0.83
 -15  -5   0   23.32    1.83
 -15   5   0   26.89    2.00
  15  -5   0   25.87    1.96
  15   5   0   29.25    2.02
 -15  -5  -1    8.91    1.13
 -15   5  -1   10.69    1.32
  15  -5   1   10.65    1.26
  15   5   1   12.05    1.37
 -15  -5  -2    4.17    0.80
 -15   5  -2    4.12    0.86
  15  -5   2    4.43    0.80
  15   5   2    3.41    0.82
 -15  -5  -3    6.05    1.02
 -15   5  -3    5.89    1.03
  15  -5   3    7.34    0.98
  15   5   3    4.92    0.97
 -15  -5  -4   36.77    2.45
 -15   5  -4   36.92    2.51
  15  -5   4   38.90    2.17
  15   5   4   41.71    2.64
 -15  -5  -5   53.21    3.04
 -15   5  -5   54.65    3.14
  15   5   5   63.51    3.32
 -15  -5  -6    2.27    0.79
 -15   5  -6    2.47    0.77
  15   5   6    2.07    0.66
 -15  -5  -7    2.60    0.54
 -15   5  -7    3.08    0.93
  15   5   7    3.12    0.62
 -15  -5  -8   23.43    2.01
 -15   5  -8   19.26    1.92
  15   5   8   23.62    1.74
 -15  -5  -9    1.74    0.46
 -15   5  -9   -0.05    0.34
  15   5   9    0.70    0.46
 -15  -5 -10    2.86    0.50
 -15   5 -10    3.50    0.72
  15   5  10    4.50    0.57
 -15  -5 -11   11.42    1.04
 -15   5 -11   14.72    1.64
 -15  -7  12   21.64    1.95
  15  -7 -12   21.27    1.47
  15   7 -12   18.61    1.34
 -15  -7  11    5.61    1.01
  15  -7 -11    5.54    0.86
  15   7 -11    6.30    0.63
 -15  -7  10   27.59    2.43
 -15   7  10   24.92    1.16
  15  -7 -10   27.18    2.13
  15   7 -10   24.10    1.65
 -15  -7   9   36.16    2.84
 -15   7   9   38.34    2.11
  15  -7  -9   32.68    2.51
  15   7  -9   37.65    1.97
 -15  -7   8    7.08    1.34
 -15   7   8    7.18    0.72
  15  -7  -8    7.35    1.16
 -15  -7   7    4.63    1.45
 -15   7   7    4.84    0.61
  15  -7  -7    4.52    0.96
 -15  -7   6   -0.72    0.77
 -15   7   6    0.36    0.33
  15  -7  -6   -0.59    0.53
 -15  -7   5    2.36    1.07
 -15   7   5    4.10    0.62
  15  -7  -5    2.22    0.99
 -15  -7   4   18.65    1.98
 -15   7   4   19.49    1.68
  15  -7  -4   17.12    1.85
  15   7  -4   20.47    1.42
 -15  -7   3    0.68    0.62
 -15   7   3    0.31    0.40
  15  -7  -3    0.15    0.67
  15   7  -3    1.41    0.44
 -15  -7   2    2.18    0.93
 -15   7   2    3.84    0.70
  15  -7  -2    2.20    1.02
  15   7  -2    2.36    0.56
 -15  -7   1   41.34    2.86
 -15   7   1   47.79    2.88
  15  -7  -1   48.46    2.99
  15   7  -1   53.18    2.92
 -15  -7   0    3.88    0.85
 -15   7   0    5.42    0.92
  15  -7   0    5.70    1.03
  15   7   0    5.15    0.85
 -15  -7  -1    5.72    0.89
 -15   7  -1    9.00    1.25
  15  -7   1   10.59    1.32
  15   7   1   10.10    1.25
 -15  -7  -2    4.93    0.81
 -15   7  -2    6.71    1.08
  15  -7   2    5.63    0.89
  15   7   2    8.24    1.20
 -15  -7  -3    1.67    0.58
 -15   7  -3    3.05    0.68
  15  -7   3    3.60    0.60
  15   7   3    2.45    0.76
 -15  -7  -4   65.00    3.55
 -15   7  -4   66.62    3.71
  15   7   4   73.04    3.88
 -15  -7  -5    6.31    0.82
 -15   7  -5    7.71    1.06
  15   7   5    7.03    1.00
 -15  -7  -6    2.72    0.54
 -15   7  -6    1.91    0.64
  15   7   6    2.88    0.74
 -15  -7  -7    3.85    0.61
 -15   7  -7    3.50    1.05
  15   7   7    3.95    0.65
 -15  -7  -8    8.30    0.83
 -15   7  -8    7.32    1.06
  15   7   8   10.49    0.87
 -15  -7  -9   23.20    1.44
 -15   7  -9   22.98    2.03
  15   7   9   28.09    1.51
 -15  -9   8    6.30    1.15
  15  -9  -8    7.00    0.94
 -15  -9   7    0.16    1.07
  15  -9  -7    0.81    0.65
 -15  -9   6    7.51    1.71
  15  -9  -6    7.24    1.10
 -15  -9   5    1.44    1.09
  15  -9  -5    4.18    1.02
 -15  -9   4   15.67    1.98
 -15   9   4   15.79    0.83
  15  -9  -4   16.41    1.65
 -15  -9   3    2.77    0.91
  15  -9  -3    4.94    0.83
 -15  -9   2   12.04    1.51
 -15   9   2   16.19    1.13
  15  -9  -2   16.44    1.55
  15   9  -2   18.46    1.29
 -15  -9   1   11.50    1.44
 -15   9   1   19.69    1.49
  15  -9  -1   21.04    1.63
  15   9  -1   20.93    1.52
 -15  -9   0   15.98    1.71
 -15   9   0   18.99    1.45
  15  -9   0   20.31    1.59
  15   9   0   22.88    1.75
 -15  -9  -1    2.02    0.81
 -15   9  -1    4.06    0.56
  15   9   1    4.58    0.72
 -15  -9  -2    4.91    0.68
  15   9   2    3.66    0.63
 -15  -9  -3    0.37    0.51
 -15   9  -3    1.70    0.48
  15   9   3    1.90    0.57
 -15  -9  -4    4.34    0.64
  15   9   4    8.65    0.96
 -15   9  -5   14.38    1.10
  15   9   5   16.46    1.24
 -16   0  16    5.80    0.58
  16   0 -16    2.38    1.14
 -16   0  15    1.85    0.47
  16   0 -15   -0.38    0.65
 -16   0  14    3.37    0.49
  16   0 -14    1.91    0.94
 -16   0  13    0.81    0.38
  16   0 -13   -0.37    0.65
 -16   0  12    5.87    0.75
  16   0 -12    5.46    1.23
 -16   0  11    1.23    0.41
  16   0 -11    0.21    0.58
 -16   0  10   80.60    3.59
 -16   0  10   94.09    3.40
 -16   0   9    0.96    0.57
 -16   0   9    0.35    0.29
  16   0  -9    0.77    0.40
 -16   0   8   46.95    2.51
 -16   0   8   47.12    2.09
  16   0  -8   42.50    1.90
 -16   0   7   -0.26    0.39
 -16   0   7    0.70    0.27
  16   0  -7    0.05    0.48
 -16   0   6  303.50    5.64
 -16   0   6  322.02    4.82
  16   0  -6  282.35    4.79
 -16   0   5   -0.08    0.37
 -16   0   5    0.27    0.28
  16   0  -5    0.69    0.48
 -16   0   4    3.48    0.65
 -16   0   4    4.05    0.53
  16   0  -4    3.50    0.73
 -16   0   3    0.06    0.34
 -16   0   3    1.25    0.27
  16   0  -3    0.06    0.48
 -16   0   2   20.76    1.23
 -16   0   2   20.67    0.96
  16   0  -2   20.13    1.38
 -16   0   1    0.16    0.25
 -16   0   1    0.30    0.16
  16   0  -1   -0.12    0.37
 -16   0   0   89.80    2.42
 -16   0   0   86.06    2.21
  16   0   0   90.01    2.82
 -16   0  -1    0.38    0.25
 -16   0  -1    0.55    0.22
  16   0   1    0.61    0.42
 -16   0  -2   13.08    0.95
 -16   0  -2   12.75    1.00
  16   0   2   11.88    1.09
 -16   0  -3   -0.15    0.23
  16   0   3    0.53    0.34
  16   0   3    0.01    0.30
 -16   0  -4   14.20    1.08
  16   0   4   15.33    1.23
  16   0   4   15.63    1.26
 -16   0  -5   -0.30    0.24
  16   0   5    0.75    0.34
  16   0   5   -0.33    0.37
 -16   0  -6   87.84    3.02
  16   0   6   91.09    3.13
  16   0   6   83.04    3.33
 -16   0  -7   -0.29    0.28
  16   0   7    0.04    0.32
  16   0   7   -0.10    0.38
 -16   0  -8   13.92    1.17
  16   0   8   15.36    0.94
  16   0   8   14.12    1.49
  16   0   9    2.24    0.53
  16   0  10   18.40    1.69
  16   0  11    0.38    0.45
  16   0  12   18.39    1.59
  16   0  13   -0.73    0.55
 -16  -2  16    4.02    0.60
  16  -2 -16    2.43    1.13
  16   2 -16    2.26    0.90
 -16  -2  15    1.86    0.57
  16  -2 -15    1.03    0.91
  16   2 -15    1.02    0.91
 -16  -2  14   46.05    2.89
  16  -2 -14   38.19    2.95
  16   2 -14   40.25    3.20
 -16  -2  13   33.38    2.36
 -16   2  13   33.03    2.43
  16  -2 -13   27.49    2.47
  16   2 -13   26.01    2.51
 -16  -2  12   20.80    1.79
 -16   2  12   16.69    1.69
 -16   2  12   20.49    1.03
  16   2 -12   15.70    1.90
 -16  -2  11    0.74    0.56
 -16   2  11    0.67    0.44
 -16   2  11    1.41    0.32
  16   2 -11   -0.92    0.58
 -16  -2  10    3.34    0.80
 -16   2  10    2.55    0.92
 -16   2  10    2.40    0.30
  16  -2 -10    2.25    0.53
  16   2 -10    2.63    0.98
 -16  -2   9    0.23    0.49
 -16   2   9    0.28    0.48
 -16   2   9    0.78    0.25
  16  -2  -9    0.01    0.49
  16   2  -9    0.31    0.60
 -16  -2   8    5.65    0.99
 -16   2   8    5.24    0.90
 -16   2   8    7.36    0.53
  16  -2  -8    5.21    0.87
  16   2  -8    3.78    0.93
 -16  -2   7   14.12    1.37
 -16   2   7   11.32    1.25
 -16   2   7   13.13    0.69
  16  -2  -7   12.51    1.24
  16   2  -7   12.01    1.26
  16   2  -7   12.47    0.86
 -16  -2   6   30.77    1.79
 -16  -2   6   29.54    1.85
 -16   2   6   32.39    1.96
 -16   2   6   31.08    1.04
  16  -2  -6   30.09    1.83
  16   2  -6   32.60    1.53
 -16  -2   5   83.85    2.72
 -16  -2   5   88.29    2.95
 -16   2   5   84.66    3.06
  16  -2  -5   80.97    2.90
  16   2  -5   82.97    2.53
 -16  -2   4   18.82    1.18
 -16  -2   4   17.81    1.36
 -16   2   4   18.50    1.45
  16  -2  -4   17.81    1.41
  16   2  -4   20.33    1.31
 -16  -2   3  677.15    6.67
 -16  -2   3  637.04    7.45
 -16   2   3  648.15    7.97
  16  -2  -3  630.60    7.86
  16   2  -3  662.75    7.56
 -16  -2   2   12.89    0.79
 -16  -2   2   11.33    1.00
 -16   2   2   11.69    1.11
  16  -2  -2   11.62    1.23
  16   2  -2   12.89    1.18
 -16  -2   1   81.50    1.87
 -16  -2   1   78.89    2.60
 -16   2   1   82.67    2.80
  16  -2  -1   75.57    2.75
  16   2  -1   82.95    2.81
 -16  -2   0  147.11    2.31
 -16  -2   0  139.48    3.54
 -16   2   0  144.24    3.71
 -16   2   0  141.63    2.18
  16  -2   0  141.04    3.71
  16   2   0  150.09    3.87
 -16  -2  -1    2.06    0.19
 -16  -2  -1    2.27    0.52
 -16   2  -1    3.33    0.84
  16  -2   1    3.36    0.84
  16  -2   1    2.47    0.27
  16   2   1    2.59    0.75
 -16  -2  -2  106.15    1.82
 -16  -2  -2   96.72    3.17
 -16   2  -2  107.02    3.34
  16  -2   2  105.65    3.23
  16  -2   2  109.19    2.60
  16   2   2  105.19    3.41
 -16  -2  -3   46.27    2.30
 -16   2  -3   50.46    2.39
  16  -2   3   53.35    2.29
  16  -2   3   51.29    1.96
  16   2   3   54.93    2.53
 -16  -2  -4   81.52    3.23
 -16   2  -4   86.83    3.27
  16  -2   4   86.76    2.92
  16  -2   4   84.75    2.81
  16   2   4   93.89    3.40
 -16  -2  -5    2.61    0.83
 -16   2  -5    1.80    0.80
  16  -2   5    4.12    0.57
  16  -2   5    1.75    0.42
  16   2   5    2.88    0.67
 -16  -2  -6   69.51    3.30
 -16   2  -6   75.05    3.23
  16  -2   6   78.84    2.74
  16  -2   6   74.30    3.04
  16   2   6   76.43    3.16
 -16  -2  -7   87.05    3.89
 -16   2  -7   90.98    3.70
  16  -2   7   89.01    3.54
  16   2   7   98.72    3.66
 -16  -2  -8   18.92    2.03
 -16   2  -8   20.69    1.75
  16  -2   8   19.98    1.65
  16   2   8   24.20    1.63
 -16  -2  -9    2.60    1.27
 -16   2  -9    2.35    0.53
  16  -2   9    1.82    0.57
  16   2   9    4.25    0.42
  16   2   9    2.60    0.79
 -16  -2 -10   14.78    1.98
 -16   2 -10   18.34    1.64
  16  -2  10   17.15    1.52
  16   2  10   17.98    1.81
 -16  -2 -11    0.94    0.93
 -16   2 -11   -0.04    0.37
  16  -2  11    2.04    0.47
  16   2  11   -0.02    0.44
 -16  -2 -12    1.67    1.09
 -16   2 -12   -0.22    0.42
  16  -2  12   -0.13    0.48
  16   2  12    0.60    0.50
 -16  -4  15    0.23    0.56
  16  -4 -15    0.81    0.72
  16   4 -15    1.82    0.89
 -16  -4  14    3.93    0.73
 -16   4  14    5.46    0.50
  16   4 -14    3.11    1.00
 -16  -4  13    0.68    0.50
 -16   4  13    1.32    0.40
  16   4 -13    1.60    0.71
 -16  -4  12    5.34    1.00
 -16   4  12    7.67    0.85
  16   4 -12    5.67    1.18
 -16  -4  11   23.69    2.12
 -16   4  11   19.59    1.70
  16  -4 -11   22.29    1.71
  16   4 -11   20.97    2.06
 -16  -4  10   19.96    1.98
 -16   4  10   18.38    1.69
  16  -4 -10   15.46    1.50
  16   4 -10   16.68    1.79
 -16  -4   9    0.87    0.83
 -16   4   9    1.12    0.50
  16  -4  -9   -0.39    0.49
  16   4  -9    1.03    0.66
 -16  -4   8   93.65    3.97
 -16   4   8   84.47    3.61
  16  -4  -8   89.46    3.70
  16   4  -8   89.83    3.61
 -16  -4   7    0.95    0.84
 -16   4   7   -0.22    0.33
  16  -4  -7   -0.05    0.64
  16   4  -7    0.83    0.49
 -16  -4   6   -0.02    0.74
 -16   4   6   -0.11    0.37
  16  -4  -6   -0.32    0.60
  16   4  -6    0.17    0.36
  16   4  -6    0.02    0.22
 -16  -4   5   15.87    1.62
 -16   4   5   17.75    1.55
  16  -4  -5   17.80    1.66
  16   4  -5   20.04    1.36
  16   4  -5   21.30    1.33
 -16  -4   4   25.26    1.90
 -16   4   4   26.33    1.88
  16  -4  -4   26.70    2.01
  16   4  -4   28.65    1.50
  16   4  -4   29.38    1.69
 -16  -4   3    1.36    0.70
 -16   4   3    1.53    0.64
  16  -4  -3    0.84    0.66
  16   4  -3    1.81    0.35
  16   4  -3    1.89    0.61
 -16  -4   2   63.69    2.84
 -16   4   2   70.60    2.99
  16  -4  -2   62.38    2.85
  16   4  -2   73.37    1.80
  16   4  -2   74.29    2.91
 -16  -4   1    1.93    0.70
 -16   4   1    2.53    0.86
  16  -4  -1    2.50    0.89
  16   4  -1    1.79    0.73
 -16  -4   0  140.96    4.25
 -16   4   0  157.54    4.54
  16  -4   0  150.17    4.27
  16   4   0  165.87    4.58
 -16  -4  -1    1.13    0.60
 -16   4  -1    0.99    0.52
  16  -4   1    0.52    0.60
  16   4   1    1.39    0.63
 -16  -4  -2   31.04    2.09
 -16   4  -2   33.06    2.17
  16  -4   2   34.04    2.06
  16   4   2   34.24    2.18
 -16  -4  -3   89.01    3.62
 -16   4  -3   97.35    3.78
  16  -4   3   99.39    3.42
  16  -4   3  101.89    2.71
  16   4   3  101.82    3.86
 -16  -4  -4    2.70    0.64
 -16   4  -4    1.74    0.73
  16  -4   4    3.26    0.63
  16  -4   4    2.99    0.32
  16   4   4    2.93    0.71
 -16  -4  -5    6.20    0.98
 -16   4  -5    6.34    1.03
  16  -4   5    7.15    0.78
  16  -4   5    7.03    0.61
  16   4   5    6.68    1.00
 -16  -4  -6    8.53    1.15
 -16   4  -6    5.41    1.03
  16  -4   6    9.31    0.78
  16   4   6    8.88    1.13
 -16  -4  -7   27.14    2.19
 -16   4  -7   30.08    2.35
  16  -4   7   31.92    1.84
  16   4   7   34.02    2.34
 -16  -4  -8    3.73    0.65
 -16   4  -8    3.18    0.76
  16  -4   8    4.18    0.47
  16   4   8    3.88    0.59
 -16  -4  -9    0.89    0.52
 -16   4  -9    0.73    0.36
  16  -4   9    0.16    0.41
  16   4   9    2.19    0.47
 -16  -4 -10    6.95    0.94
 -16   4 -10    6.87    1.03
  16  -4  10    8.22    0.76
  16   4  10   10.92    0.66
 -16  -4 -11    0.86    0.51
 -16   4 -11   -0.34    0.41
  16  -4  11    1.27    0.53
 -16  -6  13    0.23    0.67
  16   6 -13   -0.50    0.46
 -16  -6  12   15.34    1.80
 -16   6  12   17.52    0.92
  16  -6 -12   14.24    1.19
  16   6 -12   14.46    1.40
 -16  -6  11    4.46    1.31
 -16   6  11    4.14    0.45
  16  -6 -11    3.33    0.78
  16   6 -11    3.85    0.58
 -16  -6  10   12.41    1.73
 -16   6  10   14.55    1.15
  16  -6 -10   12.65    1.43
  16   6 -10   12.24    1.33
 -16  -6   9   66.48    3.89
 -16   6   9   65.11    3.29
  16  -6  -9   58.24    3.40
  16   6  -9   67.25    3.33
 -16  -6   8   12.30    1.82
 -16   6   8    9.67    1.04
  16  -6  -8    6.72    1.19
  16   6  -8   10.90    1.12
 -16  -6   7   19.34    2.18
 -16   6   7   22.78    1.85
  16  -6  -7   21.36    2.05
  16   6  -7   23.93    1.64
 -16  -6   6  118.45    4.80
 -16   6   6  114.02    4.35
  16  -6  -6  105.08    4.43
 -16  -6   5   46.67    2.97
 -16   6   5   43.40    2.64
  16  -6  -5   37.60    2.61
  16   6  -5   46.36    2.18
 -16  -6   4   12.33    1.56
 -16   6   4   14.65    1.48
  16  -6  -4   13.42    1.66
  16   6  -4   15.87    1.24
 -16  -6   3   26.15    2.16
 -16   6   3   30.00    2.17
  16  -6  -3   29.58    2.36
  16   6  -3   35.70    2.12
 -16  -6   2    0.99    0.80
 -16   6   2    2.01    0.72
  16  -6  -2    2.46    1.01
  16   6  -2    3.05    0.57
 -16  -6   1    9.75    1.29
 -16   6   1   10.66    1.31
  16  -6  -1    9.21    1.37
  16   6  -1   10.91    1.26
 -16  -6   0    1.03    0.55
 -16   6   0    0.35    0.45
  16  -6   0    1.23    0.85
  16   6   0    2.49    0.80
 -16  -6  -1  116.14    4.47
 -16   6  -1  124.42    4.65
  16  -6   1  114.87    4.21
  16   6   1  130.98    4.73
 -16  -6  -2    4.56    0.86
 -16   6  -2    5.38    0.95
  16  -6   2    5.00    0.86
  16   6   2    6.38    1.03
 -16  -6  -3   23.97    1.99
 -16   6  -3   25.39    2.16
  16  -6   3   29.53    2.00
  16   6   3   29.68    2.31
 -16  -6  -4    1.05    0.50
 -16   6  -4    0.10    0.35
  16   6   4   -0.09    0.44
 -16  -6  -5    0.92    0.47
 -16   6  -5    0.11    0.39
  16   6   5    0.56    0.54
 -16  -6  -6    0.69    0.56
 -16   6  -6    0.83    0.47
  16   6   6    0.28    0.44
 -16  -6  -7   -0.11    0.42
 -16   6  -7    0.36    0.43
  16   6   7    0.20    0.47
 -16  -6  -8    0.40    0.45
 -16   6  -8   -0.33    0.35
  16   6   8    0.25    0.50
 -16  -6  -9    2.26    0.54
 -16   6  -9    1.10    0.45
  16   6   9    3.01    0.59
 -16  -6 -10   18.09    1.39
 -16   6 -10   17.01    1.73
  16   6  10   23.66    1.11
 -16  -8  10    8.28    1.18
  16  -8 -10    5.84    0.90
 -16  -8   9    5.83    1.20
  16  -8  -9    4.77    0.91
 -16  -8   8   24.92    2.43
  16  -8  -8   22.38    2.07
 -16  -8   7    3.43    1.29
 -16   8   7    2.34    0.43
  16  -8  -7    3.67    0.77
 -16  -8   6    0.93    0.98
 -16   8   6   -0.59    0.38
  16  -8  -6    0.17    0.55
 -16  -8   5   31.70    2.71
 -16   8   5   31.39    2.10
  16  -8  -5   29.13    2.54
 -16  -8   4    2.03    0.89
 -16   8   4    2.63    0.61
  16  -8  -4    3.09    1.00
 -16  -8   3    8.71    1.33
 -16   8   3    9.47    0.98
  16  -8  -3   11.36    1.51
  16   8  -3   15.38    1.16
 -16  -8   2   -0.78    0.46
 -16   8   2    0.98    0.39
  16  -8  -2   -0.40    0.57
  16   8  -2   -0.10    0.43
 -16  -8   1    0.38    0.56
 -16   8   1    0.18    0.37
  16  -8  -1    1.52    0.66
  16   8  -1   -0.34    0.43
 -16  -8   0    3.82    1.19
 -16   8   0    5.32    0.75
  16  -8   0    3.56    0.79
  16   8   0    6.45    0.81
 -16  -8  -1   13.19    1.42
 -16   8  -1   11.60    1.35
  16  -8   1   15.06    1.39
  16   8   1   11.76    1.31
 -16  -8  -2    2.32    0.49
 -16   8  -2    3.85    0.72
  16  -8   2    4.54    0.59
  16   8   2    2.52    0.69
 -16  -8  -3    0.62    0.41
 -16   8  -3    0.91    0.46
  16   8   3    0.16    0.51
 -16  -8  -4    0.48    0.48
 -16   8  -4    1.11    0.50
  16   8   4    0.08    0.48
 -16  -8  -5    9.74    0.89
 -16   8  -5    7.42    1.07
  16   8   5   10.28    1.19
 -16  -8  -6    3.30    0.59
 -16   8  -6    3.86    0.67
  16   8   6    4.48    0.64
 -16  -8  -7   -0.46    0.57
 -16   8  -7    0.66    0.49
  16   8   7   -0.36    0.61
 -17  -1  16    6.56    0.64
  17  -1 -16    3.18    1.39
  17   1 -16    4.28    1.01
 -17  -1  15    0.58    0.47
  17  -1 -15    1.02    0.76
  17   1 -15   -0.42    0.61
 -17  -1  14   19.97    1.55
 -17   1  14   19.12    1.13
  17  -1 -14   16.54    2.01
  17   1 -14   16.20    2.01
 -17  -1  13    9.00    1.04
 -17   1  13   11.86    0.94
  17  -1 -13    9.47    1.52
  17   1 -13   10.24    1.69
 -17  -1  12   20.03    1.69
 -17   1  12   17.36    1.74
 -17   1  12   19.88    1.34
  17   1 -12   15.53    1.87
 -17  -1  11   43.49    2.51
 -17   1  11   38.44    2.59
 -17   1  11   40.28    2.09
  17   1 -11   35.03    2.58
 -17  -1  10  133.34    4.28
 -17   1  10  124.32    4.50
 -17   1  10  136.14    3.88
  17   1 -10  113.41    4.34
 -17  -1   9   40.45    2.47
 -17  -1   9   41.53    2.25
 -17   1   9   40.10    2.44
 -17   1   9   43.78    1.99
  17  -1  -9   37.58    1.95
 -17  -1   8  124.39    4.07
 -17  -1   8  134.47    3.86
 -17   1   8  123.84    4.11
 -17   1   8  137.51    3.36
  17  -1  -8  122.87    3.51
  17   1  -8  126.69    3.06
 -17  -1   7   46.90    2.38
 -17  -1   7   49.07    2.23
 -17   1   7   46.59    2.46
 -17   1   7   48.34    1.76
  17  -1  -7   48.84    2.24
  17   1  -7   48.12    1.91
 -17  -1   6   16.20    1.35
 -17  -1   6   18.64    1.34
 -17   1   6   18.28    1.50
 -17   1   6   18.34    0.93
  17  -1  -6   14.76    1.31
  17   1  -6   16.75    1.14
 -17  -1   5   15.09    1.23
 -17  -1   5   16.29    1.21
 -17   1   5   15.22    1.32
 -17   1   5   16.26    0.80
  17  -1  -5   13.75    1.28
  17   1  -5   15.45    1.13
 -17  -1   4  193.33    3.98
 -17  -1   4  198.37    3.85
 -17   1   4  194.16    4.34
 -17   1   4  202.33    2.76
  17  -1  -4  189.36    4.25
  17   1  -4  193.06    4.04
 -17  -1   3  187.76    3.68
 -17  -1   3  185.56    3.63
 -17   1   3  183.27    4.07
 -17   1   3  201.76    2.58
  17  -1  -3  184.66    4.19
  17   1  -3  182.75    4.01
 -17  -1   2    2.16    0.37
 -17  -1   2    2.26    0.34
 -17   1   2    1.47    0.56
 -17   1   2    2.38    0.21
  17  -1  -2    0.80    0.67
  17   1  -2    1.89    0.67
 -17  -1   1    0.02    0.17
 -17  -1   1    0.77    0.24
 -17   1   1   -0.16    0.30
 -17   1   1    0.51    0.13
  17  -1  -1    0.39    0.51
  17   1  -1    0.26    0.46
 -17  -1   0  135.56    2.71
 -17  -1   0  125.16    3.10
 -17   1   0  130.39    3.32
 -17   1   0  128.98    2.46
  17  -1   0  131.97    3.57
  17   1   0  138.08    3.68
 -17  -1  -1  191.41    3.21
 -17  -1  -1  175.65    3.85
 -17   1  -1  183.11    3.98
 -17   1  -1  183.71    3.31
  17  -1   1  190.77    4.33
  17   1   1  195.60    4.45
 -17  -1  -2    2.04    0.31
 -17  -1  -2    2.36    0.48
 -17   1  -2    1.13    0.51
  17  -1   2    2.12    0.69
  17  -1   2    1.61    0.29
  17   1   2    2.09    0.65
 -17  -1  -3   24.70    1.21
 -17  -1  -3   22.95    1.55
 -17   1  -3   24.95    1.59
  17  -1   3   28.87    1.72
  17  -1   3   25.65    1.43
  17   1   3   27.12    1.74
 -17  -1  -4    5.45    0.55
 -17  -1  -4    5.19    0.90
 -17   1  -4    5.58    0.83
  17  -1   4    5.59    0.76
  17  -1   4    5.54    0.68
  17   1   4    7.37    0.93
 -17  -1  -5   41.76    1.74
 -17  -1  -5   40.96    2.42
 -17   1  -5   40.72    2.19
  17  -1   5   39.92    2.04
  17  -1   5   39.53    2.12
  17   1   5   45.38    2.31
 -17   1  -6  131.39    4.08
  17  -1   6  139.03    3.90
  17  -1   6  130.63    4.15
  17   1   6  142.14    4.23
  17   1   6  132.63    4.43
 -17   1  -7    2.60    0.51
  17  -1   7    3.41    0.39
  17  -1   7    1.17    0.49
  17   1   7    2.92    0.49
  17   1   7    3.01    0.69
 -17   1  -8   11.96    1.19
  17  -1   8   13.08    1.31
  17   1   8   13.79    1.03
  17   1   8   13.14    1.40
 -17   1  -9    0.56    0.38
  17  -1   9    0.40    0.40
  17   1   9    1.06    0.45
 -17   1 -10    5.47    0.60
  17  -1  10    6.63    0.75
  17   1  10    4.13    0.65
  17  -1  11    4.25    0.56
  17   1  11    5.17    0.66
  17  -1  12    0.25    0.49
  17   1  12    0.47    0.50
 -17  -3  15    0.63    0.52
  17  -3 -15    0.45    0.71
  17   3 -15    0.43    0.85
 -17  -3  14    4.43    0.60
 -17   3  14    3.59    0.55
  17  -3 -14    3.08    1.07
  17   3 -14    3.70    1.17
 -17  -3  13   38.21    2.68
 -17   3  13   36.88    2.56
  17   3 -13   33.10    2.79
 -17  -3  12   11.51    1.35
 -17   3  12   11.31    1.33
  17   3 -12   11.09    1.65
 -17  -3  11   71.21    3.60
 -17   3  11   62.90    3.37
  17  -3 -11   70.83    3.04
  17   3 -11   62.67    3.52
 -17  -3  10   77.35    3.64
 -17   3  10   76.84    3.62
  17  -3 -10   79.53    3.30
  17   3 -10   73.40    3.61
 -17  -3   9    5.51    1.13
 -17   3   9    3.24    0.77
  17  -3  -9    7.19    0.96
  17   3  -9    5.34    1.11
 -17  -3   8  115.14    4.14
 -17   3   8  112.96    4.11
  17  -3  -8  106.26    3.77
  17   3  -8  105.16    3.86
 -17  -3   7   12.17    1.51
 -17   3   7   14.34    1.44
  17  -3  -7   13.58    1.48
  17   3  -7   14.51    1.39
  17   3  -7   15.67    0.95
 -17  -3   6   12.19    1.45
 -17   3   6   13.63    1.37
  17  -3  -6   12.54    1.42
  17   3  -6   13.74    1.27
  17   3  -6   14.89    1.03
 -17  -3   5  103.89    3.54
 -17   3   5   99.50    3.53
  17  -3  -5  101.03    3.57
  17   3  -5  103.54    3.09
  17   3  -5  111.00    3.13
 -17  -3   4    2.30    0.78
 -17   3   4    2.89    0.88
  17  -3  -4    3.18    0.98
  17   3  -4    3.11    0.55
  17   3  -4    2.31    0.54
 -17  -3   3   70.97    2.82
 -17   3   3   67.77    2.84
  17  -3  -3   63.89    2.78
  17   3  -3   66.64    2.07
  17   3  -3   66.34    2.59
 -17  -3   2    3.42    0.71
 -17   3   2    3.39    0.82
  17  -3  -2    4.45    0.88
  17   3  -2    4.39    0.49
  17   3  -2    4.62    0.80
 -17  -3   1   48.50    2.30
 -17   3   1   51.06    2.47
  17  -3  -1   51.75    2.46
  17   3  -1   49.33    1.34
  17   3  -1   52.69    2.45
 -17  -3   0   19.08    1.48
 -17   3   0   18.15    1.54
  17  -3   0   21.36    1.66
  17   3   0   20.91    1.65
 -17  -3  -1    1.07    0.58
 -17   3  -1    0.87    0.62
  17  -3   1    1.72    0.79
  17  -3   1    0.82    0.15
  17   3   1    0.32    0.53
 -17  -3  -2   18.73    1.55
 -17   3  -2   19.61    1.67
  17  -3   2   19.35    1.55
  17  -3   2   19.33    1.00
  17   3   2   19.31    1.59
 -17  -3  -3   29.25    1.98
 -17   3  -3   32.20    2.11
  17  -3   3   30.83    1.89
  17  -3   3   31.89    1.49
  17   3   3   32.61    2.11
 -17  -3  -4   82.55    3.45
 -17   3  -4   88.41    3.53
  17  -3   4   86.06    3.08
  17  -3   4   89.98    2.86
  17   3   4   88.94    3.54
 -17  -3  -5    0.69    0.51
 -17   3  -5    0.98    0.57
  17  -3   5    0.97    0.35
  17  -3   5    0.41    0.26
  17   3   5    0.48    0.37
 -17  -3  -6    9.14    1.19
 -17   3  -6   12.95    1.45
  17  -3   6   13.63    0.89
  17  -3   6   13.74    1.13
  17   3   6   13.15    1.33
 -17  -3  -7    4.38    0.88
 -17   3  -7    3.42    0.75
  17  -3   7    2.39    0.49
  17   3   7    4.23    0.61
 -17  -3  -8    0.72    0.44
 -17   3  -8   -0.79    0.27
  17  -3   8   -0.07    0.34
  17   3   8   -0.39    0.39
 -17  -3  -9   25.84    2.21
 -17   3  -9   26.30    2.14
  17  -3   9   26.92    1.96
  17   3   9   29.95    1.81
 -17  -3 -10   24.41    2.15
 -17   3 -10   22.88    2.00
  17  -3  10   22.42    1.74
 -17  -3 -11    6.10    0.97
 -17   3 -11    6.72    0.79
  17  -3  11    3.44    0.62
 -17  -3 -12   25.61    2.07
 -17   3 -12   28.28    2.10
  17  -3  12   27.23    1.70
 -17  -5  14   10.53    1.13
  17   5 -14    6.21    0.96
 -17  -5  13   14.75    1.63
  17   5 -13   11.45    1.43
 -17  -5  12    3.72    1.04
 -17   5  12    6.42    0.58
  17  -5 -12    5.34    0.64
  17   5 -12    3.07    0.89
 -17  -5  11    5.95    1.14
 -17   5  11    6.29    0.77
  17  -5 -11    4.11    0.83
  17   5 -11    5.85    0.95
 -17  -5  10    6.16    1.29
 -17   5  10    5.91    0.77
  17  -5 -10    4.13    0.89
  17   5 -10    4.93    0.92
 -17  -5   9   14.00    1.78
 -17   5   9   14.85    1.49
  17  -5  -9   14.37    1.54
  17   5  -9   12.07    1.39
 -17  -5   8   14.30    1.83
 -17   5   8   12.03    1.35
  17  -5  -8   11.18    1.50
  17   5  -8   13.81    1.38
 -17  -5   7    1.07    1.05
 -17   5   7    1.87    0.73
  17  -5  -7    1.49    0.82
  17   5  -7    0.68    0.47
 -17  -5   6   65.01    3.40
 -17   5   6   65.29    3.20
  17  -5  -6   58.21    3.15
  17   5  -6   68.72    2.79
 -17  -5   5  162.56    5.17
 -17   5   5  164.94    5.03
  17  -5  -5  155.27    5.05
  17   5  -5  173.57    4.13
  17   5  -5  182.47    4.50
 -17  -5   4  105.63    4.09
 -17   5   4  114.69    4.14
  17  -5  -4  102.22    4.04
  17   5  -4  123.58    3.83
 -17  -5   3    0.86    0.71
 -17   5   3    1.15    0.60
  17  -5  -3    1.23    0.88
  17   5  -3    1.43    0.59
 -17  -5   2   17.04    1.81
 -17   5   2   17.45    1.63
  17  -5  -2   17.13    1.75
  17   5  -2   18.88    1.59
 -17  -5   1    2.65    0.87
 -17   5   1    1.91    0.68
  17  -5  -1    2.12    0.94
  17   5  -1    3.03    0.85
 -17  -5   0   17.83    1.66
 -17   5   0   18.33    1.70
  17  -5   0   16.71    1.65
  17   5   0   19.00    1.68
 -17  -5  -1    5.10    0.94
 -17   5  -1    4.39    0.93
  17  -5   1    5.29    1.01
  17   5   1    5.25    0.98
 -17  -5  -2   16.90    1.67
 -17   5  -2   18.29    1.73
  17  -5   2   17.24    1.61
  17   5   2   18.22    1.71
 -17  -5  -3    7.51    1.07
 -17   5  -3    8.67    1.22
  17  -5   3    9.18    1.26
  17   5   3   11.68    1.37
 -17  -5  -4   10.10    1.30
 -17   5  -4   12.59    1.49
  17  -5   4   11.90    1.26
  17   5   4   13.70    1.54
 -17  -5  -5    9.45    1.24
 -17   5  -5   12.55    1.51
  17   5   5   12.56    1.45
 -17  -5  -6   22.55    1.95
 -17   5  -6   23.23    2.10
  17   5   6   23.82    2.01
 -17  -5  -7    0.40    0.46
 -17   5  -7    1.47    0.68
  17   5   7    0.57    0.42
 -17  -5  -8    6.33    0.78
 -17   5  -8    8.07    1.13
  17   5   8    8.87    0.90
 -17  -5  -9    6.82    0.78
 -17   5  -9   10.56    1.32
  17   5   9   10.07    0.75
 -17  -5 -10    0.81    0.53
 -17   5 -10    0.33    0.42
  17   5  10    1.70    0.57
 -17  -7  12   12.07    1.30
  17  -7 -12   15.57    1.23
  17   7 -12   11.74    0.76
 -17  -7  11   29.14    2.58
  17  -7 -11   30.67    2.31
  17   7 -11   24.68    1.35
 -17  -7  10   25.07    2.25
 -17   7  10   30.77    1.67
  17  -7 -10   28.42    2.26
 -17  -7   9   21.20    2.17
 -17   7   9   21.25    1.39
  17  -7  -9   18.20    1.80
 -17  -7   8    2.50    1.14
 -17   7   8    2.96    0.47
  17  -7  -8    1.30    0.70
 -17  -7   7   -1.29    0.91
 -17   7   7    0.98    0.38
  17  -7  -7   -0.59    0.51
 -17  -7   6   66.18    3.87
 -17   7   6   76.08    3.65
  17  -7  -6   62.54    3.60
 -17  -7   5   26.14    2.39
 -17   7   5   25.59    2.00
  17  -7  -5   21.44    2.20
 -17  -7   4    3.04    1.10
 -17   7   4    3.92    0.63
  17  -7  -4    3.65    1.21
  17   7  -4    3.82    0.54
 -17  -7   3    0.84    0.68
 -17   7   3    2.29    0.70
  17  -7  -3    2.79    1.05
  17   7  -3    2.75    0.47
 -17  -7   2   12.17    1.51
 -17   7   2   13.31    1.47
  17  -7  -2   13.06    1.73
  17   7  -2   17.13    1.49
 -17  -7   1    4.75    1.35
 -17   7   1    5.95    0.97
  17  -7  -1    6.07    1.17
  17   7  -1    4.63    0.81
 -17  -7   0    0.20    0.45
 -17   7   0    0.14    0.39
  17  -7   0    0.76    0.68
  17   7   0    0.62    0.47
 -17  -7  -1    1.68    0.55
 -17   7  -1    2.46    0.73
  17  -7   1    0.77    0.56
  17   7   1    2.02    0.68
 -17  -7  -2    0.50    0.42
 -17   7  -2   -0.19    0.37
  17  -7   2    0.61    0.48
  17   7   2    1.10    0.54
 -17  -7  -3    0.08    0.41
 -17   7  -3    1.21    0.49
  17  -7   3    2.60    0.49
  17   7   3   -0.67    0.43
 -17  -7  -4    4.94    0.72
 -17   7  -4    4.96    0.87
  17   7   4    2.99    0.66
 -17  -7  -5    0.11    0.44
 -17   7  -5    0.81    0.39
  17   7   5    0.77    0.49
 -17  -7  -6   17.07    1.47
 -17   7  -6   17.64    1.91
  17   7   6   19.05    1.72
 -17  -7  -7   13.06    1.16
 -17   7  -7   17.22    1.73
  17   7   7   16.43    1.42
 -17  -7  -8   -0.21    0.55
 -17   7  -8   -0.70    0.43
  17   7   8    2.25    0.59
 -17  -9   7   18.68    2.33
  17  -9  -7   13.97    1.33
 -17  -9   6   -0.24    1.13
  17  -9  -6    2.63    0.97
 -17  -9   5   23.31    2.53
 -17   9   5   23.93    1.21
  17  -9  -5   26.27    2.39
 -17  -9   4   14.04    1.76
 -17   9   4   12.54    0.84
  17  -9  -4   13.82    1.65
 -17  -9   3   -0.03    0.65
 -17   9   3    1.94    0.48
  17  -9  -3    2.16    0.85
 -17  -9   2    0.02    0.59
 -17   9   2    0.56    0.42
  17  -9  -2    1.54    0.64
  17   9  -2    0.79    0.53
 -17  -9   1    2.13    0.70
 -17   9   1    3.97    0.49
  17  -9  -1    6.05    0.76
  17   9  -1    5.14    0.62
 -17  -9   0   28.28    2.45
 -17   9   0   35.52    2.34
  17  -9   0   36.65    2.34
  17   9   0   36.54    2.33
 -17  -9  -1   13.04    1.61
 -17   9  -1   13.23    1.07
  17  -9   1   17.07    1.07
  17   9   1   14.98    1.32
 -17  -9  -2   51.63    3.24
 -17   9  -2   52.82    3.17
  17   9   2   64.93    3.67
 -17  -9  -3    3.71    0.58
 -17   9  -3    3.95    0.58
  17   9   3    4.55    0.64
 -17  -9  -4   15.22    0.95
 -17   9  -4   20.02    1.50
  17   9   4   22.02    1.50
 -18   0  16    2.83    0.56
  18   0 -16    2.85    1.29
 -18   0  15   -0.40    0.49
  18   0 -15    0.09    0.81
 -18   0  14    2.61    0.46
  18   0 -14    2.19    0.95
 -18   0  13    0.59    0.39
  18   0 -13    0.23    0.73
 -18   0  12  118.45    4.19
  18   0 -12   97.99    4.46
 -18   0  11    0.09    0.52
 -18   0  11   -0.33    0.31
 -18   0  10   41.62    2.63
 -18   0  10   41.14    2.17
 -18   0   9    0.21    0.44
 -18   0   9    0.21    0.28
  18   0  -9    0.32    0.39
 -18   0   8   27.41    1.97
 -18   0   8   31.52    1.68
  18   0  -8   27.80    1.63
 -18   0   7    0.06    0.49
 -18   0   7    0.34    0.27
  18   0  -7    0.59    0.47
 -18   0   6    0.69    0.54
 -18   0   6    0.93    0.34
  18   0  -6    1.27    0.60
 -18   0   5    0.18    0.45
 -18   0   5    0.84    0.38
  18   0  -5    0.35    0.54
 -18   0   4  981.85    9.54
 -18   0   4 1034.48    7.94
  18   0  -4  967.38    9.52
 -18   0   3    0.68    0.41
 -18   0   3    0.00    0.19
  18   0  -3    0.54    0.53
 -18   0   2   11.74    0.99
 -18   0   2   10.57    0.70
  18   0  -2   12.90    1.21
 -18   0   1    0.24    0.27
 -18   0   1    0.30    0.15
  18   0  -1    0.56    0.50
 -18   0   0    1.28    0.41
 -18   0   0    1.84    0.27
  18   0   0    1.77    0.62
 -18   0  -1    0.12    0.22
 -18   0  -1    0.49    0.17
  18   0   1    0.22    0.43
 -18   0  -2    0.00    0.22
 -18   0  -2    0.49    0.26
  18   0   2    0.75    0.46
 -18   0  -3    0.19    0.27
 -18   0  -3    0.04    0.42
  18   0   3    0.34    0.35
 -18   0  -4   27.04    1.56
  18   0   4   29.30    1.82
  18   0   4   28.47    1.77
 -18   0  -5   -0.04    0.28
  18   0   5    0.73    0.36
  18   0   5    0.11    0.32
 -18   0  -6   29.18    1.74
  18   0   6   30.63    1.82
  18   0   6   29.96    2.00
 -18   0  -7    0.52    0.28
  18   0   7   -0.02    0.30
  18   0   7    1.03    0.42
  18   0   8   13.72    0.78
  18   0   8   11.91    1.28
  18   0   9    0.81    0.51
  18   0  10   16.12    1.50
  18   0  11   -1.03    0.47
  18   0  12   80.32    4.13
 -18  -2  16    9.90    0.69
  18  -2 -16    7.78    1.45
  18   2 -16    9.00    1.55
 -18  -2  15    6.45    0.68
  18  -2 -15    4.57    1.47
  18   2 -15    5.85    1.71
 -18  -2  14    2.88    0.56
  18  -2 -14    2.18    0.93
  18   2 -14    3.25    1.34
 -18  -2  13   33.39    2.32
 -18   2  13   33.48    2.52
  18   2 -13   30.88    2.75
 -18  -2  12   25.79    2.06
 -18   2  12   22.22    2.01
  18   2 -12   22.25    2.27
 -18  -2  11   10.85    1.28
 -18   2  11    9.44    1.26
  18   2 -11    9.53    1.52
 -18  -2  10    2.03    0.75
 -18   2  10    0.92    0.59
  18  -2 -10    1.99    0.60
  18   2 -10    1.44    0.88
 -18  -2   9   92.98    3.66
 -18   2   9   87.31    3.71
  18  -2  -9   88.99    3.29
  18   2  -9   82.58    3.58
 -18  -2   8   62.53    2.87
 -18   2   8   57.63    2.91
  18  -2  -8   61.13    2.71
  18   2  -8   56.10    2.81
 -18  -2   7   23.40    1.71
 -18  -2   7   26.10    1.83
 -18   2   7   21.69    1.74
  18  -2  -7   23.62    1.72
  18   2  -7   23.67    1.75
  18   2  -7   26.55    1.42
 -18  -2   6   33.12    1.89
 -18  -2   6   32.80    1.97
 -18   2   6   31.23    2.04
  18  -2  -6   31.06    1.96
  18   2  -6   35.04    1.71
 -18  -2   5   10.33    0.98
 -18  -2   5   10.76    1.14
 -18   2   5    9.71    1.20
  18  -2  -5   10.15    1.19
  18   2  -5   11.11    1.01
 -18  -2   4  133.98    3.29
 -18  -2   4  128.42    3.54
 -18   2   4  129.13    3.82
  18  -2  -4  123.96    3.73
  18   2  -4  127.50    3.47
 -18  -2   3  421.12    5.43
 -18  -2   3  413.55    6.22
 -18   2   3  419.49    6.71
  18  -2  -3  401.44    6.62
  18   2  -3  424.29    6.44
 -18  -2   2    9.93    0.72
 -18  -2   2    8.26    0.90
 -18   2   2    9.34    1.11
  18  -2  -2    8.50    1.21
  18   2  -2    8.94    1.06
 -18  -2   1  503.36    5.11
 -18  -2   1  478.24    6.72
 -18   2   1  507.76    7.25
  18  -2  -1  486.28    7.24
  18   2  -1  520.25    7.44
 -18  -2   0   90.58    1.96
 -18  -2   0   84.81    2.88
 -18   2   0   87.89    3.06
 -18   2   0   86.18    1.77
  18  -2   0   86.75    3.11
  18   2   0   96.12    3.29
 -18  -2  -1   16.06    0.69
 -18  -2  -1   16.70    1.32
 -18   2  -1   16.22    1.40
  18  -2   1   16.23    1.43
  18   2   1   16.91    1.45
 -18  -2  -2   -0.15    0.32
 -18   2  -2    0.11    0.46
  18  -2   2    0.64    0.48
  18  -2   2    0.12    0.19
  18   2   2    0.58    0.54
 -18  -2  -3   59.48    2.70
 -18   2  -3   60.98    2.75
  18  -2   3   62.53    2.63
  18  -2   3   63.24    2.25
  18   2   3   67.06    2.93
 -18  -2  -4   15.19    1.43
 -18   2  -4   18.76    1.65
  18  -2   4   19.17    1.44
  18  -2   4   18.77    1.28
  18   2   4   20.00    1.63
 -18  -2  -5   37.94    2.37
 -18   2  -5   42.48    2.39
  18  -2   5   43.49    2.13
  18  -2   5   43.21    2.16
  18   2   5   41.68    2.39
 -18  -2  -6    3.54    0.80
 -18   2  -6    2.60    0.65
  18  -2   6    3.86    0.51
  18  -2   6    2.69    0.49
  18   2   6    3.79    0.63
 -18  -2  -7   18.97    1.81
 -18   2  -7   19.61    1.67
  18  -2   7   22.35    1.66
  18   2   7   24.30    1.71
 -18  -2  -8    4.54    1.01
 -18   2  -8    3.44    0.62
  18  -2   8    5.41    0.68
  18   2   8    7.06    0.69
 -18  -2  -9    9.77    1.42
 -18   2  -9   10.17    1.11
  18  -2   9   10.14    1.06
  18   2   9   11.94    0.70
 -18  -2 -10   23.44    2.29
 -18   2 -10   20.90    1.75
  18  -2  10   24.30    1.81
 -18  -2 -11    2.00    0.84
 -18   2 -11    0.73    0.38
  18  -2  11   -0.10    0.46
 -18  -2 -12   54.13    3.58
  18  -2  12   57.92    3.15
 -18  -4  15   -1.60    0.56
  18  -4 -15    0.26    0.70
 -18  -4  14    0.31    0.51
 -18   4  14    1.06    0.46
  18   4 -14    0.18    0.63
 -18  -4  13    0.82    0.58
 -18   4  13    0.80    0.43
  18   4 -13    0.79    0.65
 -18  -4  12   48.85    3.16
 -18   4  12   46.10    2.87
  18   4 -12   43.04    3.04
 -18  -4  11   11.86    1.52
 -18   4  11    9.73    1.11
  18  -4 -11   11.60    1.12
  18   4 -11    9.28    1.35
 -18  -4  10    2.69    1.04
 -18   4  10    2.75    0.63
  18  -4 -10    3.22    0.76
  18   4 -10    2.06    0.81
 -18  -4   9    1.24    0.90
 -18   4   9    1.17    0.60
  18  -4  -9    0.82    0.60
  18   4  -9    1.28    0.66
 -18  -4   8   36.35    2.61
 -18   4   8   34.61    2.37
  18  -4  -8   37.55    2.47
  18   4  -8   37.59    2.36
 -18  -4   7  108.01    4.23
 -18   4   7  111.41    4.17
  18  -4  -7  103.40    4.01
  18   4  -7  117.80    3.88
 -18  -4   6   12.10    1.54
 -18   4   6   13.32    1.41
  18  -4  -6   12.14    1.43
  18   4  -6   12.30    1.19
  18   4  -6   13.98    1.02
 -18  -4   5   80.27    3.47
 -18   4   5   83.43    3.47
  18  -4  -5   81.74    3.48
  18   4  -5   86.50    2.88
  18   4  -5   94.42    3.12
 -18  -4   4    1.96    0.87
 -18   4   4    1.10    0.61
  18  -4  -4    1.22    0.80
  18   4  -4    1.98    0.48
  18   4  -4    1.59    0.53
 -18  -4   3   49.84    2.66
 -18   4   3   50.37    2.65
  18  -4  -3   45.42    2.61
  18   4  -3   53.46    1.82
  18   4  -3   55.32    2.58
 -18  -4   2  199.51    5.17
 -18   4   2  201.75    5.23
  18  -4  -2  191.02    5.11
  18   4  -2  214.13    5.18
 -18  -4   1   63.57    2.92
 -18   4   1   69.18    3.08
  18  -4  -1   68.57    3.08
  18   4  -1   75.36    3.17
 -18  -4   0   33.55    2.16
 -18   4   0   36.24    2.27
  18  -4   0   34.00    2.19
  18   4   0   38.20    2.29
 -18  -4  -1    1.51    0.67
 -18   4  -1    1.00    0.59
  18  -4   1    0.71    0.70
  18   4   1    2.14    0.75
 -18  -4  -2   48.32    2.67
 -18   4  -2   57.28    2.93
  18  -4   2   53.27    2.72
  18   4   2   54.88    2.88
 -18  -4  -3   75.32    3.42
 -18   4  -3   76.41    3.46
  18  -4   3   84.75    3.31
  18   4   3   86.05    3.66
 -18  -4  -4   34.00    2.34
 -18   4  -4   40.61    2.58
  18  -4   4   39.51    2.21
  18   4   4   43.28    2.65
 -18  -4  -5    0.81    0.42
 -18   4  -5   -0.40    0.38
  18  -4   5    1.13    0.49
  18   4   5    0.01    0.48
 -18  -4  -6   28.90    2.24
 -18   4  -6   31.77    2.40
  18   4   6   36.76    2.42
 -18  -4  -7  109.23    4.67
 -18   4  -7  117.77    4.82
  18   4   7  131.49    4.87
 -18  -4  -8    2.66    0.58
 -18   4  -8    2.25    0.55
  18   4   8    2.20    0.51
 -18  -4  -9   11.68    1.26
 -18   4  -9   11.81    1.38
  18   4   9   12.31    0.82
 -18  -4 -10   12.79    1.41
 -18   4 -10   14.81    1.54
  18   4  10   15.54    0.74
 -18  -4 -11   34.38    2.52
 -18   4 -11   39.26    2.76
 -18  -6  13   10.42    1.25
  18   6 -13    6.98    0.85
 -18  -6  12   15.27    1.74
 -18   6  12   17.35    1.06
  18  -6 -12   18.37    1.47
  18   6 -12   11.14    1.23
 -18  -6  11   19.77    2.18
 -18   6  11   18.77    1.35
  18  -6 -11   21.61    1.93
  18   6 -11   23.36    1.91
 -18  -6  10    3.27    1.23
 -18   6  10    2.23    0.45
  18  -6 -10    3.27    0.75
  18   6 -10    2.29    0.50
 -18  -6   9   38.47    3.03
 -18   6   9   39.92    2.57
  18  -6  -9   37.06    2.73
  18   6  -9   41.79    2.50
 -18  -6   8   15.63    2.05
 -18   6   8   16.84    1.57
  18  -6  -8   13.99    1.69
  18   6  -8   13.07    1.06
 -18  -6   7    0.98    1.07
 -18   6   7    0.69    0.41
  18  -6  -7   -0.19    0.64
 -18  -6   6    0.72    0.85
 -18   6   6    1.38    0.51
  18  -6  -6    0.81    0.76
 -18  -6   5   42.68    2.92
 -18   6   5   40.60    2.62
  18  -6  -5   40.45    2.80
  18   6  -5   49.25    2.29
 -18  -6   4    2.23    0.99
 -18   6   4    2.61    0.83
  18  -6  -4    2.59    1.12
  18   6  -4    2.44    0.43
 -18  -6   3    0.08    0.60
 -18   6   3    0.93    0.48
  18  -6  -3    0.03    0.72
  18   6  -3    1.41    0.45
 -18  -6   2   -0.21    0.63
 -18   6   2   -0.18    0.31
  18  -6  -2    0.37    0.77
  18   6  -2   -0.08    0.40
 -18  -6   1    2.36    0.82
 -18   6   1    1.15    0.52
  18  -6  -1    0.83    0.84
  18   6  -1    0.90    0.53
 -18  -6   0    1.66    0.63
 -18   6   0    2.96    0.92
  18  -6   0    1.81    0.86
  18   6   0    2.71    0.82
 -18  -6  -1   73.13    3.62
 -18   6  -1   82.16    3.89
  18  -6   1   75.22    3.48
  18   6   1   79.89    3.78
 -18  -6  -2    0.96    0.57
 -18   6  -2    1.65    0.72
  18  -6   2    1.80    0.64
  18   6   2    1.98    0.62
 -18  -6  -3    9.23    1.20
 -18   6  -3   11.91    1.50
  18  -6   3   10.87    1.29
  18   6   3   11.59    1.38
 -18  -6  -4   17.15    1.70
 -18   6  -4   16.03    1.77
  18   6   4   18.94    1.86
 -18  -6  -5    3.41    0.63
 -18   6  -5    4.49    0.79
  18   6   5    4.70    0.80
 -18  -6  -6   10.48    1.13
 -18   6  -6   13.79    1.55
  18   6   6   13.99    1.40
 -18  -6  -7    4.32    0.56
 -18   6  -7    4.17    0.73
  18   6   7    3.35    0.67
 -18  -6  -8    7.44    0.83
 -18   6  -8    7.04    0.87
  18   6   8   10.79    0.79
 -18  -6  -9    7.60    0.65
 -18   6  -9    5.00    0.78
  18   6   9    8.81    0.68
 -18  -8  10   25.42    2.30
  18  -8 -10   21.86    1.86
 -18  -8   9    0.76    0.83
  18  -8  -9    0.74    0.73
 -18  -8   8   -1.14    0.73
 -18   8   8   -0.69    0.43
  18  -8  -8   -1.01    0.61
 -18  -8   7    2.88    1.40
 -18   8   7    4.50    0.47
  18  -8  -7    4.51    0.79
 -18  -8   6    2.39    1.12
 -18   8   6    3.04    0.45
  18  -8  -6    2.93    0.84
 -18  -8   5   17.40    2.02
 -18   8   5   14.01    1.22
  18  -8  -5   14.73    1.90
 -18  -8   4    2.70    0.84
 -18   8   4    2.37    0.42
  18  -8  -4    2.48    1.01
 -18  -8   3   28.57    2.45
 -18   8   3   34.69    2.38
  18  -8  -3   34.52    2.68
  18   8  -3   37.17    2.20
 -18  -8   2    6.34    1.09
 -18   8   2    7.92    0.95
  18  -8  -2    8.53    1.25
  18   8  -2    7.98    0.89
 -18  -8   1    0.11    0.65
 -18   8   1    0.99    0.50
  18  -8  -1    1.53    0.63
  18   8  -1    1.56    0.45
 -18  -8   0    4.06    1.00
 -18   8   0    8.07    1.07
  18  -8   0    6.84    0.89
  18   8   0    7.44    0.84
 -18  -8  -1    3.92    0.69
 -18   8  -1    3.87    0.71
  18  -8   1    4.78    0.75
  18   8   1    3.77    0.71
 -18  -8  -2    1.20    0.41
 -18   8  -2    1.18    0.49
  18  -8   2    4.02    0.55
  18   8   2    1.16    0.53
 -18  -8  -3   34.87    2.49
 -18   8  -3   37.17    2.80
  18   8   3   44.68    2.95
 -18  -8  -4    9.63    0.82
 -18   8  -4    9.76    1.26
  18   8   4   11.04    1.04
 -18  -8  -5    2.38    0.56
 -18   8  -5    1.44    0.51
  18   8   5    1.88    0.69
 -18  -8  -6   35.54    2.22
 -18   8  -6   39.25    2.77
  18   8   6   41.78    2.54
 -19  -1  16    4.72    0.64
  19  -1 -16    5.46    1.62
  19   1 -16    3.81    1.31
 -19  -1  15    0.79    0.48
  19  -1 -15    1.54    0.87
  19   1 -15    0.83    0.77
 -19  -1  14    4.53    0.58
  19  -1 -14    4.49    1.40
  19   1 -14    3.57    1.38
 -19  -1  13    8.19    0.88
  19  -1 -13    6.07    1.30
  19   1 -13    5.78    1.28
 -19  -1  12    6.21    0.83
 -19   1  12    4.58    0.87
 -19   1  12    5.85    0.42
  19   1 -12    4.05    1.25
 -19  -1  11    6.73    0.90
 -19   1  11    5.95    1.01
 -19   1  11    7.89    0.58
  19   1 -11    7.56    1.37
 -19  -1  10    5.37    0.79
 -19   1  10    4.42    0.90
 -19   1  10    5.49    0.53
  19  -1 -10    5.60    0.76
  19   1 -10    4.96    1.12
 -19  -1   9   60.07    3.02
 -19  -1   9   69.96    2.93
 -19   1   9   61.93    3.11
 -19   1   9   68.90    2.45
  19  -1  -9   62.00    2.66
 -19  -1   8   54.34    2.74
 -19  -1   8   64.29    2.67
 -19   1   8   55.95    2.85
 -19   1   8   61.79    2.14
  19  -1  -8   55.66    2.54
  19   1  -8   55.69    2.16
 -19  -1   7   17.77    1.52
 -19  -1   7   19.05    1.37
 -19   1   7   15.05    1.48
 -19   1   7   18.74    1.00
  19  -1  -7   15.90    1.46
  19   1  -7   15.79    1.15
 -19  -1   6   11.36    1.18
 -19  -1   6   13.07    1.16
 -19   1   6   12.25    1.33
 -19   1   6   14.59    0.80
  19  -1  -6   12.84    1.36
  19   1  -6   11.60    1.03
 -19  -1   5    0.60    0.44
 -19  -1   5    0.28    0.36
 -19   1   5    0.22    0.45
 -19   1   5    1.13    0.21
  19  -1  -5   -0.01    0.62
  19   1  -5    1.10    0.47
 -19  -1   4    2.09    0.50
 -19  -1   4    2.86    0.54
 -19   1   4    2.63    0.80
 -19   1   4    2.70    0.31
  19  -1  -4    2.77    0.92
  19   1  -4    2.78    0.67
 -19  -1   3   28.30    1.49
 -19  -1   3   26.45    1.42
 -19   1   3   25.93    1.66
 -19   1   3   29.30    0.98
  19  -1  -3   25.58    1.77
  19   1  -3   27.14    1.70
 -19  -1   2    2.12    0.39
 -19  -1   2    1.69    0.29
 -19   1   2    2.27    0.68
 -19   1   2    2.97    0.23
  19  -1  -2    2.12    0.82
  19   1  -2    2.41    0.73
 -19  -1   1   36.24    1.53
 -19  -1   1   34.79    1.62
 -19   1   1   36.57    1.89
 -19   1   1   35.96    1.19
  19  -1  -1   34.09    1.98
  19   1  -1   35.53    1.99
 -19  -1   0  343.46    4.66
 -19  -1   0  311.25    5.15
 -19   1   0  330.45    5.56
 -19   1   0  317.61    4.19
  19  -1   0  324.07    5.93
  19   1   0  338.16    6.09
 -19  -1  -1   35.28    1.45
 -19  -1  -1   33.02    1.72
 -19   1  -1   32.66    1.80
 -19   1  -1   34.98    1.46
  19  -1   1   35.33    2.01
  19   1   1   36.56    2.07
 -19  -1  -2    5.16    0.52
 -19  -1  -2    5.38    0.69
 -19   1  -2    5.08    0.78
 -19   1  -2    5.97    0.68
  19  -1   2    5.73    0.87
  19   1   2    5.13    0.86
 -19  -1  -3   64.34    2.06
 -19  -1  -3   58.34    2.56
 -19   1  -3   62.41    2.57
  19  -1   3   63.55    2.71
  19  -1   3   66.72    2.44
  19   1   3   66.54    2.87
 -19  -1  -4   45.62    1.77
 -19  -1  -4   41.61    2.29
 -19   1  -4   43.49    2.22
  19  -1   4   46.12    2.31
  19  -1   4   43.83    2.12
  19   1   4   46.90    2.44
 -19  -1  -5    1.23    0.60
 -19   1  -5   -0.11    0.36
  19  -1   5    0.46    0.39
  19  -1   5    0.76    0.36
  19   1   5    0.44    0.40
 -19  -1  -6   19.79    1.87
 -19   1  -6   17.77    1.44
  19  -1   6   18.97    1.37
  19  -1   6   19.34    1.52
  19   1   6   19.76    1.53
 -19  -1  -7    1.14    0.95
 -19   1  -7    2.24    0.46
  19  -1   7    1.23    0.38
  19  -1   7    2.84    0.47
  19   1   7    1.18    0.41
  19   1   7    1.46    0.62
 -19   1  -8    3.01    0.47
  19  -1   8    3.34    0.57
  19   1   8    4.36    0.42
  19   1   8    2.52    0.74
 -19   1  -9    8.18    0.78
  19  -1   9    8.54    1.00
  19   1   9    8.11    1.03
  19  -1  10    4.76    0.58
  19   1  10    5.38    0.73
  19  -1  11   27.76    1.96
  19   1  11   25.33    2.01
  19  -1  12   -0.01    0.55
  19   1  12    2.04    0.61
 -19  -3  15   -0.96    0.52
  19  -3 -15   -0.18    0.71
  19   3 -15    0.09    0.68
 -19  -3  14   -0.17    0.46
 -19   3  14    1.55    0.48
  19   3 -14    1.14    0.86
 -19  -3  13    7.25    0.85
 -19   3  13    4.37    0.67
  19   3 -13    5.42    1.23
 -19  -3  12   -0.44    0.42
 -19   3  12    1.26    0.45
  19   3 -12    0.22    0.77
 -19  -3  11    5.75    0.99
 -19   3  11    4.93    0.88
  19  -3 -11    5.66    0.71
  19   3 -11    4.91    1.20
 -19  -3  10  100.49    4.19
 -19   3  10   82.62    3.85
  19  -3 -10   86.42    3.55
  19   3 -10   80.06    3.81
 -19  -3   9   33.24    2.38
 -19   3   9   33.51    2.36
  19  -3  -9   31.22    2.12
  19   3  -9   29.48    2.27
 -19  -3   8   34.29    2.36
 -19   3   8   32.64    2.28
  19  -3  -8   31.41    2.13
  19   3  -8   33.53    2.23
 -19  -3   7    0.42    0.77
 -19   3   7    0.46    0.48
  19  -3  -7    0.44    0.59
  19   3  -7    0.34    0.42
  19   3  -7    0.58    0.25
 -19  -3   6    4.32    1.20
 -19   3   6    3.60    0.82
  19  -3  -6    3.76    0.91
  19   3  -6    5.13    0.81
  19   3  -6    4.85    0.63
 -19  -3   5  136.17    4.17
 -19   3   5  136.54    4.29
  19  -3  -5  135.04    4.24
  19   3  -5  134.94    3.59
  19   3  -5  149.06    3.88
 -19  -3   4   64.49    2.83
 -19   3   4   69.04    3.04
  19  -3  -4   66.37    2.98
  19   3  -4   65.68    2.32
  19   3  -4   73.16    2.80
 -19  -3   3    0.68    0.64
 -19   3   3    0.91    0.71
  19  -3  -3    0.70    0.77
  19   3  -3    1.59    0.38
  19   3  -3    0.88    0.54
 -19  -3   2  271.39    3.84
 -19  -3   2  243.18    5.30
 -19   3   2  262.44    5.73
  19  -3  -2  246.44    5.57
  19   3  -2  275.85    5.69
 -19  -3   1    9.50    1.08
 -19   3   1   11.11    1.30
  19  -3  -1   10.77    1.38
  19   3  -1    9.90    1.21
 -19  -3   0    1.11    0.61
 -19   3   0    1.03    0.70
  19  -3   0    1.35    0.83
  19   3   0    1.20    0.69
 -19  -3  -1    0.62    0.52
 -19   3  -1    1.13    0.69
  19  -3   1    0.69    0.69
  19   3   1    0.58    0.47
 -19  -3  -2   16.76    1.51
 -19   3  -2   16.79    1.52
  19  -3   2   16.19    1.50
  19   3   2   16.40    1.55
 -19  -3  -3    2.04    0.71
 -19   3  -3    0.39    0.45
  19  -3   3    1.43    0.61
  19  -3   3    1.27    0.22
  19   3   3    0.70    0.54
 -19  -3  -4   29.85    2.12
 -19   3  -4   32.17    2.19
  19  -3   4   33.10    1.97
  19  -3   4   33.06    1.62
  19   3   4   36.19    2.33
 -19  -3  -5   -0.03    0.34
 -19   3  -5   -0.01    0.34
  19  -3   5    0.23    0.35
  19  -3   5    0.52    0.25
  19   3   5    0.76    0.48
 -19  -3  -6   62.21    3.31
 -19   3  -6   65.10    3.30
  19  -3   6   63.38    2.74
  19   3   6   66.43    3.26
 -19  -3  -7   23.24    2.02
 -19   3  -7   26.82    2.12
  19  -3   7   26.01    1.72
  19   3   7   30.73    2.07
 -19  -3  -8    6.60    0.95
 -19   3  -8    6.16    0.90
  19  -3   8    4.31    0.58
  19   3   8    8.71    0.77
 -19  -3  -9    0.62    0.49
 -19   3  -9   -0.28    0.33
  19  -3   9    1.04    0.41
 -19  -3 -10    6.58    1.08
 -19   3 -10    5.85    0.83
  19  -3  10    6.59    0.62
 -19  -3 -11    1.99    0.68
 -19   3 -11    1.09    0.42
  19  -3  11    2.25    0.54
 -19  -5  14    5.36    0.78
  19   5 -14    3.50    0.73
 -19  -5  13   33.40    2.65
 -19   5  13   37.36    2.23
  19   5 -13   32.11    2.55
 -19  -5  12   10.78    1.37
 -19   5  12    7.03    0.76
  19  -5 -12   11.65    0.98
  19   5 -12    7.91    1.15
 -19  -5  11    5.29    1.08
 -19   5  11    4.95    0.68
  19  -5 -11    6.55    0.84
  19   5 -11    3.67    0.81
 -19  -5  10    2.36    1.03
 -19   5  10    2.91    0.55
  19  -5 -10    3.40    0.74
  19   5 -10    1.82    0.63
 -19  -5   9   11.71    1.66
 -19   5   9   11.62    1.32
  19  -5  -9   12.10    1.45
  19   5  -9   13.64    1.45
 -19  -5   8    1.08    1.00
 -19   5   8    0.31    0.38
  19  -5  -8    0.76    0.64
  19   5  -8    0.52    0.46
 -19  -5   7    0.03    0.92
 -19   5   7   -0.06    0.34
  19  -5  -7    0.47    0.65
  19   5  -7    0.69    0.49
 -19  -5   6    0.65    0.80
 -19   5   6    0.28    0.49
  19  -5  -6    0.86    0.74
  19   5  -6    0.71    0.35
  19   5  -6   -0.13    0.27
 -19  -5   5    9.37    1.47
 -19   5   5   13.45    1.50
  19  -5  -5   13.25    1.59
  19   5  -5   13.12    1.15
 -19  -5   4   32.74    2.39
 -19   5   4   34.01    2.33
  19  -5  -4   33.75    2.47
  19   5  -4   37.48    2.12
 -19  -5   3    1.28    0.87
 -19   5   3    2.08    0.76
  19  -5  -3    1.85    0.97
  19   5  -3    2.31    0.54
 -19  -5   2   22.26    2.08
 -19   5   2   26.68    2.06
  19  -5  -2   23.78    2.06
  19   5  -2   30.50    2.07
 -19  -5   1   47.75    2.77
 -19   5   1   54.08    2.94
  19  -5  -1   48.65    2.80
  19   5  -1   58.68    2.97
 -19  -5   0   33.03    2.32
 -19   5   0   35.42    2.42
  19  -5   0   33.93    2.35
  19   5   0   34.13    2.32
 -19  -5  -1    2.13    0.81
 -19   5  -1    2.23    0.80
  19  -5   1    1.11    0.78
  19   5   1    3.59    1.00
 -19  -5  -2   83.66    3.80
 -19   5  -2   91.74    4.00
  19  -5   2   90.82    3.73
  19   5   2   97.37    4.11
 -19  -5  -3   25.30    2.07
 -19   5  -3   26.59    2.20
  19  -5   3   26.15    2.00
  19   5   3   27.98    2.22
 -19  -5  -4   12.75    1.45
 -19   5  -4   15.25    1.67
  19  -5   4   16.38    1.45
  19   5   4   16.37    1.68
 -19  -5  -5   35.59    2.55
 -19   5  -5   39.77    2.78
  19   5   5   40.47    2.73
 -19  -5  -6    3.78    0.69
 -19   5  -6    2.86    0.86
  19   5   6    3.56    0.72
 -19  -5  -7    7.41    0.93
 -19   5  -7    5.35    0.81
  19   5   7    7.33    0.84
 -19  -5  -8   24.71    1.96
 -19   5  -8   30.92    2.47
  19   5   8   32.55    2.10
 -19  -5  -9    3.28    0.53
 -19   5  -9    4.21    0.73
  19   5   9    5.89    0.58
 -19  -5 -10   -0.03    0.53
 -19   5 -10    0.55    0.47
  19   5  10    0.31    0.61
 -19  -7  11    2.89    1.22
 -19   7  11    2.79    0.55
  19  -7 -11    5.36    0.85
 -19  -7  10   28.47    2.76
 -19   7  10   28.72    1.68
  19  -7 -10   28.93    2.42
 -19  -7   9    3.02    1.35
 -19   7   9    0.73    0.43
  19  -7  -9   -0.35    0.65
 -19  -7   8   19.93    2.35
 -19   7   8   19.49    1.56
  19  -7  -8   16.12    1.88
 -19  -7   7    0.32    1.03
 -19   7   7    0.56    0.36
  19  -7  -7    0.51    0.68
 -19  -7   6   -0.28    0.79
 -19   7   6    0.85    0.39
  19  -7  -6   -0.67    0.56
 -19  -7   5    1.95    0.87
 -19   7   5    1.64    0.53
  19  -7  -5    0.88    0.96
 -19  -7   4    4.11    0.99
 -19   7   4    6.22    0.90
  19  -7  -4    7.02    1.37
  19   7  -4    8.04    0.73
 -19  -7   3    5.10    1.06
 -19   7   3    7.32    0.98
  19  -7  -3    6.31    1.31
  19   7  -3    7.01    0.82
 -19  -7   2    4.69    1.03
 -19   7   2    4.56    0.82
  19  -7  -2    5.01    1.19
  19   7  -2    5.19    0.71
 -19  -7   1    1.47    0.91
 -19   7   1    3.61    0.72
  19  -7  -1    2.57    0.93
  19   7  -1    3.57    0.59
 -19  -7   0    2.18    0.71
 -19   7   0    2.44    0.68
  19  -7   0    2.06    0.87
  19   7   0    3.58    0.72
 -19  -7  -1    0.35    0.37
 -19   7  -1    0.71    0.48
  19  -7   1    1.30    0.67
  19   7   1    0.92    0.58
 -19  -7  -2    2.88    0.54
 -19   7  -2    2.61    0.87
  19  -7   2    4.41    0.75
  19   7   2    1.60    0.63
 -19  -7  -3    5.63    0.77
 -19   7  -3    5.15    0.93
  19  -7   3    9.76    0.73
  19   7   3    5.28    0.76
 -19  -7  -4    1.32    0.47
 -19   7  -4    1.30    0.66
  19   7   4    2.32    0.54
 -19  -7  -5   -0.26    0.45
 -19   7  -5   -0.33    0.47
  19   7   5    0.84    0.56
 -19  -7  -6   13.82    1.10
 -19   7  -6   13.49    1.42
  19   7   6   18.00    1.67
 -19  -7  -7    0.62    0.53
 -19   7  -7    2.47    0.51
  19   7   7    2.54    0.62
 -19  -9   6    5.71    1.63
 -19   9   6    4.33    0.56
  19  -9  -6    7.47    1.09
 -19  -9   5    2.32    0.98
 -19   9   5    4.38    0.54
  19  -9  -5    7.58    1.21
 -19  -9   4   10.74    1.55
  19  -9  -4   10.92    1.43
 -19  -9   3   18.22    2.03
 -19   9   3   22.73    1.46
  19  -9  -3   21.19    1.97
 -19  -9   2    5.56    0.93
  19  -9  -2    4.67    0.83
  19   9  -2    6.90    0.71
 -19  -9   1   24.57    2.31
 -19   9   1   30.51    2.10
  19  -9  -1   33.42    2.30
  19   9  -1   35.38    2.13
 -19  -9   0    4.91    0.88
  19  -9   0    7.79    0.76
  19   9   0    3.81    0.64
 -19  -9  -1    1.69    0.72
  19   9   1    3.26    0.71
 -19  -9  -2    4.08    0.63
 -19   9  -2    2.61    0.54
  19   9   2    5.53    0.66
  20   0 -16   16.44    2.23
  20   0 -15    0.00    0.60
 -20   0  14    8.71    0.59
  20   0 -14    5.94    1.24
 -20   0  13    0.07    0.37
  20   0 -13   -0.44    0.49
 -20   0  12   59.67    2.80
  20   0 -12   53.11    3.37
 -20   0  11   -0.03    0.42
 -20   0  11    0.14    0.34
 -20   0  10   81.25    3.72
 -20   0  10   84.79    3.17
 -20   0   9    0.06    0.48
 -20   0   9    0.75    0.32
  20   0  -9    0.33    0.43
 -20   0   8  112.90    4.02
 -20   0   8  119.60    3.37
  20   0  -8  107.34    3.35
 -20   0   7   -0.38    0.47
 -20   0   7    0.94    0.31
  20   0  -7   -0.48    0.44
 -20   0   6   88.13    3.26
 -20   0   6   94.70    2.66
  20   0  -6   87.52    3.05
 -20   0   5    0.39    0.40
 -20   0   5    0.49    0.33
  20   0  -5    0.29    0.53
 -20   0   4    1.55    0.58
 -20   0   4    2.97    0.41
  20   0  -4    2.42    0.83
 -20   0   3    0.20    0.36
 -20   0   3   -0.12    0.20
  20   0  -3   -0.23    0.51
 -20   0   2    9.88    0.94
 -20   0   2    8.93    0.64
  20   0  -2    8.74    1.10
 -20   0   1    0.07    0.23
 -20   0   1    0.17    0.18
  20   0  -1    0.26    0.46
 -20   0   0    2.09    0.45
 -20   0   0    2.09    0.31
  20   0   0    1.82    0.68
 -20   0  -1    0.31    0.25
 -20   0  -1    0.65    0.24
  20   0   1    0.65    0.49
 -20   0  -2   13.82    1.09
 -20   0  -2   16.95    1.19
  20   0   2   15.81    1.43
 -20   0  -3    0.11    0.27
 -20   0  -3    0.55    0.35
  20   0   3    0.42    0.48
 -20   0  -4   29.15    1.66
 -20   0  -4   28.19    1.87
  20   0   4   30.76    1.95
 -20   0  -5    0.34    0.27
  20   0   5    1.34    0.44
  20   0   5    0.96    0.44
 -20   0  -6  293.23    5.82
  20   0   6  297.84    6.39
  20   0   6  293.82    6.66
  20   0   7    0.71    0.34
  20   0   7    0.19    0.33
  20   0   8  100.50    4.19
  20   0   9   -0.01    0.40
  20   0  10    2.20    0.53
  20   0  11    0.73    0.50
  20   0  12    0.58    0.56
 -20  -2  15    1.15    0.50
  20  -2 -15    1.62    0.98
  20   2 -15    2.30    1.12
 -20  -2  14   18.03    1.43
 -20   2  14   15.10    1.52
  20  -2 -14   15.07    1.91
  20   2 -14   17.60    2.21
 -20  -2  13   26.96    2.02
 -20   2  13   23.27    2.09
  20   2 -13   24.54    2.47
 -20  -2  12    0.71    0.45
 -20   2  12    1.25    0.47
  20   2 -12    1.07    0.92
 -20  -2  11   57.30    3.05
 -20   2  11   60.68    3.39
  20   2 -11   54.49    3.28
 -20  -2  10    1.22    0.53
 -20   2  10    0.96    0.61
  20  -2 -10    0.70    0.37
  20   2 -10    0.05    0.65
 -20  -2   9    0.61    0.65
 -20   2   9    0.58    0.57
  20  -2  -9    0.27    0.42
  20   2  -9    0.91    0.71
 -20  -2   8   16.88    1.59
 -20   2   8   12.79    1.43
  20  -2  -8   11.85    1.32
  20   2  -8   11.01    1.37
  20   2  -8   13.58    0.92
 -20  -2   7   23.41    1.72
 -20  -2   7   27.61    1.92
 -20   2   7   21.62    1.80
  20  -2  -7   22.73    1.78
  20   2  -7   23.07    1.40
 -20  -2   6   -0.11    0.31
 -20  -2   6   -0.03    0.52
 -20   2   6    0.24    0.47
  20  -2  -6   -0.01    0.66
  20   2  -6    0.19    0.31
 -20  -2   5  117.57    3.39
 -20  -2   5  120.30    3.61
 -20   2   5  117.73    3.90
  20  -2  -5  114.32    3.81
  20   2  -5  118.05    3.46
 -20  -2   4   11.15    0.94
 -20  -2   4   11.51    1.13
 -20   2   4    9.68    1.21
  20  -2  -4   10.03    1.34
  20   2  -4   12.46    1.21
 -20  -2   3    6.35    0.64
 -20  -2   3    5.62    0.85
 -20   2   3    5.34    0.95
  20  -2  -3    5.06    1.11
  20   2  -3    6.27    0.96
 -20  -2   2   83.00    2.30
 -20  -2   2   81.46    2.83
 -20   2   2   81.59    3.09
  20  -2  -2   76.44    3.11
  20   2  -2   83.89    3.13
 -20  -2   1   19.21    0.99
 -20  -2   1   19.43    1.39
 -20   2   1   19.52    1.56
  20  -2  -1   20.41    1.73
  20   2  -1   20.46    1.66
 -20  -2   0  141.30    2.64
 -20  -2   0  134.90    3.79
 -20   2   0  140.97    4.04
 -20   2   0  139.20    2.39
  20  -2   0  142.01    4.16
  20   2   0  149.50    4.32
 -20  -2  -1   17.72    1.40
 -20   2  -1   18.31    1.55
 -20   2  -1   17.98    0.91
  20  -2   1   18.56    1.59
  20   2   1   20.13    1.64
 -20  -2  -2    3.78    0.72
 -20   2  -2    4.45    0.89
  20  -2   2    5.27    0.92
  20  -2   2    6.70    0.51
  20   2   2    5.96    0.91
 -20  -2  -3   79.21    3.22
 -20   2  -3   82.46    3.31
  20  -2   3   80.85    3.15
  20  -2   3   79.97    2.60
  20   2   3   84.03    3.42
 -20  -2  -4   63.86    3.01
 -20   2  -4   63.94    2.93
  20  -2   4   70.91    2.96
  20  -2   4   69.63    2.63
  20   2   4   66.75    3.11
 -20  -2  -5   78.27    3.50
 -20   2  -5   90.11    3.59
  20  -2   5   89.46    3.31
  20  -2   5   88.91    3.22
  20   2   5   91.39    3.72
 -20  -2  -6   11.50    1.37
 -20   2  -6   11.97    1.26
  20  -2   6   12.70    1.05
  20  -2   6   13.73    1.16
  20   2   6   11.65    1.24
 -20  -2  -7    2.51    0.62
 -20   2  -7    1.66    0.50
  20  -2   7    2.42    0.49
  20   2   7    2.92    0.48
 -20  -2  -8   55.10    3.26
 -20   2  -8   59.92    3.15
  20  -2   8   61.98    3.05
  20   2   8   68.20    3.10
 -20  -2  -9    0.13    0.49
 -20   2  -9    0.23    0.37
  20  -2   9   -0.14    0.41
  20   2   9    0.09    0.44
 -20  -2 -10   -0.96    0.47
 -20   2 -10   -0.24    0.37
  20  -2  10   -0.41    0.45
 -20  -2 -11    0.55    0.67
  20  -2  11    0.75    0.52
 -20  -4  14   14.17    1.33
 -20   4  14   13.28    1.09
  20   4 -14   13.80    1.74
 -20  -4  13    3.78    0.75
 -20   4  13    4.26    0.54
  20   4 -13    2.44    0.98
 -20  -4  12    7.60    1.05
 -20   4  12    6.40    0.82
  20   4 -12    8.55    1.26
 -20  -4  11    2.86    0.89
 -20   4  11    4.49    0.69
  20  -4 -11    2.17    0.69
  20   4 -11    3.92    0.89
 -20  -4  10    0.15    0.65
 -20   4  10    0.81    0.50
  20  -4 -10   -0.08    0.53
  20   4 -10    0.98    0.66
 -20  -4   9   42.70    2.90
 -20   4   9   41.71    2.72
  20  -4  -9   43.63    2.72
  20   4  -9   40.64    2.60
 -20  -4   8   -0.42    0.79
 -20   4   8    0.84    0.49
  20  -4  -8    0.62    0.68
  20   4  -8    0.46    0.56
 -20  -4   7  121.44    4.56
 -20   4   7  116.24    4.40
  20  -4  -7  115.44    4.37
  20   4  -7  123.75    4.02
 -20  -4   6   31.93    2.36
 -20   4   6   31.67    2.26
  20  -4  -6   32.42    2.34
  20   4  -6   31.24    1.88
  20   4  -6   34.10    1.81
 -20  -4   5   33.34    2.35
 -20   4   5   34.66    2.32
  20  -4  -5   33.55    2.35
  20   4  -5   37.50    1.91
  20   4  -5   38.31    2.05
 -20  -4   4   -0.12    0.67
 -20   4   4    0.94    0.66
  20  -4  -4   -0.07    0.66
  20   4  -4    0.90    0.40
  20   4  -4    0.79    0.48
 -20  -4   3  124.67    4.25
 -20   4   3  126.28    4.32
  20  -4  -3  127.92    4.38
  20   4  -3  137.05    4.24
 -20  -4   2   30.92    2.13
 -20   4   2   27.60    2.03
  20  -4  -2   30.49    2.23
  20   4  -2   33.58    2.16
 -20  -4   1    2.74    0.83
 -20   4   1    3.39    0.79
  20  -4  -1    3.20    1.06
  20   4  -1    3.04    0.88
 -20  -4   0  165.86    4.93
 -20   4   0  175.01    5.12
  20  -4   0  172.21    5.01
  20   4   0  189.45    5.31
 -20  -4  -1   28.56    2.08
 -20   4  -1   27.96    2.11
  20  -4   1   25.49    2.12
  20   4   1   30.21    2.17
 -20  -4  -2   69.75    3.31
 -20   4  -2   72.81    3.40
  20  -4   2   77.83    3.40
  20   4   2   74.70    3.48
 -20  -4  -3    0.66    0.45
 -20   4  -3    0.34    0.45
  20  -4   3    0.45    0.62
  20   4   3    0.59    0.55
 -20  -4  -4   25.23    2.05
 -20   4  -4   28.99    2.23
  20  -4   4   30.30    1.99
  20   4   4   29.22    2.21
 -20  -4  -5   14.46    1.54
 -20   4  -5   19.78    1.86
  20  -4   5   18.19    1.35
  20   4   5   20.49    1.84
 -20  -4  -6    4.81    0.89
 -20   4  -6    6.96    1.09
  20   4   6    6.14    0.83
 -20  -4  -7   10.80    1.23
 -20   4  -7   13.28    1.48
  20   4   7   14.73    1.32
 -20  -4  -8    0.73    0.45
 -20   4  -8    0.83    0.35
  20   4   8    0.95    0.46
 -20  -4  -9    0.56    0.48
 -20   4  -9   -0.55    0.37
  20   4   9   -1.28    0.50
 -20  -4 -10   22.21    1.82
 -20   4 -10   22.47    1.89
 -20  -6  13   13.71    1.39
  20   6 -13   10.56    0.89
 -20  -6  12   36.00    2.81
 -20   6  12   33.17    1.87
  20  -6 -12   35.13    2.32
  20   6 -12   32.64    2.26
 -20  -6  11   19.04    2.16
 -20   6  11   21.91    1.53
  20  -6 -11   22.43    1.91
  20   6 -11   21.16    1.62
 -20  -6  10    5.92    1.29
 -20   6  10    4.94    0.59
  20  -6 -10    5.99    0.89
  20   6 -10    4.20    0.53
 -20  -6   9    6.95    1.38
 -20   6   9    5.26    0.65
  20  -6  -9    5.66    1.05
 -20  -6   8   17.56    2.12
 -20   6   8   13.40    1.37
  20  -6  -8   14.08    1.67
 -20  -6   7    2.95    1.35
 -20   6   7    2.73    0.62
  20  -6  -7    2.82    1.06
 -20  -6   6    0.89    1.00
 -20   6   6    1.96    0.67
  20  -6  -6    2.46    0.94
 -20  -6   5   -0.35    0.73
 -20   6   5    0.79    0.53
  20  -6  -5    1.35    0.74
  20   6  -5    0.53    0.35
 -20  -6   4    1.35    0.84
 -20   6   4    2.18    0.70
  20  -6  -4    1.54    1.00
  20   6  -4    2.46    0.47
 -20  -6   3   79.44    3.90
 -20   6   3   83.44    3.90
  20  -6  -3   80.70    3.96
  20   6  -3   93.33    3.78
 -20  -6   2   10.76    1.56
 -20   6   2   15.12    1.62
  20  -6  -2   13.90    1.71
  20   6  -2   13.34    1.37
 -20  -6   1    0.51    0.70
 -20   6   1    2.12    0.80
  20  -6  -1    0.89    0.76
  20   6  -1    3.05    0.65
 -20  -6   0   11.84    1.42
 -20   6   0   13.20    1.56
  20  -6   0   12.81    1.51
  20   6   0   13.62    1.49
 -20  -6  -1   17.33    1.75
 -20   6  -1   19.33    1.89
  20  -6   1   20.98    1.91
  20   6   1   22.56    2.01
 -20  -6  -2    8.04    1.15
 -20   6  -2    9.41    1.33
  20  -6   2    8.55    1.22
  20   6   2    9.99    1.26
 -20  -6  -3    8.11    1.03
 -20   6  -3    9.32    1.29
  20  -6   3   11.80    1.39
  20   6   3    9.15    1.24
 -20  -6  -4   -0.52    0.40
 -20   6  -4    0.04    0.37
  20   6   4    0.38    0.50
 -20  -6  -5    7.14    0.97
 -20   6  -5    8.93    1.22
  20   6   5   10.42    1.19
 -20  -6  -6   -0.41    0.43
 -20   6  -6    0.30    0.40
  20   6   6    1.36    0.52
 -20  -6  -7    4.12    0.59
 -20   6  -7    2.98    0.49
  20   6   7    4.43    0.59
 -20  -6  -8    0.81    0.52
 -20   6  -8    0.66    0.47
 -20  -8   9    1.87    0.82
 -20   8   9    1.98    0.50
  20  -8  -9    1.81    0.83
 -20  -8   8    0.30    1.00
 -20   8   8   -0.19    0.45
  20  -8  -8    1.05    0.74
 -20  -8   7   28.22    2.85
 -20   8   7   30.53    1.94
  20  -8  -7   32.22    2.57
 -20  -8   6   64.58    4.06
 -20   8   6   69.52    3.53
  20  -8  -6   61.27    3.89
 -20  -8   5   10.63    1.54
 -20   8   5    7.88    0.81
  20  -8  -5    9.66    1.61
 -20  -8   4    0.40    0.62
 -20   8   4    0.22    0.37
  20  -8  -4    1.42    0.87
 -20  -8   3    0.82    0.52
 -20   8   3    1.37    0.40
  20  -8  -3    3.63    0.86
  20   8  -3    1.56    0.46
 -20  -8   2    0.81    0.52
 -20   8   2   -0.04    0.42
  20  -8  -2    1.12    0.80
  20   8  -2    1.33    0.46
 -20  -8   1    0.94    0.58
 -20   8   1    1.24    0.41
  20  -8  -1    0.65    0.74
  20   8  -1    1.01    0.48
 -20  -8   0   -1.31    0.56
 -20   8   0    0.26    0.38
  20  -8   0    0.72    0.62
  20   8   0    0.67    0.49
 -20  -8  -1    7.18    0.89
 -20   8  -1    8.37    1.08
  20  -8   1   11.31    1.01
  20   8   1    8.52    0.95
 -20  -8  -2    0.97    0.45
 -20   8  -2    0.02    0.46
  20   8   2    1.47    0.55
 -20  -8  -3   32.23    2.22
 -20   8  -3   36.06    2.87
  20   8   3   38.99    2.67
 -20  -8  -4    4.09    0.58
 -20   8  -4    5.23    0.89
  20   8   4    5.12    0.69
 -20  -8  -5    1.96    0.56
 -20   8  -5    0.69    0.49
  20   8   5    2.74    0.61
 -21  -1  16    1.87    0.58
  21  -1 -16    6.28    1.43
  21   1 -16    5.43    1.35
 -21  -1  15    1.06    0.50
  21  -1 -15   -0.10    0.87
  21   1 -15    2.93    1.35
 -21  -1  14   52.89    2.71
  21  -1 -14   42.17    3.25
  21   1 -14   49.21    3.60
 -21  -1  13    1.79    0.42
 -21   1  13    1.05    0.56
  21   1 -13    0.57    0.76
 -21  -1  12   36.87    2.26
 -21   1  12   35.57    2.64
  21   1 -12   32.05    2.66
 -21  -1  11   60.13    2.92
 -21   1  11   53.77    3.20
  21   1 -11   49.76    3.13
 -21  -1  10    6.03    1.07
 -21  -1  10    6.43    0.87
 -21   1  10    5.77    1.07
  21  -1 -10    7.34    0.92
 -21  -1   9   12.56    1.40
 -21  -1   9   12.64    1.16
 -21   1   9   10.47    1.34
  21  -1  -9   10.10    1.26
 -21  -1   8    0.06    0.44
 -21  -1   8    2.40    0.55
 -21   1   8    0.20    0.41
  21  -1  -8    0.84    0.69
  21   1  -8    0.81    0.32
 -21  -1   7    5.99    0.98
 -21  -1   7    9.96    1.04
 -21   1   7    7.36    1.09
 -21   1   7    7.03    0.46
  21  -1  -7    8.08    1.19
  21   1  -7    8.30    0.90
 -21  -1   6   13.94    1.34
 -21  -1   6   16.80    1.33
 -21   1   6   14.89    1.48
 -21   1   6   14.99    0.72
  21  -1  -6   14.48    1.49
  21   1  -6   15.42    1.26
 -21  -1   5    1.13    0.54
 -21  -1   5    1.55    0.53
 -21   1   5    0.71    0.58
 -21   1   5    1.84    0.20
  21  -1  -5    0.32    0.73
  21   1  -5    1.18    0.57
 -21  -1   4    0.87    0.45
 -21  -1   4    0.82    0.36
 -21   1   4    3.03    0.87
 -21   1   4    2.62    0.27
  21  -1  -4    0.89    0.77
  21   1  -4    1.69    0.60
 -21  -1   3   10.92    0.97
 -21  -1   3   10.66    0.94
 -21   1   3    8.89    1.05
 -21   1   3   13.19    0.62
  21  -1  -3   10.38    1.28
  21   1  -3   10.85    1.19
 -21  -1   2  141.19    3.35
 -21  -1   2  143.80    3.45
 -21   1   2  143.09    3.89
 -21   1   2  141.91    2.47
  21  -1  -2  141.21    4.12
  21   1  -2  138.06    4.01
 -21  -1   1   33.77    1.55
 -21  -1   1   31.23    1.61
 -21   1   1   33.64    1.90
 -21   1   1   32.44    1.19
  21  -1  -1   32.55    2.04
  21   1  -1   34.77    2.09
 -21  -1   0   35.15    1.55
 -21  -1   0   33.09    1.72
 -21   1   0   34.61    1.91
 -21   1   0   34.93    1.37
  21  -1   0   36.40    2.15
  21   1   0   33.51    2.06
 -21  -1  -1    0.38    0.20
 -21  -1  -1    1.09    0.39
 -21   1  -1    0.04    0.31
 -21   1  -1    0.47    0.19
  21  -1   1    0.27    0.51
  21   1   1    0.59    0.51
 -21  -1  -2    2.70    0.38
 -21  -1  -2    4.02    0.60
 -21   1  -2    3.39    0.86
 -21   1  -2    2.53    0.46
  21  -1   2    4.37    0.85
  21   1   2    2.90    0.72
 -21  -1  -3    2.34    0.28
 -21  -1  -3    3.36    0.61
 -21   1  -3    2.85    0.61
 -21   1  -3    2.96    0.61
  21  -1   3    2.81    0.81
  21   1   3    3.11    0.69
 -21  -1  -4   97.20    3.62
 -21   1  -4   97.31    3.44
  21  -1   4   98.57    3.59
  21  -1   4  100.57    3.37
  21   1   4  102.68    3.80
 -21  -1  -5    2.49    0.59
 -21   1  -5    2.31    0.44
  21  -1   5    2.53    0.55
  21  -1   5    2.12    0.40
  21   1   5    2.27    0.54
 -21  -1  -6    8.82    1.17
 -21   1  -6    8.03    0.87
  21  -1   6    8.64    0.85
  21  -1   6    7.75    0.80
  21   1   6    8.11    0.95
 -21  -1  -7   15.34    1.66
 -21   1  -7   15.94    1.30
  21  -1   7   18.51    1.15
  21  -1   7   15.11    1.27
  21   1   7   15.28    1.27
 -21  -1  -8    7.77    1.28
 -21   1  -8    7.71    0.63
  21  -1   8    9.34    0.90
  21   1   8   12.00    0.85
 -21  -1  -9    1.35    0.78
  21  -1   9    1.11    0.43
 -21  -1 -10   48.52    3.28
  21  -1  10   52.04    2.91
 -21  -1 -11   11.60    1.36
  21  -1  11    9.89    0.73
 -21  -3  15    2.24    0.54
 -21   3  15    1.23    0.52
  21  -3 -15    1.16    1.00
  21   3 -15    1.47    0.91
 -21  -3  14    0.73    0.52
 -21   3  14    1.75    0.47
  21   3 -14    0.86    0.71
 -21  -3  13    1.10    0.47
 -21   3  13   -0.30    0.39
  21   3 -13    0.62    0.76
 -21  -3  12    6.32    0.94
 -21   3  12    6.70    0.96
  21   3 -12    7.03    1.39
 -21  -3  11    0.57    0.57
 -21   3  11    0.50    0.51
  21  -3 -11    1.08    0.49
  21   3 -11   -0.32    0.61
 -21  -3  10   27.17    2.20
 -21   3  10   23.70    2.04
  21  -3 -10   22.33    1.75
  21   3 -10   22.47    2.13
 -21  -3   9   18.09    1.81
 -21   3   9   14.43    1.56
  21  -3  -9   14.18    1.43
  21   3  -9   14.89    1.62
 -21  -3   8    2.76    1.12
 -21   3   8    2.11    0.81
  21  -3  -8    2.21    0.82
  21   3  -8    2.77    0.91
 -21  -3   7   -0.12    0.78
 -21   3   7   -0.40    0.29
  21  -3  -7   -0.24    0.55
  21   3  -7    0.86    0.60
  21   3  -7   -0.47    0.25
 -21  -3   6   24.47    1.98
 -21   3   6   22.65    1.89
  21  -3  -6   24.72    1.97
  21   3  -6   28.72    1.80
  21   3  -6   28.29    1.69
 -21  -3   5   -0.06    0.80
 -21   3   5    0.86    0.70
  21  -3  -5    0.88    0.71
  21   3  -5    1.32    0.50
  21   3  -5    0.98    0.52
 -21  -3   4  789.82   10.01
 -21   3   4  831.14   10.79
  21  -3  -4  798.61   10.57
  21   3  -4  806.73    8.36
  21   3  -4  872.77   10.23
 -21  -3   3  368.88    5.16
 -21  -3   3  346.57    6.59
 -21   3   3  356.85    6.97
  21  -3  -3  343.21    6.91
  21   3  -3  380.55    6.89
 -21  -3   2    1.88    0.63
 -21   3   2    2.50    0.85
  21  -3  -2    0.89    0.91
  21   3  -2    1.38    0.73
 -21  -3   1   11.26    1.20
 -21   3   1   14.76    1.44
  21  -3  -1   13.16    1.59
  21   3  -1   11.32    1.30
 -21  -3   0   40.72    2.30
 -21   3   0   42.12    2.41
  21  -3   0   41.29    2.50
  21   3   0   44.43    2.52
 -21  -3  -1  127.34    4.16
 -21   3  -1  136.26    4.38
  21  -3   1  131.82    4.30
  21   3   1  132.36    4.40
 -21  -3  -2   63.57    3.01
 -21   3  -2   67.09    3.13
  21  -3   2   67.71    3.12
  21   3   2   68.94    3.24
 -21  -3  -3   23.77    1.85
 -21   3  -3   26.23    1.98
  21  -3   3   26.00    1.94
  21   3   3   26.07    2.02
 -21  -3  -4   12.69    1.37
 -21   3  -4   15.23    1.53
  21  -3   4   16.46    1.43
  21   3   4   14.06    1.49
 -21  -3  -5    3.30    0.68
 -21   3  -5    2.72    0.88
  21  -3   5    2.13    0.51
  21   3   5    3.65    0.66
 -21  -3  -6   60.19    3.30
 -21   3  -6   66.85    3.41
  21   3   6   69.37    3.43
 -21  -3  -7    0.85    0.44
 -21   3  -7    1.71    0.43
  21   3   7    0.83    0.38
 -21  -3  -8   16.62    1.59
 -21   3  -8   16.97    1.55
  21   3   8   20.36    1.45
 -21  -3  -9   44.52    2.96
 -21   3  -9   48.48    3.00
  21   3   9   56.00    2.58
 -21  -3 -10   -1.46    0.50
 -21   3 -10    1.21    0.42
 -21  -3 -11   49.64    3.06
 -21   3 -11   44.45    2.64
 -21  -5  13   -1.23    0.53
 -21   5  13   -0.67    0.46
  21   5 -13    0.02    0.49
 -21  -5  12    1.32    0.54
 -21   5  12    1.28    0.42
  21  -5 -12    0.98    0.54
  21   5 -12    0.66    0.53
 -21  -5  11    3.12    0.98
 -21   5  11    1.92    0.55
  21  -5 -11    3.99    0.80
  21   5 -11    1.64    0.60
 -21  -5  10    2.47    1.10
 -21   5  10    1.45    0.55
  21  -5 -10    2.14    0.70
  21   5 -10    2.83    0.64
 -21  -5   9    0.67    0.95
 -21   5   9   -0.35    0.33
  21  -5  -9    1.52    0.76
  21   5  -9    0.52    0.43
 -21  -5   8   59.06    3.55
 -21   5   8   57.51    3.27
  21  -5  -8   60.55    3.41
  21   5  -8   56.17    2.86
 -21  -5   7    5.10    1.49
 -21   5   7    5.09    0.90
  21  -5  -7    6.73    1.24
  21   5  -7    4.86    0.63
 -21  -5   6   -0.68    0.62
 -21   5   6    0.60    0.54
  21  -5  -6   -0.24    0.67
  21   5  -6   -0.06    0.29
 -21  -5   5   45.71    2.96
 -21   5   5   48.20    2.90
  21  -5  -5   45.25    2.89
  21   5  -5   53.00    2.52
 -21  -5   4   -0.14    0.64
 -21   5   4    0.62    0.48
  21  -5  -4   -0.78    0.63
  21   5  -4    0.36    0.38
 -21  -5   3    0.70    0.79
 -21   5   3    0.43    0.45
  21  -5  -3    0.03    0.68
  21   5  -3    0.41    0.38
 -21  -5   2    7.77    1.38
 -21   5   2    9.62    1.28
  21  -5  -2    9.09    1.43
  21   5  -2   10.04    1.21
 -21  -5   1    0.81    0.48
 -21   5   1    0.82    0.50
  21  -5  -1   -0.13    0.69
  21   5  -1    1.14    0.53
 -21  -5   0   22.41    1.94
 -21   5   0   22.21    1.97
  21  -5   0   21.11    2.03
  21   5   0   25.56    2.05
 -21  -5  -1    3.61    0.83
 -21   5  -1    3.24    1.01
  21  -5   1    2.25    1.01
  21   5   1    2.69    0.89
 -21  -5  -2    0.94    0.56
 -21   5  -2    0.36    0.46
  21  -5   2    0.88    0.82
  21   5   2    0.67    0.53
 -21  -5  -3    3.54    0.80
 -21   5  -3    6.33    1.10
  21  -5   3    4.96    0.97
  21   5   3    6.50    1.00
 -21  -5  -4   14.26    1.53
 -21   5  -4   14.66    1.65
  21  -5   4   16.58    1.50
  21   5   4   15.85    1.69
 -21  -5  -5   29.33    2.30
 -21   5  -5   25.00    2.19
  21   5   5   32.20    2.41
 -21  -5  -6   16.39    1.54
 -21   5  -6   17.21    1.78
  21   5   6   21.07    1.75
 -21  -5  -7    0.38    0.49
 -21   5  -7    0.70    0.42
  21   5   7    0.57    0.49
 -21  -5  -8    0.61    0.48
 -21   5  -8    1.11    0.41
  21   5   8    0.18    0.50
 -21  -5  -9    9.20    0.88
 -21   5  -9    8.93    1.13
  21   5   9   11.31    0.69
 -21  -7  11    6.07    1.16
 -21   7  11    8.24    0.54
  21  -7 -11   10.22    1.07
 -21  -7  10   12.20    1.82
 -21   7  10   13.07    0.93
  21  -7 -10   15.83    1.66
 -21  -7   9    1.77    1.10
 -21   7   9    0.29    0.42
  21  -7  -9    1.07    0.73
 -21  -7   8    2.49    1.38
 -21   7   8    1.14    0.41
  21  -7  -8    1.13    0.74
 -21  -7   7   -1.75    0.94
 -21   7   7    0.07    0.35
  21  -7  -7    0.20    0.61
 -21  -7   6    5.47    1.30
 -21   7   6    4.93    0.70
  21  -7  -6    9.45    1.31
 -21  -7   5    2.47    1.13
 -21   7   5    4.96    0.77
  21  -7  -5    2.31    1.07
 -21  -7   4    1.42    0.89
 -21   7   4    2.77    0.75
  21  -7  -4    0.49    0.84
  21   7  -4    2.02    0.46
 -21  -7   3    0.55    0.75
 -21   7   3    1.85    0.57
  21  -7  -3    1.27    0.87
  21   7  -3    1.17    0.44
 -21  -7   2   13.26    1.72
 -21   7   2   12.19    1.47
  21  -7  -2   15.17    1.77
  21   7  -2   16.55    1.44
 -21  -7   1   17.98    2.03
 -21   7   1   20.39    1.94
  21  -7  -1   20.87    1.95
  21   7  -1   22.58    1.85
 -21  -7   0    9.30    1.20
 -21   7   0    9.25    1.26
  21  -7   0   12.52    1.38
  21   7   0   10.18    1.18
 -21  -7  -1   29.98    2.36
 -21   7  -1   35.36    2.72
  21  -7   1   38.08    2.57
  21   7   1   40.26    2.77
 -21  -7  -2   34.06    2.48
 -21   7  -2   34.47    2.68
  21  -7   2   37.64    2.55
  21   7   2   43.83    2.91
 -21  -7  -3   19.18    1.59
 -21   7  -3   21.77    2.12
  21   7   3   23.69    1.96
 -21  -7  -4    6.14    0.69
 -21   7  -4    4.44    0.85
  21   7   4    7.14    0.91
 -21  -7  -5   24.04    1.78
 -21   7  -5   26.38    2.20
  21   7   5   30.22    2.35
 -21  -7  -6    0.52    0.52
 -21   7  -6   -0.11    0.42
  21   7   6    0.83    0.57
 -21  -7  -7    3.24    0.64
 -21   7  -7    3.19    0.61
  21   7   7    5.81    0.66
 -21  -9   5   46.44    3.48
 -21   9   5   44.41    2.25
  21  -9  -5   49.63    3.37
 -21  -9   4    5.53    1.05
 -21   9   4    4.45    0.58
  21  -9  -4    4.93    1.01
 -21  -9   3    4.21    0.93
 -21   9   3    4.46    0.54
  21  -9  -3    6.79    0.97
 -21  -9   2   23.32    2.20
 -21   9   2   25.24    1.87
  21  -9  -2   32.79    2.32
  21   9  -2   28.80    1.67
 -21  -9   1    9.17    1.22
 -21   9   1   15.30    1.22
  21  -9  -1   17.95    1.40
  21   9  -1   17.03    1.18
 -21  -9   0   14.76    1.53
 -21   9   0   14.55    1.25
  21  -9   0   18.05    1.21
  21   9   0   16.12    1.18
 -21  -9  -1   12.75    1.35
 -21   9  -1   11.70    0.93
  21   9   1   14.07    1.17
  22   0 -16    7.94    1.62
  22   0 -15   -0.36    0.66
  22   0 -14    5.48    1.21
  22   0 -13    0.80    0.77
 -22   0  12    0.62    0.62
 -22   0  12    3.34    0.38
 -22   0  11    0.42    0.48
 -22   0  11   -0.24    0.31
 -22   0  10   99.20    4.20
 -22   0  10  111.93    3.60
 -22   0   9    0.51    0.54
 -22   0   9    1.30    0.41
  22   0  -9   -0.34    0.36
 -22   0   8   68.13    3.20
 -22   0   8   75.60    2.64
  22   0  -8   69.20    2.83
 -22   0   7    0.30    0.48
 -22   0   7    0.91    0.31
  22   0  -7    0.20    0.52
 -22   0   6    3.99    0.85
 -22   0   6    5.68    0.65
  22   0  -6    3.81    0.97
 -22   0   5   -0.05    0.43
 -22   0   5   -0.25    0.33
  22   0  -5   -0.34    0.49
 -22   0   4   12.66    1.20
 -22   0   4   13.37    0.90
  22   0  -4   12.44    1.37
 -22   0   3    0.02    0.37
 -22   0   3   -0.09    0.20
  22   0  -3   -0.06    0.51
 -22   0   2    6.48    0.80
 -22   0   2    7.10    0.57
  22   0  -2    6.36    1.02
 -22   0   1    0.35    0.28
 -22   0   1    0.45    0.19
  22   0  -1   -0.17    0.46
 -22   0   0    1.31    0.44
 -22   0   0    2.02    0.34
  22   0   0    2.01    0.74
 -22   0  -1   -0.07    0.26
 -22   0  -1    0.42    0.21
  22   0   1    0.34    0.53
 -22   0  -2  218.46    4.56
 -22   0  -2  218.39    4.70
  22   0   2  217.81    5.39
 -22   0  -3   -0.12    0.28
 -22   0  -3    0.12    0.34
  22   0   3    0.01    0.42
 -22   0  -4   89.19    3.03
 -22   0  -4   85.89    3.30
  22   0   4   91.48    3.58
 -22   0  -5   -0.16    0.21
 -22   0  -5    1.41    0.69
  22   0   5    0.57    0.37
 -22   0  -6  101.86    4.08
  22   0   6  107.32    3.93
 -22   0  -7    0.98    0.80
  22   0   7    0.49    0.37
  22   0   7    0.87    0.39
  22   0   8   34.53    2.30
  22   0   9    0.00    0.43
  22   0  10    2.86    0.53
  22   0  11   -0.48    0.55
 -22  -2  15    2.23    0.53
  22  -2 -15    0.97    0.92
  22   2 -15    1.59    1.23
 -22  -2  14    0.28    0.46
 -22   2  14   -0.78    0.45
  22   2 -14    0.40    0.89
 -22  -2  13    4.97    0.63
 -22   2  13    3.90    0.66
  22   2 -13    3.26    1.26
 -22  -2  12   32.21    2.24
 -22   2  12   30.04    2.38
  22   2 -12   28.06    2.51
 -22  -2  11   30.73    2.19
 -22   2  11   25.82    2.19
  22   2 -11   26.87    2.34
 -22  -2  10    7.30    1.02
 -22   2  10    7.14    1.11
  22  -2 -10    7.53    1.00
  22   2 -10    5.20    1.19
 -22  -2   9   71.78    3.24
 -22   2   9   67.90    3.44
  22  -2  -9   63.72    3.02
  22   2  -9   63.36    3.24
 -22  -2   8    1.72    0.57
 -22  -2   8    2.73    0.97
 -22   2   8    2.67    0.85
  22  -2  -8    1.98    0.85
  22   2  -8    1.65    0.34
 -22  -2   7   33.93    2.07
 -22  -2   7   37.10    2.24
 -22   2   7   32.47    2.25
  22  -2  -7   35.60    2.30
  22   2  -7   34.75    1.87
 -22  -2   6    0.06    0.38
 -22  -2   6    0.05    0.53
 -22   2   6   -0.44    0.38
  22  -2  -6    1.17    0.79
  22   2  -6    0.85    0.40
 -22  -2   5   61.43    2.52
 -22  -2   5   60.30    2.65
 -22   2   5   54.31    2.77
  22  -2  -5   58.17    2.89
  22   2  -5   58.56    2.60
 -22  -2   4   17.09    1.20
 -22  -2   4   18.36    1.43
 -22   2   4   17.61    1.59
  22  -2  -4   15.32    1.69
  22   2  -4   15.55    1.46
 -22  -2   3   41.24    1.78
 -22  -2   3   41.11    2.15
 -22   2   3   42.62    2.38
  22  -2  -3   39.08    2.39
  22   2  -3   40.56    2.29
 -22  -2   2   57.65    1.99
 -22  -2   2   58.36    2.47
 -22   2   2   58.21    2.74
  22  -2  -2   57.06    2.85
  22   2  -2   57.97    2.77
 -22  -2   1   71.98    2.08
 -22  -2   1   68.86    2.74
 -22   2   1   71.74    3.03
  22  -2  -1   63.32    2.97
  22   2  -1   69.25    3.06
 -22  -2   0    7.58    0.92
 -22   2   0    6.04    1.01
  22  -2   0    5.73    1.15
  22   2   0    7.89    1.06
 -22  -2  -1    0.24    0.33
 -22   2  -1    0.11    0.50
  22  -2   1    0.95    0.69
  22   2   1    0.61    0.45
 -22  -2  -2   51.45    2.56
 -22   2  -2   49.84    2.56
 -22   2  -2   55.74    1.95
  22  -2   2   54.69    2.76
  22   2   2   51.25    2.73
 -22  -2  -3    1.27    0.48
 -22   2  -3    0.97    0.44
  22  -2   3    1.18    0.60
  22  -2   3    1.20    0.26
  22   2   3    0.19    0.38
 -22  -2  -4   14.76    1.42
 -22   2  -4   14.30    1.39
  22  -2   4   15.72    1.44
  22  -2   4   14.32    0.99
  22   2   4   15.54    1.54
 -22  -2  -5    7.48    0.99
 -22   2  -5    5.53    0.81
  22  -2   5    7.16    0.83
  22  -2   5    6.04    0.55
  22   2   5    5.69    0.91
 -22  -2  -6   10.45    1.23
 -22   2  -6   10.21    1.09
  22  -2   6   10.08    0.88
  22  -2   6   12.72    0.95
  22   2   6    9.74    1.08
 -22  -2  -7    5.83    0.88
 -22   2  -7    5.11    0.75
  22  -2   7    5.77    0.63
  22   2   7    8.47    0.72
 -22  -2  -8    0.94    0.47
 -22   2  -8    0.11    0.32
  22  -2   8    0.43    0.41
  22   2   8    2.45    0.47
 -22  -2  -9   29.12    2.23
 -22   2  -9   30.84    1.99
  22  -2   9   34.34    2.05
 -22  -2 -10    7.09    0.91
  22  -2  10   11.41    0.76
 -22  -2 -11    0.44    0.56
  22  -2  11    1.17    0.58
 -22  -4  14   -0.18    0.52
 -22   4  14    1.45    0.49
  22   4 -14   -0.59    0.55
 -22  -4  13    6.08    0.91
 -22   4  13    7.09    0.74
  22   4 -13    6.48    1.15
 -22  -4  12    2.91    0.69
 -22   4  12    1.48    0.64
  22   4 -12    2.69    0.84
 -22  -4  11    1.19    0.68
 -22   4  11   -0.37    0.36
  22  -4 -11    0.40    0.48
  22   4 -11    0.66    0.58
 -22  -4  10    2.30    0.90
 -22   4  10    1.68    0.60
  22  -4 -10    1.09    0.62
  22   4 -10    2.38    0.80
 -22  -4   9   25.53    2.26
 -22   4   9   23.59    2.04
  22  -4  -9   23.01    2.00
  22   4  -9   23.60    2.01
 -22  -4   8   23.03    2.22
 -22   4   8   20.71    1.93
  22  -4  -8   21.29    1.94
  22   4  -8   21.69    1.84
 -22  -4   7    0.07    0.86
 -22   4   7    1.88    0.72
  22  -4  -7    0.13    0.69
  22   4  -7    1.11    0.55
 -22  -4   6   73.25    3.53
 -22   4   6   69.40    3.43
  22  -4  -6   67.40    3.38
  22   4  -6   72.04    2.90
  22   4  -6   77.33    3.02
 -22  -4   5  107.62    4.16
 -22   4   5  109.08    4.24
  22  -4  -5  103.54    4.16
  22   4  -5  106.61    3.24
  22   4  -5  119.36    3.89
 -22  -4   4  103.08    3.99
 -22   4   4  113.86    4.28
  22  -4  -4  108.53    4.20
  22   4  -4  118.74    4.00
 -22  -4   3    4.24    1.20
 -22   4   3    3.40    0.80
  22  -4  -3    2.99    1.12
  22   4  -3    3.87    0.85
 -22  -4   2   76.47    3.41
 -22   4   2   76.73    3.48
  22  -4  -2   79.70    3.60
  22   4  -2   84.89    3.54
 -22  -4   1    6.05    0.98
 -22   4   1    7.38    1.13
  22  -4  -1    5.38    1.29
  22   4  -1    7.18    1.06
 -22  -4   0  148.57    4.80
 -22   4   0  159.68    5.06
  22  -4   0  154.36    4.97
  22   4   0  164.07    5.13
 -22  -4  -1   12.71    1.40
 -22   4  -1   12.23    1.40
  22  -4   1   11.87    1.62
  22   4   1   12.55    1.46
 -22  -4  -2   16.47    1.60
 -22   4  -2   13.88    1.52
  22  -4   2   15.53    1.66
  22   4   2   13.27    1.48
 -22  -4  -3   34.71    2.40
 -22   4  -3   38.83    2.60
  22  -4   3   40.46    2.48
  22   4   3   41.24    2.69
 -22  -4  -4   23.23    1.95
 -22   4  -4   25.26    2.13
  22  -4   4   24.54    1.85
  22   4   4   24.09    2.03
 -22  -4  -5    4.94    0.83
 -22   4  -5    6.70    1.02
  22  -4   5    5.12    0.62
  22   4   5    6.32    0.96
 -22  -4  -6    2.88    0.61
 -22   4  -6    0.30    0.39
  22   4   6    1.19    0.50
 -22  -4  -7    4.18    0.59
 -22   4  -7    2.64    0.49
  22   4   7    0.96    0.48
 -22  -4  -8    0.29    0.44
 -22   4  -8    0.16    0.40
  22   4   8    0.96    0.50
 -22  -4  -9    0.91    0.53
 -22   4  -9   -0.32    0.41
  22   4   9    0.71    0.55
 -22  -4 -10    2.89    0.56
 -22   4 -10    3.89    0.56
 -22  -6  12    0.50    0.66
 -22   6  12    0.93    0.50
  22  -6 -12    0.71    0.61
  22   6 -12   -1.33    0.47
 -22  -6  11   18.74    2.11
 -22   6  11   20.68    1.57
  22  -6 -11   20.10    1.87
 -22  -6  10    3.47    1.09
 -22   6  10    2.20    0.44
  22  -6 -10    4.38    0.83
 -22  -6   9    2.36    1.08
 -22   6   9    2.25    0.50
  22  -6  -9    2.70    0.87
 -22  -6   8    3.30    1.28
 -22   6   8    3.11    0.60
  22  -6  -8    3.63    1.16
 -22  -6   7    2.63    1.25
 -22   6   7    2.97    0.57
  22  -6  -7    3.91    1.18
 -22  -6   6    0.28    0.85
 -22   6   6    0.90    0.49
  22  -6  -6    1.12    0.78
 -22  -6   5    0.47    0.87
 -22   6   5    0.38    0.45
  22  -6  -5    0.94    0.78
  22   6  -5    0.75    0.35
 -22  -6   4    1.92    0.85
 -22   6   4    1.95    0.68
  22  -6  -4    1.41    1.01
  22   6  -4    1.42    0.45
 -22  -6   3    3.79    1.18
 -22   6   3    2.64    0.90
  22  -6  -3    2.34    1.03
  22   6  -3    2.70    0.56
 -22  -6   2    4.66    1.38
 -22   6   2    5.20    0.98
  22  -6  -2    5.16    1.42
  22   6  -2    6.24    0.83
 -22  -6   1    3.68    1.09
 -22   6   1    6.12    1.04
  22  -6  -1    6.47    1.16
  22   6  -1    5.20    0.83
 -22  -6   0    2.62    0.64
 -22   6   0    2.88    0.93
  22  -6   0    3.20    1.08
  22   6   0    3.56    0.76
 -22  -6  -1    2.92    0.67
 -22   6  -1    2.51    0.91
  22  -6   1    2.60    0.95
  22   6   1    3.30    0.71
 -22  -6  -2   26.49    2.21
 -22   6  -2   26.70    2.30
  22  -6   2   28.08    2.27
  22   6   2   29.15    2.34
 -22  -6  -3    1.04    0.56
 -22   6  -3    2.09    0.81
  22  -6   3    2.26    0.82
  22   6   3   -0.39    0.45
 -22  -6  -4   31.58    2.44
 -22   6  -4   32.89    2.57
  22   6   4   34.63    2.54
 -22  -6  -5   17.74    1.74
 -22   6  -5   17.67    1.80
  22   6   5   20.99    1.90
 -22  -6  -6   48.26    3.12
 -22   6  -6   49.19    3.26
  22   6   6   54.14    3.25
 -22  -6  -7   -0.41    0.53
 -22   6  -7    0.42    0.47
  22   6   7    1.86    0.56
 -22  -6  -8    1.01    0.57
 -22   6  -8    2.09    0.57
  22   6   8    4.60    0.67
 -22  -8   8   -0.48    1.12
 -22   8   8    3.08    0.49
  22  -8  -8    2.67    0.75
 -22  -8   7    2.09    1.56
 -22   8   7    2.16    0.47
  22  -8  -7    4.57    0.82
 -22  -8   6    0.55    0.86
 -22   8   6    0.84    0.43
  22  -8  -6    0.45    1.02
 -22  -8   5    3.77    0.86
 -22   8   5    3.93    0.55
  22  -8  -5    3.16    1.23
 -22  -8   4    1.83    0.88
 -22   8   4    1.77    0.41
  22  -8  -4    1.09    0.86
 -22  -8   3   24.81    2.24
 -22   8   3   28.86    2.23
  22  -8  -3   26.24    2.38
  22   8  -3   30.21    1.88
 -22  -8   2    4.26    0.78
 -22   8   2    4.98    0.81
  22  -8  -2    4.52    0.92
  22   8  -2    6.06    0.68
 -22  -8   1    5.56    0.95
 -22   8   1    4.82    0.65
  22  -8  -1    7.13    0.98
  22   8  -1    7.46    0.86
 -22  -8   0    1.16    0.61
 -22   8   0    0.44    0.47
  22  -8   0    1.45    0.62
  22   8   0    1.17    0.50
 -22  -8  -1    0.32    0.46
 -22   8  -1    1.43    0.46
  22  -8   1    3.60    0.67
  22   8   1    1.79    0.57
 -22  -8  -2    0.75    0.46
 -22   8  -2    1.48    0.50
  22   8   2    0.77    0.58
 -22  -8  -3   26.02    1.84
 -22   8  -3   29.68    2.43
  22   8   3   32.15    2.37
 -22  -8  -4   32.13    2.06
 -22   8  -4   36.64    2.70
  22   8   4   31.25    2.21
  23  -1 -15    2.67    1.26
  23   1 -15    4.78    1.80
 -23  -1  14   -0.39    0.46
  23  -1 -14    0.73    0.70
  23   1 -14    0.18    0.82
 -23  -1  13    4.06    0.45
 -23   1  13    4.02    0.79
  23   1 -13    3.30    1.17
 -23  -1  12   45.69    2.50
 -23   1  12   39.27    2.84
  23   1 -12   34.84    2.80
 -23  -1  11   -0.04    0.36
 -23   1  11    0.13    0.52
  23   1 -11   -0.18    0.67
 -23  -1  10   22.99    1.98
 -23  -1  10   26.57    1.81
 -23   1  10   22.05    2.03
  23  -1 -10   21.51    1.64
 -23  -1   9    0.96    0.58
 -23  -1   9    2.91    0.57
 -23   1   9    0.44    0.60
  23  -1  -9    0.56    0.53
 -23  -1   8    2.46    0.83
 -23  -1   8    2.70    0.60
 -23   1   8    2.01    0.83
  23  -1  -8    2.21    0.81
  23   1  -8    2.63    0.49
 -23  -1   7    7.70    1.06
 -23  -1   7   11.75    1.12
 -23   1   7    7.76    1.13
  23  -1  -7    7.77    1.21
  23   1  -7   10.29    1.03
 -23  -1   6   71.50    2.98
 -23  -1   6   77.45    2.81
 -23   1   6   67.98    3.09
  23  -1  -6   72.22    3.14
  23   1  -6   73.66    2.95
 -23  -1   5   23.39    1.61
 -23  -1   5   27.37    1.60
 -23   1   5   24.34    1.83
  23  -1  -5   26.64    2.00
  23   1  -5   26.57    1.82
 -23  -1   4    6.63    0.80
 -23  -1   4    6.72    0.78
 -23   1   4    6.54    1.04
  23  -1  -4    5.78    1.22
  23   1  -4    6.43    1.04
 -23  -1   3    3.99    0.59
 -23  -1   3    3.78    0.63
 -23   1   3    4.38    0.86
  23  -1  -3    4.48    1.05
  23   1  -3    4.93    0.99
 -23  -1   2   61.68    2.31
 -23  -1   2   58.88    2.25
 -23   1   2   59.72    2.64
  23  -1  -2   59.74    2.85
  23   1  -2   58.82    2.81
 -23  -1   1   41.57    1.81
 -23  -1   1   37.65    1.83
 -23   1   1   41.48    2.18
 -23   1   1   38.06    1.31
  23  -1  -1   36.96    2.28
  23   1  -1   36.21    2.22
 -23  -1   0   66.63    2.26
 -23  -1   0   67.56    2.57
 -23   1   0   68.39    2.78
 -23   1   0   67.83    2.03
  23  -1   0   67.99    3.07
  23   1   0   65.94    3.00
 -23  -1  -1    0.77    0.20
 -23  -1  -1    1.09    0.33
 -23   1  -1    0.90    0.49
 -23   1  -1    1.71    0.25
  23  -1   1    1.01    0.58
  23   1   1    0.95    0.56
 -23  -1  -2    2.52    0.45
 -23   1  -2    1.15    0.50
 -23   1  -2    1.91    0.32
  23  -1   2    1.22    0.63
  23   1   2    1.18    0.57
 -23  -1  -3    7.28    0.85
 -23   1  -3    6.75    0.92
 -23   1  -3    6.23    0.72
  23  -1   3    7.41    1.06
  23   1   3    7.20    1.02
 -23  -1  -4    6.39    0.81
 -23   1  -4    6.53    0.77
 -23   1  -4    5.79    0.87
  23  -1   4    5.26    0.81
  23   1   4    6.78    0.97
 -23  -1  -5  124.73    4.43
 -23   1  -5  129.26    4.16
 -23   1  -5  130.01    4.29
  23  -1   5  131.50    4.38
  23  -1   5  134.57    4.23
  23   1   5  129.42    4.53
 -23  -1  -6   14.27    1.34
 -23   1  -6   14.05    1.14
  23  -1   6   14.47    1.24
  23  -1   6   15.97    1.21
  23   1   6   14.50    1.29
 -23  -1  -7    8.09    1.01
  23  -1   7    7.14    0.47
  23  -1   7    8.77    0.81
  23   1   7    7.68    0.78
 -23  -1  -8    7.64    1.01
  23  -1   8    6.19    0.78
  23   1   8   10.20    0.57
 -23  -1  -9    1.18    0.61
  23  -1   9    1.91    0.47
 -23  -1 -10    1.86    0.56
  23  -1  10    0.19    0.51
 -23  -1 -11    1.81    0.58
  23  -1  11    2.07    0.59
 -23  -3  15    8.95    0.79
 -23   3  15    9.62    0.90
  23   3 -15    6.30    1.32
 -23  -3  14   47.06    2.73
 -23   3  14   40.70    2.80
  23   3 -14   44.88    3.40
 -23  -3  13    0.70    0.49
 -23   3  13    2.22    0.61
  23   3 -13    2.19    0.98
 -23  -3  12   -0.15    0.45
 -23   3  12    1.71    0.49
  23   3 -12    0.67    0.72
 -23  -3  11    0.87    0.50
 -23   3  11    1.59    0.48
  23  -3 -11    0.88    0.44
  23   3 -11    0.36    0.71
 -23  -3  10    6.90    1.12
 -23   3  10    4.68    0.92
  23  -3 -10    6.90    0.97
  23   3 -10    5.98    1.18
 -23  -3   9    4.64    1.06
 -23   3   9    3.25    0.94
  23  -3  -9    4.08    0.88
  23   3  -9    3.35    1.04
 -23  -3   8   12.66    1.58
 -23   3   8   11.15    1.41
  23  -3  -8   11.52    1.38
  23   3  -8   10.44    1.28
 -23  -3   7   55.74    3.00
 -23   3   7   54.04    3.03
  23  -3  -7   49.40    2.84
  23   3  -7   52.38    2.66
  23   3  -7   58.65    2.50
 -23  -3   6    0.83    0.77
 -23   3   6    0.90    0.58
  23  -3  -6    0.68    0.78
  23   3  -6    0.55    0.50
  23   3  -6    0.97    0.40
 -23  -3   5   -0.26    0.68
 -23   3   5    0.04    0.45
  23  -3  -5   -0.15    0.65
  23   3  -5    0.18    0.40
  23   3  -5    0.14    0.37
 -23  -3   4  246.17    4.66
 -23  -3   4  235.77    5.64
 -23   3   4  248.78    6.11
  23  -3  -4  235.04    6.01
  23   3  -4  253.91    5.78
 -23  -3   3   57.20    2.82
 -23   3   3   63.51    3.07
  23  -3  -3   58.19    3.06
  23   3  -3   62.62    2.94
 -23  -3   2   65.56    2.94
 -23   3   2   65.03    3.08
  23  -3  -2   68.22    3.32
  23   3  -2   68.04    3.11
 -23  -3   1   33.41    2.11
 -23   3   1   32.79    2.19
  23  -3  -1   32.65    2.36
  23   3  -1   35.87    2.32
 -23  -3   0   34.17    2.17
 -23   3   0   36.49    2.33
  23  -3   0   38.35    2.52
  23   3   0   37.26    2.40
 -23  -3  -1   96.02    3.73
 -23   3  -1   99.01    3.86
  23  -3   1  101.93    3.98
  23   3   1  105.96    4.11
 -23  -3  -2   61.67    3.04
 -23   3  -2   68.59    3.26
  23  -3   2   63.68    3.13
  23   3   2   71.17    3.43
 -23  -3  -3    0.61    0.41
 -23   3  -3    0.37    0.38
  23  -3   3    0.99    0.66
  23   3   3   -0.28    0.38
 -23  -3  -4    3.75    0.67
 -23   3  -4    1.21    0.50
  23  -3   4    2.86    0.66
  23   3   4    0.72    0.54
 -23  -3  -5    1.77    0.61
 -23   3  -5    1.05    0.42
  23  -3   5    1.28    0.54
  23   3   5    2.63    0.55
 -23  -3  -6   36.99    2.55
 -23   3  -6   43.48    2.72
  23   3   6   43.75    2.67
 -23  -3  -7    5.68    0.73
 -23   3  -7    4.63    0.68
  23   3   7    6.45    0.64
 -23  -3  -8    2.89    0.64
 -23   3  -8    2.37    0.49
  23   3   8    4.37    0.55
 -23  -3  -9    4.94    0.74
 -23   3  -9    4.60    0.60
  23   3   9    5.67    0.57
 -23  -3 -10   -0.92    0.55
 -23   3 -10    0.42    0.46
 -23  -5  13    9.16    1.12
 -23   5  13    8.49    0.68
  23   5 -13    6.20    0.90
 -23  -5  12   10.70    1.21
 -23   5  12    9.74    0.86
  23  -5 -12    9.86    0.94
  23   5 -12    9.59    1.15
 -23  -5  11    0.03    0.60
 -23   5  11    1.24    0.44
  23  -5 -11    2.04    0.68
  23   5 -11   -0.93    0.40
 -23  -5  10   19.93    2.08
 -23   5  10   21.04    1.84
  23  -5 -10   20.36    1.89
  23   5 -10   22.74    1.86
 -23  -5   9    5.21    1.20
 -23   5   9    3.29    0.62
  23  -5  -9    2.69    0.86
  23   5  -9    3.37    0.61
 -23  -5   8   35.54    2.80
 -23   5   8   32.20    2.44
  23  -5  -8   32.47    2.54
 -23  -5   7    0.67    0.93
 -23   5   7    1.02    0.56
  23  -5  -7    0.12    0.65
 -23  -5   6    2.37    1.14
 -23   5   6    2.42    0.71
  23  -5  -6    1.82    0.95
  23   5  -6    2.93    0.39
 -23  -5   5   59.51    3.37
 -23   5   5   59.98    3.34
  23  -5  -5   62.92    3.46
  23   5  -5   68.93    3.04
 -23  -5   4    8.88    1.38
 -23   5   4   12.12    1.45
  23  -5  -4   10.64    1.52
  23   5  -4   13.95    1.28
 -23  -5   3    2.34    0.98
 -23   5   3    3.01    0.75
  23  -5  -3    2.03    1.00
  23   5  -3    3.82    0.67
 -23  -5   2   36.93    2.65
 -23   5   2   44.28    2.82
  23  -5  -2   37.66    2.67
  23   5  -2   45.42    2.70
 -23  -5   1    2.08    0.70
 -23   5   1    1.77    0.77
  23  -5  -1    1.22    0.98
  23   5  -1    2.07    0.69
 -23  -5   0   42.30    2.71
 -23   5   0   40.81    2.73
  23  -5   0   41.92    2.84
  23   5   0   42.79    2.74
 -23  -5  -1    2.83    0.80
 -23   5  -1    2.38    0.81
  23  -5   1    3.52    1.18
  23   5   1    2.54    0.81
 -23  -5  -2   -0.05    0.42
 -23   5  -2   -0.06    0.43
  23  -5   2    0.51    0.76
  23   5   2    0.10    0.40
 -23  -5  -3    3.53    0.74
 -23   5  -3    2.88    0.71
  23  -5   3    5.64    0.91
  23   5   3    3.33    0.74
 -23  -5  -4    0.53    0.45
 -23   5  -4   -0.41    0.37
  23  -5   4    1.01    0.53
  23   5   4    1.01    0.50
 -23  -5  -5   15.00    1.39
 -23   5  -5   12.93    1.51
  23   5   5   16.17    1.51
 -23  -5  -6    4.54    0.67
 -23   5  -6    6.01    0.85
  23   5   6    6.89    0.86
 -23  -5  -7    4.06    0.65
 -23   5  -7    3.12    0.61
  23   5   7    4.19    0.58
 -23  -5  -8    4.51    0.73
 -23   5  -8    5.86    0.84
 -23  -7  10    3.78    1.35
 -23   7  10    3.28    0.52
  23  -7 -10    4.03    1.06
 -23  -7   9   13.17    2.04
 -23   7   9    9.83    0.89
  23  -7  -9    8.72    1.33
 -23  -7   8   -0.51    1.18
 -23   7   8    1.47    0.41
  23  -7  -8    0.38    0.64
 -23  -7   7   56.06    3.84
 -23   7   7   49.47    3.14
  23  -7  -7   54.72    3.56
 -23  -7   6    8.47    1.48
 -23   7   6    9.33    1.15
  23  -7  -6    8.09    1.36
 -23  -7   5    1.05    0.99
 -23   7   5    2.70    0.61
  23  -7  -5    3.02    1.14
 -23  -7   4   19.40    2.15
 -23   7   4   21.60    1.96
  23  -7  -4   22.26    2.24
  23   7  -4   26.95    1.77
 -23  -7   3   -0.17    0.55
 -23   7   3    0.55    0.46
  23  -7  -3    0.89    0.70
  23   7  -3    0.83    0.44
 -23  -7   2    8.04    1.40
 -23   7   2    7.43    1.12
  23  -7  -2    7.51    1.19
  23   7  -2    8.81    0.84
 -23  -7   1    3.38    1.17
 -23   7   1    3.66    0.75
  23  -7  -1    4.24    0.92
  23   7  -1    4.13    0.62
 -23  -7   0    2.47    0.83
 -23   7   0    3.73    0.71
  23  -7   0    4.27    0.87
  23   7   0    5.82    0.75
 -23  -7  -1    0.41    0.42
 -23   7  -1    1.25    0.53
  23  -7   1    1.84    0.73
  23   7   1    0.95    0.57
 -23  -7  -2    8.23    0.97
 -23   7  -2    9.05    1.33
  23  -7   2   13.25    1.39
  23   7   2   11.45    1.23
 -23  -7  -3   -0.54    0.46
 -23   7  -3    0.22    0.57
  23   7   3   -0.16    0.47
 -23  -7  -4   11.32    0.90
 -23   7  -4   12.30    1.27
  23   7   4   16.99    1.68
 -23  -7  -5    1.19    0.52
 -23   7  -5    0.35    0.43
  23   7   5    1.48    0.58
 -23   7  -6    9.08    1.04
  23   7   6    9.90    0.75
  23  -9  -3   11.82    1.16
 -23  -9   2   -0.63    0.52
 -23   9   2    2.66    0.55
  23  -9  -2    4.51    0.76
  23   9  -2    3.37    0.68
  24   0 -15   -1.00    0.80
  24   0 -14    1.16    1.14
  24   0 -13    0.64    0.85
 -24   0  12    3.67    1.01
 -24   0  11    0.49    0.56
 -24   0  10    0.70    0.52
 -24   0   9    0.94    0.62
  24   0  -9    0.03    0.44
 -24   0   8   68.60    3.28
 -24   0   8   76.51    2.56
  24   0  -8   69.42    2.96
 -24   0   7   -0.38    0.40
 -24   0   7    0.55    0.27
  24   0  -7    0.31    0.50
 -24   0   6    0.25    0.47
 -24   0   6    0.41    0.34
  24   0  -6    0.67    0.60
 -24   0   5   -0.55    0.40
 -24   0   5    1.03    0.38
  24   0  -5   -0.25    0.59
 -24   0   4   64.28    2.74
 -24   0   4   65.47    2.13
  24   0  -4   62.84    2.91
 -24   0   3    0.34    0.45
 -24   0   3    0.27    0.23
  24   0  -3    0.54    0.51
 -24   0   2   19.52    1.42
 -24   0   2   19.69    1.09
  24   0  -2   19.54    1.67
 -24   0   1    0.07    0.31
  24   0  -1    0.26    0.47
 -24   0   0   21.22    1.44
 -24   0   0   21.51    1.25
  24   0   0   19.88    1.70
 -24   0  -1    0.03    0.25
  24   0   1   -0.08    0.42
 -24   0  -2  120.52    3.51
 -24   0  -2  118.93    3.57
  24   0   2  120.71    4.21
 -24   0  -3   -0.13    0.24
 -24   0  -3    0.77    0.34
  24   0   3    0.94    0.51
 -24   0  -4  229.83    5.61
  24   0   4  241.92    6.15
 -24   0  -5    1.23    0.45
  24   0   5    2.56    0.52
 -24   0  -6    5.84    0.80
  24   0   6    5.40    0.68
 -24   0  -7    0.55    0.52
  24   0   7    1.69    0.41
 -24   0  -8    3.67    0.67
 -24   0 -10   16.36    1.11
  24  -2 -15    0.80    0.77
  24   2 -15    1.64    1.23
 -24  -2  14    9.07    0.73
 -24   2  14   12.28    1.40
  24   2 -14    9.07    1.74
 -24  -2  13   21.49    1.55
 -24   2  13   20.48    1.96
  24   2 -13   19.01    2.19
 -24  -2  12    2.98    0.71
 -24   2  12    2.51    0.83
  24   2 -12    1.88    0.89
 -24  -2  11  158.82    5.18
 -24   2  11  148.08    5.55
  24   2 -11  139.11    5.29
 -24  -2  10   27.25    1.99
 -24   2  10   26.73    2.27
  24  -2 -10   27.47    2.04
  24   2 -10   21.20    2.05
 -24  -2   9   11.16    1.24
 -24  -2   9   15.96    1.51
 -24   2   9   11.43    1.47
  24  -2  -9   13.01    1.48
  24   2  -9   11.24    1.47
 -24  -2   8    6.67    0.92
 -24  -2   8    6.85    1.07
 -24   2   8    5.24    1.03
  24  -2  -8    5.65    1.17
  24   2  -8    8.05    0.79
 -24  -2   7   19.14    1.52
 -24  -2   7   19.03    1.67
 -24   2   7   17.96    1.74
  24  -2  -7   17.96    1.82
  24   2  -7   18.76    1.42
 -24  -2   6  143.72    4.18
 -24  -2   6  152.39    4.36
 -24   2   6  135.07    4.58
  24  -2  -6  132.70    4.49
  24   2  -6  144.95    4.26
 -24  -2   5  106.91    3.41
 -24  -2   5  112.79    3.67
 -24   2   5  112.28    4.07
  24  -2  -5  102.23    3.93
  24   2  -5  111.54    3.79
 -24  -2   4  116.84    3.37
 -24  -2   4  114.87    3.64
 -24   2   4  114.46    4.03
  24  -2  -4  106.59    4.01
  24   2  -4  118.98    3.97
 -24  -2   3   10.28    0.85
 -24  -2   3   13.18    1.27
 -24   2   3   12.43    1.34
  24  -2  -3    9.98    1.40
  24   2  -3   12.17    1.32
 -24  -2   2    2.54    0.32
 -24  -2   2    2.59    0.52
 -24   2   2    3.21    0.72
  24  -2  -2    2.14    1.02
  24   2  -2    4.03    0.78
 -24  -2   1  137.97    4.02
 -24   2   1  137.45    4.29
  24  -2  -1  134.98    4.48
  24   2  -1  142.50    4.55
 -24  -2   0   28.60    1.83
 -24   2   0   27.94    1.93
  24  -2   0   29.87    2.18
  24   2   0   28.68    2.07
 -24  -2  -1    6.72    0.84
 -24   2  -1    5.03    0.83
  24  -2   1    5.50    1.12
  24   2   1    6.36    0.98
 -24  -2  -2   70.01    3.09
 -24   2  -2   76.33    3.25
  24  -2   2   75.07    3.36
  24   2   2   82.90    3.63
 -24  -2  -3   21.48    1.68
 -24   2  -3   24.17    1.80
  24  -2   3   22.63    1.81
  24   2   3   19.88    1.80
 -24  -2  -4    3.63    0.64
 -24   2  -4    2.62    0.70
  24  -2   4    4.05    0.72
  24   2   4    3.74    0.79
 -24  -2  -5    6.84    0.85
 -24   2  -5    6.66    0.85
  24  -2   5    6.88    0.76
  24   2   5    7.70    1.03
 -24  -2  -6    9.91    1.00
 -24   2  -6    7.45    0.87
  24  -2   6    5.57    0.64
  24   2   6    7.83    0.87
 -24  -2  -7    0.05    0.44
 -24   2  -7    0.31    0.31
  24   2   7   -0.50    0.40
 -24  -2  -8    0.21    0.47
 -24   2  -8    1.01    0.37
  24   2   8    0.68    0.44
 -24  -2  -9   27.55    2.12
 -24  -2 -10    0.72    0.54
 -24  -4  14    2.75    0.67
 -24   4  14    5.65    0.57
  24   4 -14    4.35    0.95
 -24  -4  13   -1.53    0.54
 -24   4  13    0.36    0.47
  24   4 -13    0.57    0.59
 -24  -4  12    1.76    0.58
 -24   4  12    0.54    0.42
  24   4 -12    2.06    0.79
 -24  -4  11    0.67    0.58
 -24   4  11    0.81    0.46
  24  -4 -11    0.58    0.53
  24   4 -11    0.22    0.56
 -24  -4  10    3.34    0.99
 -24   4  10    2.36    0.58
  24  -4 -10    1.67    0.67
  24   4 -10    2.40    0.79
 -24  -4   9   20.91    2.00
 -24   4   9   16.58    1.73
  24  -4  -9   16.14    1.67
  24   4  -9   19.22    1.82
 -24  -4   8   12.72    1.71
 -24   4   8   11.13    1.40
  24  -4  -8   10.28    1.43
  24   4  -8   13.87    1.45
 -24  -4   7    4.50    1.38
 -24   4   7    4.87    0.91
  24  -4  -7    5.51    1.05
  24   4  -7    4.75    0.90
 -24  -4   6  142.90    4.97
 -24   4   6  135.90    4.95
  24  -4  -6  131.57    4.86
  24   4  -6  146.70    4.39
 -24  -4   5   42.58    2.72
 -24   4   5   46.09    2.86
  24  -4  -5   46.60    2.89
  24   4  -5   51.34    2.60
 -24  -4   4   68.75    3.36
 -24   4   4   74.03    3.56
  24  -4  -4   71.86    3.58
  24   4  -4   78.10    3.35
 -24  -4   3    1.93    0.91
 -24   4   3    1.49    0.67
  24  -4  -3    0.57    0.95
  24   4  -3    1.85    0.66
 -24  -4   2    2.64    0.88
 -24   4   2    4.01    0.86
  24  -4  -2    2.58    1.18
  24   4  -2    3.58    0.86
 -24  -4   1    1.11    0.52
 -24   4   1    0.71    0.53
  24  -4  -1    0.90    1.01
  24   4  -1    1.80    0.70
 -24  -4   0    4.37    0.81
 -24   4   0    3.23    0.75
  24  -4   0    4.60    1.35
  24   4   0    5.37    0.96
 -24  -4  -1    1.60    0.64
 -24   4  -1    1.44    0.67
  24  -4   1    1.90    1.01
  24   4   1    1.14    0.58
 -24  -4  -2    2.32    0.75
 -24   4  -2    1.10    0.64
  24  -4   2    1.74    0.90
  24   4   2    0.99    0.47
 -24  -4  -3    4.56    0.77
 -24   4  -3    3.53    0.75
  24  -4   3    4.19    0.85
  24   4   3    2.73    0.65
 -24  -4  -4   18.98    1.71
 -24   4  -4   17.22    1.72
  24  -4   4   16.17    1.47
  24   4   4   18.67    1.76
 -24  -4  -5   17.57    1.68
 -24   4  -5   15.35    1.63
  24   4   5   18.54    1.63
 -24  -4  -6    3.48    0.56
 -24   4  -6    2.14    0.46
  24   4   6    4.99    0.65
 -24  -4  -7    5.45    0.75
 -24   4  -7    5.05    0.65
  24   4   7    5.36    0.60
 -24  -4  -8   45.29    2.91
 -24   4  -8   44.24    2.90
  24   4   8   53.35    2.70
 -24  -4  -9    1.26    0.56
 -24   4  -9    1.14    0.46
  24   4   9    1.35    0.61
 -24  -6  12    0.25    0.69
 -24   6  12    1.27    0.52
  24  -6 -12    3.33    0.70
 -24  -6  11   11.42    1.55
 -24   6  11   10.72    0.97
  24  -6 -11    6.40    1.12
 -24  -6  10    0.46    0.85
 -24   6  10    1.75    0.45
  24  -6 -10    0.64    0.64
 -24  -6   9    5.37    1.31
 -24   6   9    3.72    0.62
  24  -6  -9    3.67    1.13
 -24  -6   8    6.14    1.43
 -24   6   8    7.08    0.97
  24  -6  -8    3.54    1.15
 -24  -6   7    3.68    1.24
 -24   6   7    3.83    0.66
  24  -6  -7    4.12    1.23
 -24  -6   6    2.66    1.12
 -24   6   6    5.20    0.87
  24  -6  -6    3.20    1.09
 -24  -6   5    0.99    0.90
 -24   6   5    2.88    0.70
  24  -6  -5    0.53    0.68
  24   6  -5    2.20    0.44
 -24  -6   4    3.36    1.12
 -24   6   4    3.61    0.76
  24  -6  -4    5.06    1.38
  24   6  -4    4.89    0.62
 -24  -6   3   35.64    2.70
 -24   6   3   41.43    2.86
  24  -6  -3   37.00    2.82
  24   6  -3   44.94    2.64
 -24  -6   2   -0.83    0.65
 -24   6   2    0.56    0.43
  24  -6  -2   -0.44    0.73
  24   6  -2    0.97    0.56
 -24  -6   1    7.11    1.21
 -24   6   1   11.40    1.47
  24  -6  -1   11.78    1.56
  24   6  -1   14.46    1.51
 -24  -6   0   24.37    2.13
 -24   6   0   24.49    2.20
  24  -6   0   31.59    2.52
  24   6   0   30.33    2.36
 -24  -6  -1    1.98    0.61
 -24   6  -1    1.97    0.64
  24  -6   1    1.56    0.89
  24   6   1    1.81    0.54
 -24  -6  -2    1.34    0.56
 -24   6  -2    2.51    0.72
  24  -6   2    2.60    0.79
  24   6   2    2.52    0.69
 -24  -6  -3    6.21    0.92
 -24   6  -3    6.56    0.94
  24  -6   3    9.05    1.01
  24   6   3    7.53    0.91
 -24  -6  -4    1.85    0.59
 -24   6  -4    0.23    0.38
  24   6   4    2.27    0.56
 -24  -6  -5    2.16    0.60
 -24   6  -5    1.91    0.57
  24   6   5    2.20    0.60
 -24  -6  -6    0.55    0.52
 -24   6  -6   -0.12    0.41
  24   6   6   -0.95    0.53
 -24  -6  -7    2.38    0.59
 -24   6  -7    3.23    0.59
  24   6   7    5.68    0.69
 -24  -8   8    1.97    1.14
 -24   8   8    0.61    0.48
  24  -8  -8   -1.30    0.65
 -24  -8   7   15.92    2.33
 -24   8   7   15.47    1.21
  24  -8  -7   13.41    1.66
 -24  -8   6   23.31    2.58
 -24   8   6   24.67    1.73
  24  -8  -6   23.38    2.46
 -24  -8   5    0.72    0.94
 -24   8   5    2.23    0.48
  24  -8  -5    0.72    0.92
 -24  -8   4    0.83    0.96
 -24   8   4   -0.73    0.43
  24  -8  -4   -0.39    0.83
 -24  -8   3   23.11    2.36
 -24   8   3   25.06    2.03
  24  -8  -3   23.87    2.23
  24   8  -3   28.19    1.75
 -24  -8   2   -0.61    0.46
 -24   8   2   -0.62    0.43
  24  -8  -2    0.82    0.73
  24   8  -2    0.62    0.52
 -24  -8   1   14.27    1.46
 -24   8   1   12.87    1.49
  24  -8  -1   15.36    1.44
  24   8  -1   15.50    1.21
 -24  -8   0   80.35    4.47
 -24   8   0   83.82    4.48
  24  -8   0   90.51    4.38
  24   8   0   93.92    4.52
 -24  -8  -1    7.79    0.80
 -24   8  -1    5.97    0.85
  24  -8   1    9.30    1.09
  24   8   1    8.54    1.02
 -24   8  -2    2.97    0.59
  24   8   2    4.87    0.67
 -24  -8  -3   -0.06    0.50
 -24   8  -3    2.29    0.51
  24   8   3    2.34    0.62
  25  -1 -15    0.47    0.68
  25   1 -15   -0.11    1.05
 -25   1  14    0.57    0.51
  25  -1 -14    0.10    0.63
  25   1 -14    0.21    0.88
 -25   1  13    2.84    0.63
  25   1 -13    2.28    1.09
 -25   1  12    5.92    1.05
  25   1 -12    4.90    1.20
 -25  -1  11    5.32    0.96
 -25  -1  11    6.23    0.57
 -25   1  11    5.64    1.04
 -25  -1  10   14.31    1.58
 -25  -1  10   17.76    1.33
 -25   1  10   14.23    1.65
  25  -1 -10   15.97    1.37
 -25  -1   9   19.30    1.77
 -25  -1   9   21.19    1.52
 -25   1   9   17.57    1.78
  25  -1  -9   19.73    1.61
 -25  -1   8    2.39    0.73
 -25  -1   8    4.23    0.65
 -25   1   8    3.33    1.02
  25  -1  -8    3.62    0.77
  25   1  -8    3.61    0.61
 -25  -1   7    5.89    0.86
 -25  -1   7    7.19    0.86
 -25   1   7    4.30    0.89
  25  -1  -7    4.94    0.91
  25   1  -7    5.34    0.82
 -25  -1   6   17.17    1.49
 -25  -1   6   20.02    1.48
 -25   1   6   15.58    1.55
  25  -1  -6   13.47    1.51
  25   1  -6   17.56    1.49
 -25  -1   5   96.66    3.40
 -25  -1   5   99.41    3.13
 -25   1   5   92.70    3.61
  25  -1  -5   86.44    3.55
  25   1  -5   89.62    3.46
 -25  -1   4   26.07    1.67
 -25  -1   4   24.72    1.50
 -25   1   4   25.21    1.86
  25  -1  -4   23.96    1.92
  25   1  -4   25.16    1.86
 -25  -1   3    5.05    0.66
 -25  -1   3    4.99    0.68
 -25   1   3    4.31    0.88
  25  -1  -3    4.31    0.98
  25   1  -3    4.16    0.84
 -25  -1   2   24.64    1.50
 -25  -1   2   25.17    1.48
 -25   1   2   21.08    1.65
  25  -1  -2   21.68    1.87
  25   1  -2   23.80    1.86
 -25  -1   1   16.44    1.14
 -25  -1   1   17.01    1.20
 -25   1   1   16.11    1.42
  25  -1  -1   15.93    1.64
  25   1  -1   13.29    1.44
 -25  -1   0   22.67    1.27
 -25  -1   0   23.98    1.51
 -25   1   0   22.39    1.67
  25  -1   0   21.91    1.84
  25   1   0   20.24    1.75
 -25  -1  -1    0.78    0.32
 -25   1  -1    0.05    0.37
 -25   1  -1    0.15    0.21
  25  -1   1    0.67    0.54
  25   1   1    0.36    0.54
 -25  -1  -2   11.28    1.03
 -25   1  -2   12.16    1.22
 -25   1  -2   12.18    0.84
  25  -1   2   11.19    1.33
  25   1   2   12.24    1.39
 -25  -1  -3   69.05    3.02
 -25   1  -3   68.77    2.94
 -25   1  -3   68.38    2.66
  25  -1   3   69.40    3.29
  25   1   3   69.42    3.35
 -25  -1  -4   14.79    1.31
 -25   1  -4   13.55    1.19
 -25   1  -4   15.34    1.21
  25  -1   4   15.64    1.44
  25   1   4   15.60    1.52
 -25  -1  -5   24.57    1.80
 -25   1  -5   27.39    1.73
 -25   1  -5   27.14    1.80
  25  -1   5   26.27    1.88
  25   1   5   25.65    1.92
 -25  -1  -6   -0.56    0.37
 -25   1  -6    1.13    0.50
  25  -1   6    0.40    0.37
  25   1   6    1.07    0.39
 -25  -1  -7    4.12    0.68
 -25   1  -7    6.71    0.88
  25   1   7    4.06    0.47
 -25  -1  -8    1.31    0.49
  25  -1   8    2.43    0.51
  25   1   8    2.57    0.47
 -25  -1  -9   -0.17    0.57
  25  -1   9    0.32    0.51
 -25  -1 -10   16.25    1.13
  25  -1  10   17.07    0.99
 -25  -3  14   12.98    1.07
 -25   3  14   11.81    1.26
  25   3 -14   12.35    1.80
 -25  -3  13    2.76    0.56
 -25   3  13    2.41    0.57
  25   3 -13    2.51    1.13
 -25  -3  12   -0.24    0.45
 -25   3  12   -0.01    0.42
  25   3 -12    1.06    0.77
 -25  -3  11    0.88    0.52
 -25   3  11    1.71    0.57
  25  -3 -11    2.65    0.77
  25   3 -11    0.63    0.82
 -25  -3  10   90.84    4.03
 -25   3  10   81.78    4.07
  25  -3 -10   82.39    3.83
  25   3 -10   83.81    3.95
 -25  -3   9    2.14    0.88
 -25   3   9    1.47    0.72
  25  -3  -9    1.84    0.82
  25   3  -9    1.55    0.73
 -25  -3   8   26.82    2.18
 -25   3   8   21.27    1.99
  25  -3  -8   22.58    2.07
  25   3  -8   23.45    1.91
 -25  -3   7    7.19    1.26
 -25   3   7    9.01    1.28
  25  -3  -7    8.70    1.42
  25   3  -7   11.42    1.27
  25   3  -7   10.42    0.97
 -25  -3   6    7.91    1.21
 -25   3   6    9.52    1.32
  25  -3  -6   10.44    1.55
  25   3  -6   10.10    1.12
  25   3  -6   10.27    1.00
 -25  -3   5   13.89    0.93
 -25  -3   5   12.17    1.40
 -25   3   5   11.46    1.42
  25  -3  -5   11.81    1.61
  25   3  -5   12.22    1.19
 -25  -3   4    0.60    0.55
 -25   3   4    0.09    0.45
  25  -3  -4   -0.88    0.77
  25   3  -4    1.54    0.49
 -25  -3   3    2.91    1.03
 -25   3   3    2.96    0.94
  25  -3  -3    2.32    1.09
  25   3  -3    4.37    0.84
 -25  -3   2    3.72    0.69
 -25   3   2    3.41    0.95
  25  -3  -2    2.66    1.22
  25   3  -2    4.74    0.89
 -25  -3   1   71.29    3.16
 -25   3   1   72.24    3.36
  25  -3  -1   72.05    3.51
  25   3  -1   72.22    3.40
 -25  -3   0    5.05    0.81
 -25   3   0    3.82    0.80
  25  -3   0    3.68    1.24
  25   3   0    4.32    0.89
 -25  -3  -1   15.26    1.47
 -25   3  -1   15.23    1.55
  25  -3   1   16.18    1.77
  25   3   1   15.84    1.65
 -25  -3  -2   35.38    2.32
 -25   3  -2   36.01    2.41
  25  -3   2   40.38    2.58
  25   3   2   34.99    2.46
 -25  -3  -3    3.34    0.55
 -25   3  -3    2.25    0.56
  25  -3   3    2.51    0.76
  25   3   3    1.57    0.64
 -25  -3  -4    2.26    0.69
 -25   3  -4    2.84    0.56
  25  -3   4    2.96    0.64
  25   3   4    2.98    0.62
 -25  -3  -5    3.88    0.55
 -25   3  -5    2.17    0.49
  25  -3   5    2.99    0.49
  25   3   5    3.99    0.59
 -25  -3  -6   28.71    2.12
 -25   3  -6   27.78    2.09
  25   3   6   28.99    2.07
 -25  -3  -7    0.18    0.45
 -25   3  -7    0.07    0.39
  25   3   7    3.07    0.53
 -25  -3  -8    2.86    0.53
 -25   3  -8    3.56    0.57
  25   3   8    4.17    0.58
 -25  -3  -9    9.17    0.85
 -25   3  -9   10.63    0.75
  25   3   9   12.83    0.69
 -25  -5  13    0.48    0.57
 -25   5  13    1.09    0.52
  25   5 -13   -0.66    0.52
 -25  -5  12    5.73    0.92
 -25   5  12    3.74    0.55
  25  -5 -12    5.42    0.70
  25   5 -12    2.83    0.63
 -25  -5  11    3.97    0.89
 -25   5  11    4.65    0.70
  25  -5 -11    4.49    1.05
  25   5 -11    3.50    0.66
 -25  -5  10   21.33    2.16
 -25   5  10   17.90    1.76
  25  -5 -10   19.64    1.85
 -25  -5   9    5.90    1.24
 -25   5   9    5.63    0.91
  25  -5  -9    5.14    0.97
 -25  -5   8    1.47    0.99
 -25   5   8    0.68    0.39
  25  -5  -8    0.67    0.63
 -25  -5   7   16.00    1.86
 -25   5   7   12.71    1.55
  25  -5  -7   12.71    1.57
 -25  -5   6    3.83    1.20
 -25   5   6    3.78    0.84
  25  -5  -6    4.24    1.17
  25   5  -6    5.61    0.51
 -25  -5   5   13.38    1.69
 -25   5   5   19.66    1.91
  25  -5  -5   15.51    1.79
  25   5  -5   19.11    1.48
 -25  -5   4   16.60    1.82
 -25   5   4   13.94    1.61
  25  -5  -4   14.15    1.79
  25   5  -4   15.59    1.43
 -25  -5   3   23.46    2.14
 -25   5   3   24.09    2.11
  25  -5  -3   22.31    2.24
  25   5  -3   27.34    2.02
 -25  -5   2   -0.80    0.65
 -25   5   2    0.81    0.50
  25  -5  -2   -0.52    0.79
  25   5  -2    0.54    0.49
 -25  -5   1    1.73    0.61
 -25   5   1    0.82    0.41
  25  -5  -1    0.57    1.01
  25   5  -1    2.41    0.59
 -25  -5   0    3.95    0.69
 -25   5   0    4.24    0.84
  25  -5   0    4.23    1.43
  25   5   0    5.72    0.90
 -25  -5  -1    1.89    0.62
 -25   5  -1    1.95    0.66
  25  -5   1    2.06    1.05
  25   5   1    2.50    0.78
 -25  -5  -2   67.73    3.62
 -25   5  -2   70.70    3.80
  25  -5   2   72.69    3.63
  25   5   2   68.70    3.71
 -25  -5  -3   15.30    1.51
 -25   5  -3   14.08    1.62
  25  -5   3   16.36    1.61
  25   5   3   17.19    1.70
 -25  -5  -4    4.88    0.74
 -25   5  -4    5.25    0.86
  25  -5   4    3.55    0.63
  25   5   4    6.46    0.86
 -25  -5  -5   68.02    3.70
 -25   5  -5   63.86    3.70
  25   5   5   72.62    3.87
 -25  -5  -6    4.40    0.61
 -25   5  -6    4.03    0.69
  25   5   6    5.22    0.70
 -25  -5  -7    5.68    0.64
 -25   5  -7    5.35    0.73
  25   5   7    9.19    0.69
 -25  -5  -8   -1.04    0.56
 -25   5  -8   -0.15    0.46
  25   5   8   -1.75    0.62
 -25  -7  10    3.62    1.22
 -25   7  10    1.04    0.55
  25  -7 -10    1.95    0.77
 -25  -7   9    1.44    1.26
 -25   7   9    1.22    0.47
  25  -7  -9    2.04    0.93
 -25  -7   8    2.72    1.43
 -25   7   8    1.30    0.46
  25  -7  -8    0.31    0.69
 -25  -7   7    5.86    1.71
 -25   7   7    7.77    0.93
  25  -7  -7    7.94    1.25
 -25  -7   6   11.39    1.74
 -25   7   6   11.71    1.33
  25  -7  -6   12.31    1.53
 -25  -7   5    2.97    1.19
 -25   7   5    4.34    0.71
  25  -7  -5    5.03    1.36
 -25  -7   4    0.62    0.76
 -25   7   4   -0.31    0.39
  25  -7  -4    1.23    0.88
  25   7  -4    2.40    0.49
 -25  -7   3    3.56    1.09
 -25   7   3    6.91    0.92
  25  -7  -3    5.71    1.17
  25   7  -3    2.68    0.53
 -25  -7   2   17.22    1.92
 -25   7   2   18.82    1.90
  25  -7  -2   19.74    2.05
  25   7  -2   22.43    1.76
 -25  -7   1    0.60    0.87
 -25   7   1    0.85    0.54
  25  -7  -1    1.02    0.82
  25   7  -1    2.11    0.52
 -25  -7   0   11.42    1.40
 -25   7   0   13.46    1.59
  25  -7   0   12.50    1.65
  25   7   0   13.94    1.36
 -25  -7  -1    2.35    0.67
 -25   7  -1    1.49    0.64
  25  -7   1    3.99    0.95
  25   7   1    3.42    0.63
 -25  -7  -2   42.57    2.94
 -25   7  -2   45.24    3.15
  25  -7   2   55.16    3.15
  25   7   2   57.16    3.39
 -25  -7  -3    2.82    0.65
 -25   7  -3    5.73    0.71
  25   7   3    6.34    0.65
 -25  -7  -4   65.53    3.70
 -25   7  -4   72.15    4.16
  25   7   4   79.77    4.27
 -25  -7  -5    0.63    0.55
 -25   7  -5   -0.09    0.48
  25   7   5    0.66    0.60
  26   0 -15    0.92    1.07
  26   0 -14   12.57    2.01
 -26   0  13    0.10    0.44
  26   0 -13   -0.20    0.76
 -26   0  12    4.33    0.94
 -26   0  11    0.02    0.44
 -26   0  10   44.70    2.89
 -26   0   9    0.72    0.48
  26   0  -9    0.83    0.41
 -26   0   8   36.59    2.45
  26   0  -8   39.64    2.26
 -26   0   7    0.31    0.42
  26   0  -7    0.96    0.49
 -26   0   6    2.51    0.81
  26   0  -6    1.42    0.69
 -26   0   5    0.21    0.37
  26   0  -5    0.56    0.56
 -26   0   4   29.53    1.93
  26   0  -4   28.61    2.05
 -26   0   3    0.32    0.43
  26   0  -3    1.21    0.61
 -26   0   2  525.89    7.78
 -26   0   2  525.67    6.58
  26   0  -2  512.68    8.72
 -26   0   1    0.22    0.34
 -26   0   1    0.96    0.21
  26   0  -1   -0.23    0.48
 -26   0   0   24.96    1.59
 -26   0   0   28.12    1.48
  26   0   0   26.33    2.00
 -26   0  -1    0.58    0.30
 -26   0  -1    1.15    0.29
  26   0   1    0.76    0.58
 -26   0  -2   10.39    0.91
 -26   0  -2   10.93    0.89
  26   0   2   10.14    1.26
 -26   0  -3    1.50    0.34
  26   0   3    0.42    0.56
 -26   0  -4    4.56    0.60
  26   0   4    6.26    0.87
 -26   0  -5   -0.02    0.35
  26   0   5    0.56    0.38
 -26   0  -6   11.79    1.09
  26   0   6   12.01    1.04
 -26   0  -7   -0.39    0.43
  26   0   7    3.06    0.45
 -26   0  -8    8.32    0.86
 -26   0  -9   -0.17    0.53
 -26   0 -10    3.32    0.62
 -26   2  15    1.48    0.52
  26  -2 -15    1.09    0.87
  26   2 -15    0.27    0.96
 -26   2  14    5.58    0.87
  26   2 -14    6.97    1.56
 -26  -2  13   13.59    0.91
 -26   2  13   15.13    1.65
  26   2 -13   10.66    1.68
 -26  -2  12   -0.07    0.42
 -26   2  12    0.25    0.49
  26   2 -12    0.35    0.78
 -26  -2  11   11.32    1.13
 -26   2  11   10.18    1.37
  26   2 -11   10.32    1.52
 -26  -2  10   32.87    2.17
 -26   2  10   27.33    2.33
  26  -2 -10   33.55    2.33
  26   2 -10   28.45    2.35
 -26  -2   9    0.17    0.45
 -26  -2   9    1.08    0.57
 -26   2   9    0.30    0.50
  26  -2  -9    0.21    0.68
 -26  -2   8    3.76    0.68
 -26  -2   8    3.79    0.80
 -26   2   8    3.64    1.07
  26  -2  -8    2.71    1.06
  26   2  -8    4.75    0.47
 -26  -2   7    3.18    0.55
 -26  -2   7    4.39    0.95
 -26   2   7    3.05    0.97
  26  -2  -7    3.52    1.16
  26   2  -7    4.07    0.50
 -26  -2   6    4.76    0.67
 -26  -2   6    4.69    0.86
 -26   2   6    3.91    0.85
  26  -2  -6    3.68    1.21
  26   2  -6    5.01    0.68
 -26  -2   5    6.86    0.74
 -26  -2   5    7.51    0.94
 -26   2   5    6.71    1.08
  26  -2  -5    6.25    1.21
  26   2  -5    6.48    0.87
 -26  -2   4    0.06    0.26
 -26  -2   4    0.49    0.34
 -26   2   4   -0.10    0.40
  26  -2  -4   -0.24    0.62
  26   2  -4    0.28    0.52
 -26  -2   3   18.32    1.06
 -26  -2   3   17.59    1.48
 -26   2   3   17.57    1.62
  26  -2  -3   16.65    1.71
  26   2  -3   21.02    1.80
 -26  -2   2   31.14    1.87
 -26   2   2   32.45    2.16
  26  -2  -2   30.65    2.31
  26   2  -2   33.57    2.27
 -26  -2   1    9.13    0.97
 -26   2   1    7.43    1.05
  26  -2  -1    7.94    1.33
  26   2  -1   10.18    1.30
 -26  -2   0    1.56    0.46
 -26   2   0    1.06    0.51
  26  -2   0    0.88    0.71
  26   2   0    1.15    0.60
 -26  -2  -1   32.46    2.03
 -26   2  -1   27.87    1.98
  26  -2   1   28.17    2.17
  26   2   1   31.37    2.28
 -26  -2  -2   53.26    2.70
 -26   2  -2   53.65    2.79
  26  -2   2   46.01    2.74
  26   2   2   56.28    3.10
 -26  -2  -3   21.48    1.69
 -26   2  -3   23.55    1.79
  26  -2   3   21.37    1.81
  26   2   3   23.42    1.98
 -26  -2  -4   10.53    1.05
 -26   2  -4   11.31    1.14
  26  -2   4   10.40    1.15
  26   2   4   12.72    1.35
 -26  -2  -5    0.23    0.41
 -26   2  -5   -0.10    0.30
  26  -2   5   -0.17    0.36
  26   2   5    0.25    0.42
 -26  -2  -6    7.93    0.75
 -26   2  -6    7.58    0.80
  26  -2   6    5.78    0.58
  26   2   6    7.09    0.75
 -26  -2  -7    1.53    0.52
 -26   2  -7    1.75    0.39
  26   2   7    2.73    0.48
 -26  -2  -8    9.28    0.82
  26   2   8   10.52    0.68
 -26  -2  -9    1.10    0.54
 -26  -4  13    3.02    0.60
 -26   4  13    4.35    0.60
  26   4 -13    3.44    0.93
 -26  -4  12    2.96    0.61
 -26   4  12    2.73    0.55
  26   4 -12    1.08    0.67
 -26  -4  11   22.52    1.96
 -26   4  11   18.41    1.78
  26  -4 -11   21.29    1.86
  26   4 -11   17.69    1.87
 -26  -4  10    7.59    1.16
 -26   4  10    5.31    0.84
  26  -4 -10    4.05    0.80
  26   4 -10    6.07    1.09
 -26  -4   9    2.46    0.85
 -26   4   9    1.44    0.53
  26  -4  -9    1.04    0.56
  26   4  -9    0.93    0.56
 -26  -4   8    4.60    1.13
 -26   4   8    1.06    0.57
  26  -4  -8    0.91    0.77
  26   4  -8    2.26    0.73
 -26  -4   7    1.30    0.80
 -26   4   7    1.69    0.72
  26  -4  -7    0.47    0.81
 -26  -4   6   95.59    4.14
 -26   4   6   93.28    4.23
  26  -4  -6   89.90    4.18
  26   4  -6  105.44    3.85
 -26  -4   5   56.56    3.15
 -26   4   5   56.86    3.24
  26  -4  -5   55.57    3.32
  26   4  -5   54.78    2.80
 -26  -4   4   15.98    1.70
 -26   4   4   20.65    1.93
  26  -4  -4   18.01    1.98
  26   4  -4   18.49    1.62
 -26  -4   3    6.78    1.23
 -26   4   3    8.10    1.21
  26  -4  -3    7.56    1.50
  26   4  -3    8.33    1.18
 -26  -4   2   38.94    2.54
 -26   4   2   44.03    2.81
  26  -4  -2   38.23    2.82
  26   4  -2   45.77    2.80
 -26  -4   1   33.12    2.30
 -26   4   1   33.54    2.44
  26  -4  -1   34.52    2.65
  26   4  -1   36.99    2.58
 -26  -4   0    6.36    0.94
 -26   4   0    5.09    0.93
  26  -4   0    7.19    1.46
  26   4   0    7.92    1.17
 -26  -4  -1    0.99    0.49
 -26   4  -1    1.71    0.58
  26  -4   1    1.73    1.03
  26   4   1    1.83    0.69
 -26  -4  -2    1.03    0.47
 -26   4  -2    0.20    0.34
  26  -4   2    0.87    0.62
  26   4   2    0.30    0.47
 -26  -4  -3    1.83    0.59
 -26   4  -3    1.38    0.68
  26  -4   3    1.60    0.69
  26   4   3    2.71    0.61
 -26  -4  -4    1.65    0.43
 -26   4  -4    0.24    0.37
  26  -4   4    1.38    0.46
  26   4   4    0.60    0.49
 -26  -4  -5   17.93    1.52
 -26   4  -5   13.74    1.37
  26   4   5   16.88    1.55
 -26  -4  -6   49.25    2.98
 -26   4  -6   52.12    3.17
  26   4   6   56.44    3.20
 -26  -4  -7    1.79    0.48
 -26   4  -7    0.39    0.41
  26   4   7    2.56    0.55
 -26  -4  -8    1.90    0.54
 -26   4  -8    1.98    0.47
  26   4   8    2.73    0.62
 -26  -6  11   10.94    1.37
 -26   6  11   10.45    0.78
  26  -6 -11    7.92    1.01
 -26  -6  10    4.12    1.20
 -26   6  10    1.56    0.46
  26  -6 -10    1.91    0.86
 -26  -6   9    8.25    1.54
 -26   6   9    5.96    0.81
  26  -6  -9    7.00    1.12
 -26  -6   8    1.74    1.19
 -26   6   8    1.17    0.49
  26  -6  -8   -0.01    0.53
 -26  -6   7    5.61    1.28
 -26   6   7    4.57    0.77
  26  -6  -7    4.08    0.90
 -26  -6   6    5.33    1.20
 -26   6   6    5.41    0.87
  26  -6  -6    5.84    1.09
 -26  -6   5    7.06    1.32
 -26   6   5    6.40    1.06
  26  -6  -5    8.21    1.35
  26   6  -5    8.69    0.81
 -26  -6   4   12.38    1.60
 -26   6   4   10.26    1.34
  26  -6  -4    8.92    1.49
  26   6  -4   13.35    1.20
 -26  -6   3    0.21    0.59
 -26   6   3    0.47    0.49
  26  -6  -3   -0.01    0.72
  26   6  -3    0.70    0.46
 -26  -6   2   -0.51    0.61
 -26   6   2    1.43    0.53
  26  -6  -2    0.43    0.86
  26   6  -2    0.23    0.45
 -26  -6   1    1.12    0.60
 -26   6   1    2.88    0.65
  26  -6  -1    2.99    1.19
  26   6  -1    2.10    0.59
 -26  -6   0   10.34    1.14
 -26   6   0   10.69    1.36
  26  -6   0   10.58    1.66
  26   6   0   12.45    1.34
 -26  -6  -1   20.94    1.83
 -26   6  -1   22.97    2.11
  26  -6   1   24.41    2.25
  26   6   1   28.76    2.26
 -26  -6  -2   11.86    1.16
 -26   6  -2   12.34    1.40
  26  -6   2   12.74    1.50
  26   6   2   14.55    1.44
 -26  -6  -3   16.91    1.48
 -26   6  -3   15.60    1.62
  26  -6   3   20.40    1.64
  26   6   3   19.51    1.68
 -26  -6  -4    5.87    0.73
 -26   6  -4    5.62    0.76
  26   6   4    7.16    0.90
 -26  -6  -5    6.25    0.73
 -26   6  -5    6.81    0.93
  26   6   5    5.75    0.75
 -26  -6  -6    8.79    0.67
 -26   6  -6    8.91    0.96
  26   6   6   10.74    1.02
 -26  -8   6   20.93    2.23
 -26   8   6   19.92    1.46
  26  -8  -6   23.39    2.31
 -26  -8   5    0.58    0.81
 -26   8   5    0.69    0.47
  26  -8  -5    0.53    0.89
 -26  -8   4   30.63    2.82
 -26   8   4   29.46    2.22
  26  -8  -4   30.98    2.79
 -26  -8   3    0.51    0.72
 -26   8   3   -0.15    0.45
  26  -8  -3    1.13    0.78
  26   8  -3    0.23    0.56
 -26  -8   2    4.12    0.88
 -26   8   2    3.89    0.59
  26  -8  -2    4.11    0.91
  26   8  -2    5.28    0.63
 -26  -8   1    0.22    0.65
 -26   8   1    0.28    0.49
  26  -8  -1    1.84    0.79
  26   8  -1    0.38    0.58
 -26  -8   0    5.42    0.97
 -26   8   0   -0.45    0.46
  26   8   0   -1.29    0.58
 -26  -8  -1   -0.77    0.53
 -26   8  -1    2.17    0.50
  26  -8   1    5.98    0.76
  26   8   1    0.69    0.61
  27  -1 -15    0.16    0.72
  27   1 -15   -0.39    0.87
 -27   1  14    2.06    0.64
  27   1 -14    0.56    0.84
 -27   1  13    8.85    1.09
  27   1 -13    7.46    1.52
 -27   1  12   37.71    2.79
  27   1 -12   34.44    2.84
 -27  -1  11    2.34    0.74
 -27   1  11    2.36    0.70
 -27  -1  10    0.92    0.48
 -27   1  10    0.43    0.52
  27  -1 -10    0.81    0.53
 -27  -1   9   30.36    2.24
 -27   1   9   28.23    2.28
  27  -1  -9   28.46    2.07
  27   1  -9   30.12    1.72
 -27  -1   8    1.28    0.59
 -27  -1   8    2.75    0.43
 -27   1   8    1.52    0.73
  27  -1  -8    1.06    0.66
  27   1  -8    2.04    0.48
 -27  -1   7   39.01    2.36
 -27  -1   7   42.33    2.14
 -27   1   7   35.97    2.45
  27  -1  -7   36.27    2.38
  27   1  -7   37.16    2.21
 -27  -1   6    7.29    0.92
 -27  -1   6    8.21    0.94
 -27   1   6    7.50    1.12
  27  -1  -6    8.49    1.22
  27   1  -6    5.06    0.89
 -27  -1   5   10.71    1.10
 -27  -1   5   12.50    1.04
 -27   1   5   12.31    1.38
  27  -1  -5   12.49    1.45
  27   1  -5   12.04    1.31
 -27  -1   4    4.03    0.64
 -27  -1   4    4.37    0.59
 -27   1   4    4.60    0.89
  27  -1  -4    6.13    1.09
  27   1  -4    5.63    0.92
 -27  -1   3    3.03    0.50
 -27  -1   3    2.31    0.48
 -27   1   3    3.14    0.67
  27  -1  -3    5.09    1.03
  27   1  -3    3.94    0.86
 -27  -1   2    6.86    0.70
 -27  -1   2    7.62    0.73
 -27   1   2    6.42    0.90
  27  -1  -2    6.23    1.10
  27   1  -2    7.88    1.15
 -27  -1   1   20.79    1.27
 -27  -1   1   20.73    1.38
 -27   1   1   19.74    1.53
  27  -1  -1   22.11    1.91
  27   1  -1   20.30    1.79
 -27  -1   0    0.72    0.28
 -27   1   0    1.01    0.38
  27  -1   0   -0.22    0.45
  27   1   0    0.42    0.52
 -27  -1  -1    2.07    0.39
 -27   1  -1    1.07    0.35
  27  -1   1    1.38    0.71
  27   1   1    1.42    0.66
 -27  -1  -2  177.82    4.88
 -27   1  -2  175.87    4.87
  27  -1   2  178.03    5.48
  27   1   2  179.58    5.59
 -27  -1  -3   36.00    2.13
 -27   1  -3   37.58    2.14
  27  -1   3   36.86    2.44
  27   1   3   38.21    2.55
 -27  -1  -4   68.98    3.14
 -27   1  -4   69.32    2.98
  27  -1   4   73.33    3.48
  27   1   4   71.63    3.52
 -27  -1  -5   37.72    2.22
  27  -1   5   36.89    2.30
  27   1   5   37.33    2.43
 -27  -1  -6    8.51    0.85
  27  -1   6   12.30    0.97
  27   1   6   11.06    1.03
 -27  -1  -7    1.20    0.43
  27   1   7    1.95    0.47
 -27  -1  -8    0.92    0.51
 -27  -1  -9    2.47    0.57
 -27  -3  14   -0.94    0.55
 -27   3  14    3.09    0.63
  27   3 -14    1.05    0.95
 -27  -3  13    4.68    0.61
 -27   3  13    5.01    0.85
  27   3 -13    5.87    1.24
 -27  -3  12   14.53    1.23
 -27   3  12   11.34    1.44
  27   3 -12    9.99    1.56
 -27  -3  11    4.75    0.78
 -27   3  11    3.50    0.78
  27  -3 -11    4.92    0.94
  27   3 -11    4.58    1.06
 -27  -3  10   15.82    1.52
 -27   3  10   14.47    1.64
  27  -3 -10   16.09    1.72
  27   3 -10   15.08    1.70
 -27  -3   9   61.61    3.27
 -27   3   9   55.87    3.38
  27  -3  -9   55.18    3.26
  27   3  -9   59.55    3.21
 -27  -3   8   33.19    2.41
 -27   3   8   28.98    2.36
  27  -3  -8   25.85    2.31
  27   3  -8   30.74    2.19
 -27  -3   7   -0.03    0.59
 -27   3   7    0.16    0.43
  27  -3  -7    0.08    0.84
  27   3  -7    0.78    0.54
  27   3  -7    2.00    0.39
 -27  -3   6    2.98    0.36
 -27  -3   6    4.74    0.96
 -27   3   6    3.04    1.00
  27  -3  -6    4.35    1.40
  27   3  -6    3.23    0.57
 -27  -3   5   11.24    1.31
 -27   3   5   12.39    1.48
  27  -3  -5   11.57    1.70
  27   3  -5   12.43    1.25
 -27  -3   4    5.13    0.91
 -27   3   4    4.71    0.93
  27  -3  -4    4.35    1.33
  27   3  -4    6.14    0.94
 -27  -3   3   32.57    2.21
 -27   3   3   35.33    2.43
  27  -3  -3   31.11    2.46
  27   3  -3   36.62    2.43
 -27  -3   2    6.10    0.85
 -27   3   2    5.22    0.94
  27  -3  -2    5.27    1.22
  27   3  -2    6.13    1.03
 -27  -3   1   -0.11    0.30
 -27   3   1    0.18    0.39
  27  -3  -1   -0.21    0.77
  27   3  -1    0.85    0.57
 -27  -3   0    0.86    0.44
 -27   3   0    0.60    0.46
  27  -3   0    0.58    0.76
  27   3   0    0.52    0.49
 -27  -3  -1   19.03    1.61
 -27   3  -1   21.47    1.85
  27  -3   1   21.21    2.00
  27   3   1   21.06    1.94
 -27  -3  -2    1.94    0.44
 -27   3  -2    0.95    0.43
  27  -3   2    1.98    0.78
  27   3   2    0.08    0.50
 -27  -3  -3   25.23    1.87
 -27   3  -3   27.57    2.09
  27  -3   3   25.23    1.94
  27   3   3   27.56    2.27
 -27  -3  -4    3.48    0.53
 -27   3  -4    2.46    0.62
  27  -3   4    2.02    0.63
  27   3   4    2.95    0.60
 -27  -3  -5   26.29    1.93
 -27   3  -5   27.98    2.08
  27  -3   5   29.11    1.81
  27   3   5   25.95    2.06
 -27  -3  -6    6.72    0.70
 -27   3  -6    4.17    0.57
  27   3   6    7.05    0.73
 -27  -3  -7    9.91    0.82
 -27   3  -7   13.51    1.13
  27   3   7   13.99    0.96
 -27  -3  -8    0.95    0.53
 -27   3  -8    0.77    0.44
  27   3   8    0.65    0.57
 -27  -5  12   -0.01    0.63
 -27   5  12   -0.52    0.49
  27  -5 -12    2.80    0.67
 -27  -5  11    3.46    0.90
 -27   5  11    3.98    0.62
  27  -5 -11    3.57    0.79
 -27  -5  10    1.84    0.98
 -27   5  10    3.94    0.58
  27  -5 -10    1.81    0.75
 -27  -5   9    0.84    0.84
 -27   5   9    1.23    0.48
  27  -5  -9    0.56    0.70
 -27  -5   8    4.20    1.27
 -27   5   8    2.86    0.56
  27  -5  -8    2.97    0.94
 -27  -5   7    3.07    1.17
 -27   5   7    1.75    0.69
  27  -5  -7    3.87    0.88
 -27  -5   6    1.43    0.92
 -27   5   6    4.48    0.86
  27  -5  -6    3.66    1.15
  27   5  -6    2.75    0.44
 -27  -5   5   10.35    1.45
 -27   5   5   10.96    1.44
  27  -5  -5   10.13    1.54
  27   5  -5   13.12    1.19
 -27  -5   4    3.35    1.03
 -27   5   4    3.46    0.78
  27  -5  -4    2.14    1.16
  27   5  -4    4.27    0.70
 -27  -5   3    0.02    0.52
 -27   5   3    0.18    0.45
  27  -5  -3   -0.39    0.95
  27   5  -3   -0.21    0.38
 -27  -5   2   11.53    1.62
 -27   5   2   12.37    1.49
  27  -5  -2   10.62    1.74
  27   5  -2   13.55    1.46
 -27  -5   1   49.08    2.99
 -27   5   1   53.35    3.28
  27  -5  -1   48.55    3.25
  27   5  -1   47.70    3.00
 -27  -5   0   19.62    1.76
 -27   5   0   19.42    1.94
  27  -5   0   20.92    2.15
  27   5   0   21.53    1.98
 -27  -5  -1   10.61    1.17
 -27   5  -1    9.21    1.25
  27  -5   1    9.49    1.39
  27   5   1   11.23    1.35
 -27  -5  -2   -0.57    0.41
 -27   5  -2    0.22    0.40
  27  -5   2    0.90    0.65
  27   5   2   -0.07    0.43
 -27  -5  -3    2.25    0.54
 -27   5  -3    0.12    0.43
  27  -5   3    1.34    0.62
  27   5   3    1.13    0.55
 -27  -5  -4    5.55    0.65
 -27   5  -4    3.07    0.66
  27   5   4    6.17    0.81
 -27  -5  -5   13.55    1.15
 -27   5  -5   14.83    1.53
  27   5   5   17.17    1.45
 -27  -5  -6    9.61    0.89
 -27   5  -6    9.56    1.04
  27   5   6   11.48    1.04
 -27  -5  -7    1.71    0.58
 -27   5  -7   -0.18    0.45
  27   5   7    3.52    0.65
 -27  -7   9    0.55    1.05
 -27   7   9    1.25    0.47
  27  -7  -9    0.08    0.68
 -27  -7   8   17.03    2.32
 -27   7   8   13.82    1.28
  27  -7  -8   13.43    1.66
 -27  -7   7    4.77    1.45
 -27   7   7    4.93    0.67
  27  -7  -7    5.24    0.94
 -27  -7   6    1.05    0.86
 -27   7   6    2.13    0.53
  27  -7  -6    1.64    0.73
 -27  -7   5   -0.38    0.74
 -27   7   5    0.26    0.40
  27  -7  -5    0.02    0.86
 -27  -7   4    1.58    0.79
 -27   7   4    0.99    0.57
  27  -7  -4    1.99    1.06
  27   7  -4    3.27    0.57
 -27  -7   3    0.23    0.59
 -27   7   3    0.18    0.43
  27  -7  -3    0.36    0.91
  27   7  -3    1.64    0.51
 -27  -7   2   20.91    2.18
 -27   7   2   21.35    2.13
  27  -7  -2   21.33    2.26
  27   7  -2   23.10    1.77
 -27  -7   1   24.84    2.44
 -27   7   1   21.81    2.17
  27  -7  -1   27.64    2.50
  27   7  -1   27.22    2.05
 -27  -7   0   -0.75    0.50
 -27   7   0    0.77    0.49
  27  -7   0    1.63    0.87
  27   7   0    1.36    0.60
 -27  -7  -1   16.90    1.52
 -27   7  -1   19.04    1.76
  27  -7   1   19.44    1.82
  27   7   1   19.80    1.62
 -27  -7  -2    0.97    0.58
 -27   7  -2    0.80    0.45
  27  -7   2    4.87    0.77
  27   7   2    1.93    0.56
 -27  -7  -3   -1.42    0.54
 -27   7  -3    1.98    0.50
  27   7   3    0.97    0.60
  28   0 -15   -0.69    0.79
  28   0 -14    1.66    1.15
 -28   0  13   -0.33    0.42
 -28   0  12  112.34    5.01
 -28   0  11   -0.28    0.40
 -28   0  10    0.38    0.54
 -28   0   9    0.43    0.47
  28   0  -9    0.95    0.47
 -28   0   8    0.96    0.59
  28   0  -8    1.63    0.46
 -28   0   7    1.40    0.53
  28   0  -7    0.86    0.46
 -28   0   6    0.22    0.37
  28   0  -6    0.88    0.54
 -28   0   5    0.11    0.35
  28   0  -5    0.73    0.50
 -28   0   4   18.69    1.53
  28   0  -4   17.10    1.67
 -28   0   3    0.42    0.37
  28   0  -3    0.57    0.50
 -28   0   2   44.36    2.31
  28   0  -2   43.54    2.68
 -28   0   1   -0.40    0.28
  28   0  -1    0.38    0.50
 -28   0   0   11.70    1.07
  28   0   0   11.31    1.39
 -28   0  -1    0.65    0.27
 -28   0  -1    1.34    0.30
  28   0   1    1.00    0.58
 -28   0  -2   70.33    2.71
  28   0   2   71.55    3.54
 -28   0  -3    0.11    0.31
  28   0   3   -0.98    0.35
 -28   0  -4    5.01    0.49
  28   0   4    6.38    0.85
 -28   0  -5   -0.10    0.38
  28   0   5   -0.65    0.42
 -28   0  -6   17.75    1.31
  28   0   6   22.47    1.53
 -28   0  -7   -0.60    0.44
  28   0   7    0.44    0.45
 -28   0  -8   28.85    1.70
 -28   2  14    0.20    0.47
  28   2 -14   -0.02    1.01
 -28   2  13    1.68    0.62
  28   2 -13    1.86    0.96
 -28   2  12   12.84    1.46
  28   2 -12   13.85    1.84
 -28  -2  11    5.10    0.57
 -28   2  11    5.18    1.01
  28   2 -11    6.49    1.19
 -28  -2  10   -0.49    0.38
 -28   2  10    0.67    0.55
  28  -2 -10    0.26    0.60
  28   2 -10    0.67    0.59
 -28  -2   9    5.32    0.75
 -28  -2   9    5.47    0.82
 -28   2   9    4.73    0.94
  28  -2  -9    3.51    1.04
 -28  -2   8    0.77    0.34
 -28  -2   8    1.67    0.60
 -28   2   8    0.96    0.67
  28  -2  -8   -0.13    0.66
  28   2  -8    2.80    0.41
 -28  -2   7    4.75    0.60
 -28  -2   7    5.69    1.00
 -28   2   7    4.64    0.96
  28  -2  -7    4.84    1.10
  28   2  -7    4.66    0.62
 -28  -2   6   24.74    1.66
 -28  -2   6   28.55    1.94
 -28   2   6   23.82    2.04
  28  -2  -6   22.20    2.04
  28   2  -6   28.92    1.97
 -28  -2   5   22.65    1.49
 -28  -2   5   24.42    1.77
 -28   2   5   23.05    1.99
  28  -2  -5   23.86    2.07
  28   2  -5   22.32    1.81
 -28  -2   4   -0.13    0.25
 -28  -2   4    0.57    0.40
 -28   2   4    0.62    0.48
  28  -2  -4   -0.03    0.62
  28   2  -4    1.57    0.65
 -28  -2   3    1.85    0.62
 -28   2   3    3.38    0.94
  28  -2  -3    3.92    0.98
  28   2  -3    4.40    0.88
 -28  -2   2   42.32    2.22
 -28   2   2   43.38    2.58
  28  -2  -2   39.80    2.68
  28   2  -2   36.54    2.49
 -28  -2   1   41.41    2.22
 -28   2   1   39.86    2.44
  28  -2  -1   41.27    2.72
  28   2  -1   38.83    2.58
 -28  -2   0    3.49    0.57
 -28   2   0    4.09    0.71
  28  -2   0    4.29    1.00
  28   2   0    4.93    0.92
 -28  -2  -1   50.46    2.60
 -28   2  -1   47.77    2.68
  28  -2   1   49.18    2.93
  28   2   1   49.52    2.97
 -28  -2  -2    0.71    0.34
 -28   2  -2   -0.11    0.31
  28  -2   2    1.06    0.54
  28   2   2   -0.36    0.39
 -28  -2  -3    5.15    0.57
 -28   2  -3    3.48    0.55
  28  -2   3    3.30    0.68
  28   2   3    2.87    0.63
 -28  -2  -4    0.74    0.36
 -28   2  -4    0.03    0.30
  28  -2   4    1.77    0.62
  28   2   4    1.89    0.47
 -28  -2  -5    8.31    0.75
 -28   2  -5    7.15    0.80
  28  -2   5    8.80    0.81
  28   2   5    7.20    0.89
 -28  -2  -6    1.52    0.43
  28   2   6    1.25    0.44
 -28  -2  -7   22.34    1.44
  28   2   7   23.80    1.44
 -28  -2  -8   15.07    0.96
 -28  -4  13   18.53    1.34
 -28   4  13   16.26    1.45
  28   4 -13   15.65    1.73
 -28  -4  12   17.90    1.40
 -28   4  12   13.51    1.46
  28   4 -12   15.92    1.77
 -28  -4  11   11.67    1.29
 -28   4  11   10.60    1.36
  28  -4 -11   14.84    1.61
  28   4 -11   11.14    1.37
 -28  -4  10    0.65    0.58
 -28   4  10    0.40    0.41
  28  -4 -10    0.68    0.69
  28   4 -10    2.78    0.67
 -28  -4   9   15.50    1.70
 -28   4   9   12.50    1.45
  28  -4  -9   13.12    1.65
 -28  -4   8    6.27    1.14
 -28   4   8    5.58    0.92
  28  -4  -8    5.58    1.23
 -28  -4   7    4.96    1.06
 -28   4   7    2.12    0.72
  28  -4  -7    2.47    1.04
 -28  -4   6   -0.14    0.59
 -28   4   6    1.26    0.59
  28  -4  -6    1.79    0.95
  28   4  -6    0.01    0.36
 -28  -4   5   88.72    3.97
 -28   4   5   89.65    4.19
  28  -4  -5   87.92    4.27
  28   4  -5   95.16    3.93
 -28  -4   4   48.22    2.90
 -28   4   4   49.61    3.11
  28  -4  -4   46.22    3.14
  28   4  -4   53.03    2.96
 -28  -4   3    9.18    1.27
 -28   4   3    8.56    1.24
  28  -4  -3    7.02    1.52
  28   4  -3   10.86    1.35
 -28  -4   2   -0.04    0.52
 -28   4   2    0.35    0.48
  28  -4  -2    0.14    0.97
  28   4  -2    0.71    0.51
 -28  -4   1   16.30    1.51
 -28   4   1   17.13    1.74
  28  -4  -1   17.25    2.03
  28   4  -1   17.80    1.81
 -28  -4   0    6.44    0.84
 -28   4   0    5.12    0.91
  28  -4   0    5.83    1.32
  28   4   0    6.59    1.08
 -28  -4  -1   23.14    1.83
 -28   4  -1   18.51    1.81
  28  -4   1   25.78    2.21
  28   4   1   24.95    2.15
 -28  -4  -2    3.81    0.56
 -28   4  -2    1.55    0.63
  28  -4   2    2.11    0.75
  28   4   2    3.43    0.70
 -28  -4  -3   18.78    1.60
 -28   4  -3   19.46    1.76
  28  -4   3   20.69    1.72
  28   4   3   21.85    1.96
 -28  -4  -4    2.51    0.50
 -28   4  -4    0.82    0.40
  28  -4   4    1.11    0.45
  28   4   4    1.34    0.46
 -28  -4  -5   28.71    1.99
 -28   4  -5   31.10    2.35
  28   4   5   32.30    2.29
 -28  -4  -6    2.89    0.54
 -28   4  -6    3.00    0.59
  28   4   6    5.63    0.63
 -28  -4  -7    8.44    0.69
 -28   4  -7    4.89    0.64
  28   4   7   10.14    0.69
 -28  -6  11    1.44    0.79
 -28   6  11    3.91    0.56
  28  -6 -11    4.08    0.78
 -28  -6  10    1.67    0.87
 -28   6  10    3.46    0.56
  28  -6 -10    4.11    0.85
 -28  -6   9   -0.20    0.83
 -28   6   9    0.66    0.45
  28  -6  -9   -0.21    0.65
 -28  -6   8    3.20    1.22
 -28   6   8    3.91    0.67
  28  -6  -8    4.21    0.94
 -28  -6   7    9.34    1.47
 -28   6   7    7.99    1.16
  28  -6  -7    8.65    1.38
 -28  -6   6    0.65    0.76
 -28   6   6    1.02    0.48
  28  -6  -6    0.46    0.63
 -28  -6   5    4.38    1.02
 -28   6   5    2.83    0.56
  28  -6  -5    4.86    1.45
  28   6  -5    2.86    0.50
 -28  -6   4    9.49    1.39
 -28   6   4   12.16    1.50
  28  -6  -4   12.34    1.90
  28   6  -4   15.00    1.27
 -28  -6   3    9.88    1.34
 -28   6   3    9.57    1.33
  28  -6  -3    9.40    1.67
  28   6  -3    9.95    0.97
 -28  -6   2   15.89    1.81
 -28   6   2   15.35    1.63
  28  -6  -2   17.58    2.15
  28   6  -2   17.95    1.54
 -28  -6   1   -1.09    0.46
 -28   6   1    0.19    0.36
  28  -6  -1    0.86    1.02
  28   6  -1    0.68    0.43
 -28  -6   0   48.13    3.04
 -28   6   0   50.12    3.26
  28  -6   0   51.45    3.38
  28   6   0   52.72    3.27
 -28  -6  -1   -0.80    0.42
 -28   6  -1    0.42    0.36
  28  -6   1    1.90    0.91
  28   6   1    1.12    0.47
 -28  -6  -2   13.90    1.26
 -28   6  -2   16.68    1.71
  28  -6   2   16.52    1.60
  28   6   2   12.90    1.23
 -28  -6  -3   57.96    3.38
 -28   6  -3   55.08    3.51
  28  -6   3   58.93    2.92
  28   6   3   58.65    3.56
 -28  -6  -4    4.48    0.63
 -28   6  -4    2.74    0.60
  28   6   4    4.00    0.64
 -28   6  -5    2.61    0.62
  28   6   5    7.34    0.72
 -28  -8   4   14.98    1.48
 -28   8   4   15.67    1.31
  28  -8  -4   13.19    1.46
 -28  -8   3    1.06    0.59
 -28   8   3    0.94    0.46
  28  -8  -3    0.49    0.76
  28   8  -3   -0.83    0.61
 -28  -8   2    5.19    0.63
 -28   8   2   -0.44    0.47
  28  -8  -2    2.84    0.92
  28   8  -2    0.55    0.61
 -29   1  14    4.82    0.72
  29   1 -14    4.22    1.52
 -29   1  13    3.43    0.58
  29   1 -13    3.90    1.31
 -29  -1  12    2.52    0.72
 -29   1  12    1.45    0.55
  29   1 -12    3.17    1.13
 -29  -1  11   35.91    2.58
 -29   1  11   35.62    2.70
 -29  -1  10   17.18    1.65
 -29   1  10   19.96    1.95
  29  -1 -10   17.86    1.53
 -29  -1   9    3.00    0.59
 -29   1   9    1.89    0.84
  29  -1  -9    3.70    0.72
  29   1  -9    2.58    0.43
 -29  -1   8    7.49    1.01
 -29   1   8    8.72    1.23
  29  -1  -8    9.23    1.15
  29   1  -8    9.31    0.94
 -29  -1   7    8.22    0.99
 -29   1   7    7.74    1.18
  29  -1  -7    9.55    1.25
  29   1  -7    8.46    1.01
 -29  -1   6   20.50    1.61
 -29   1   6   18.74    1.75
  29  -1  -6   20.94    1.89
  29   1  -6   20.10    1.70
 -29  -1   5    3.32    0.49
 -29   1   5    2.95    0.70
  29  -1  -5    4.86    0.98
  29   1  -5    3.12    0.72
 -29  -1   4   31.12    1.87
[truncated: 56,706 more chars]
