# Supplementary material for: Crystal structure of 1,4,5,6,7,8,9,10,11,12,13-undeca­hydro­cyclo­dodeca[c]pyrazol-3-ol
Source: Acta Crystallogr E Crystallogr Commun. 2015 Sep 12;71(Pt 10):o752–3. doi: 10.1107/S2056989015016746 (PMC4647396; doi:10.1107/S2056989015016746)
Supplement: Supplementary file 2 [file e-71-0o752-Isup2.hkl]

data_I                                                                          
_shelx_title ' 07JM003M IN C2/C'                                                
_shelx_refln_list_code          4                                               
_shelx_F_calc_maximum      252.81                                               
_exptl_crystal_F_000       976.00                                               
_reflns_d_resolution_high  0.7001                                               
                                                                                
loop_                                                                           
 _space_group_symop_operation_xyz                                               
 'x, y, z'                                                                      
 '-x, y, -z+1/2'                                                                
 'x+1/2, y+1/2, z'                                                              
 '-x+1/2, y+1/2, -z+1/2'                                                        
 '-x, -y, -z'                                                                   
 'x, -y, z-1/2'                                                                 
 '-x+1/2, -y+1/2, -z'                                                           
 'x+1/2, -y+1/2, z-1/2'                                                         
                                                                                
_cell_length_a    30.0076                                                       
_cell_length_b     7.4764                                                       
_cell_length_c    11.6516                                                       
_cell_angle_alpha  90.000                                                       
_cell_angle_beta  105.437                                                       
_cell_angle_gamma  90.000                                                       
                                                                                
_shelx_F_squared_multiplier     1.000                                           
                                                                                
loop_                                                                           
 _refln_index_h                                                                 
 _refln_index_k                                                                 
 _refln_index_l                                                                 
 _refln_F_squared_calc                                                          
 _refln_F_squared_meas                                                          
 _refln_F_squared_sigma                                                         
 _refln_observed_status                                                         
   4   0   0         47.29         46.88        11.24 o                         
   6   0   0        988.88        847.75        21.92 o                         
   8   0   0      14046.84      13894.85       190.30 o                         
  10   0   0        885.63        818.68        19.04 o                         
  12   0   0       1432.31       1198.59        15.34 o                         
  14   0   0       1278.77       1026.92        16.51 o                         
  16   0   0       1206.84       1027.28        16.42 o                         
  18   0   0         30.58         19.97         2.46 o                         
  20   0   0         15.68         23.92         2.78 o                         
  22   0   0         22.15         21.48         2.94 o                         
  24   0   0        285.11        244.72         9.59 o                         
  26   0   0        316.55        309.85        11.07 o                         
  28   0   0        145.67        134.37         9.86 o                         
  30   0   0        383.55        363.11        15.76 o                         
  32   0   0         51.67         51.50        10.00 o                         
  34   0   0        258.16        250.41        23.02 o                         
  36   0   0        489.11        462.46        32.78 o                         
  38   0   0        767.03        788.20        46.27 o                         
  40   0   0        197.91        235.41        21.62 o                         
   1   1   0         33.42         21.88         1.19 o                         
   3   1   0        303.83        332.59         7.92 o                         
   5   1   0        279.40        313.50         5.89 o                         
   7   1   0       2616.83       2638.46        41.60 o                         
   9   1   0          1.37          6.16         1.08 o                         
  11   1   0       2665.66       2623.80        36.84 o                         
  13   1   0       1023.85        938.26         9.96 o                         
  15   1   0       1391.23       1237.59        12.16 o                         
  17   1   0       1645.65       1528.40        18.27 o                         
  19   1   0       3932.04       3804.20        51.25 o                         
  21   1   0        411.00        402.73         8.19 o                         
  23   1   0        820.80        783.74        12.01 o                         
  25   1   0        297.08        261.14         8.14 o                         
  27   1   0          0.07          6.23         2.57 o                         
  29   1   0       1313.49       1328.35        26.70 o                         
  31   1   0        130.03        111.99         7.65 o                         
  33   1   0         89.82         88.89         5.88 o                         
  35   1   0        101.65        112.17        15.29 o                         
  37   1   0         93.84        100.09         9.02 o                         
  39   1   0         35.04         44.34         6.19 o                         
  41   1   0         99.77        110.31         7.40 o                         
   0   2   0      11397.95      11851.96       245.20 o                         
   2   2   0        326.31        424.27         5.36 o                         
   4   2   0      20423.31      22583.77       386.72 o                         
   6   2   0        569.42        533.11        12.31 o                         
   8   2   0        364.14        354.50         9.97 o                         
  10   2   0       2618.18       2801.63        56.73 o                         
  12   2   0        516.37        463.63        12.47 o                         
  14   2   0       1665.38       1750.89        33.72 o                         
  16   2   0       1700.97       1673.83        16.71 o                         
  18   2   0       1070.27       1028.03        15.54 o                         
  20   2   0       1666.74       1636.39        15.74 o                         
  22   2   0         68.09         81.49         6.21 o                         
  24   2   0        321.12        333.92        11.56 o                         
  26   2   0         20.37         14.07         3.18 o                         
  28   2   0         49.22         47.27         4.32 o                         
  30   2   0        455.62        448.68        15.02 o                         
  32   2   0         54.74         63.40         4.29 o                         
  34   2   0         13.01         25.57         5.51 o                         
  36   2   0        112.78        109.67         8.61 o                         
  38   2   0          9.39          9.59         5.93 o                         
  40   2   0         23.38         16.65         6.80 o                         
   1   3   0        615.99        665.50         8.08 o                         
   3   3   0       3836.34       4069.63        36.68 o                         
   5   3   0       1500.83       1471.62        15.55 o                         
   7   3   0          6.67          7.68         2.02 o                         
   9   3   0       5492.71       6027.64       117.98 o                         
  11   3   0          1.30          5.22         1.59 o                         
  13   3   0         21.95         16.13         3.49 o                         
  15   3   0       3147.06       3283.70        61.82 o                         
  17   3   0        229.30        230.81         9.17 o                         
  19   3   0         29.59         13.52         4.04 o                         
  21   3   0        560.07        489.62        14.11 o                         
  23   3   0        519.45        423.94        13.63 o                         
  25   3   0         58.56         50.81         5.20 o                         
  27   3   0          0.19          7.57         2.93 o                         
  29   3   0         60.15         55.53         4.40 o                         
  31   3   0         86.12         94.80         5.93 o                         
  33   3   0        125.82        128.81         6.78 o                         
  35   3   0        149.69        144.85         8.19 o                         
  37   3   0         72.20         65.46         5.12 o                         
  39   3   0          0.02         -1.27         3.64 o                         
   0   4   0         19.82         28.13         3.43 o                         
   2   4   0       1114.29       1256.77        22.73 o                         
   4   4   0       1319.39       1547.99        14.10 o                         
   6   4   0       1839.91       1922.29        36.06 o                         
   8   4   0       4402.33       4960.60        81.38 o                         
  10   4   0         73.96         74.29         3.83 o                         
  12   4   0          3.95          7.40         2.91 o                         
  14   4   0         29.18         39.38         4.76 o                         
  16   4   0       1855.67       1785.76        54.17 o                         
  18   4   0        454.57        412.79        12.94 o                         
  20   4   0       2081.34       2041.17        46.19 o                         
  22   4   0       1892.78       1820.54        34.94 o                         
  24   4   0         55.35         50.73         5.23 o                         
  26   4   0         98.79         76.21         6.23 o                         
  28   4   0         76.46         70.39         5.77 o                         
  30   4   0         82.37         79.72         8.34 o                         
  32   4   0          6.46          8.85         2.66 o                         
  34   4   0         17.83         18.29         3.94 o                         
  36   4   0          4.54         -0.26         3.89 o                         
  38   4   0          1.23          2.93         6.85 o                         
   1   5   0         31.41         19.24         2.16 o                         
   3   5   0         12.15          6.64         1.52 o                         
   5   5   0        702.43        658.92        10.34 o                         
   7   5   0        195.29        221.82         5.73 o                         
   9   5   0        752.10        730.16        23.12 o                         
  11   5   0         97.97        100.07         4.87 o                         
  13   5   0          0.42          2.08         2.91 o                         
  15   5   0        335.05        306.37        11.66 o                         
  17   5   0        266.44        209.17         9.72 o                         
  19   5   0        481.75        396.69        13.67 o                         
  21   5   0        283.85        266.29        11.60 o                         
  23   5   0        512.08        487.90        16.01 o                         
  25   5   0         48.14         53.27         5.08 o                         
  27   5   0        247.45        236.38        11.29 o                         
  29   5   0          0.15          2.90         3.59 o                         
  31   5   0          7.50          9.89         2.84 o                         
  33   5   0         10.28         25.17         3.14 o                         
  35   5   0         31.09         40.17         8.88 o                         
   0   6   0        514.22        533.70        14.84 o                         
   2   6   0       1411.86       1435.04        30.75 o                         
   4   6   0        285.56        262.77         9.30 o                         
   6   6   0        203.23        166.79         6.97 o                         
   8   6   0         20.70         20.41         4.09 o                         
  10   6   0          0.13          1.74         2.43 o                         
  12   6   0        666.36        486.00        14.46 o                         
  14   6   0         26.86         35.97         4.87 o                         
  16   6   0         18.95         13.08         3.93 o                         
  18   6   0         49.51         26.15         4.55 o                         
  20   6   0        139.06        149.62         8.68 o                         
  22   6   0         35.31         35.61         4.67 o                         
  24   6   0        302.84        321.77        21.91 o                         
  26   6   0        105.37        128.54         7.79 o                         
  28   6   0        562.72        587.74        18.78 o                         
  30   6   0          0.77          7.11         2.90 o                         
  32   6   0         32.09         34.33        10.53 o                         
  34   6   0          0.41         -4.55         4.55 o                         
   1   7   0       1805.97       1783.71        39.12 o                         
   3   7   0        152.35        162.00         7.09 o                         
   5   7   0        398.20        360.77        10.55 o                         
   7   7   0        175.95        150.97         7.91 o                         
   9   7   0          1.16          0.61         3.22 o                         
  11   7   0         40.74         38.99         4.53 o                         
  13   7   0        108.87        101.76         6.86 o                         
  15   7   0         41.23         58.85         5.26 o                         
  17   7   0          1.92          4.49         2.72 o                         
  19   7   0         35.87         31.53         4.27 o                         
  21   7   0        147.40        120.25         7.51 o                         
  23   7   0         45.16         52.02         7.22 o                         
  25   7   0        169.59        150.15         8.63 o                         
  27   7   0         17.86          7.14         5.51 o                         
  29   7   0        118.78        115.98        13.96 o                         
  31   7   0          7.56         13.08         3.89 o                         
   0   8   0          2.21         -2.94         3.50 o                         
   2   8   0         90.35         93.27         7.41 o                         
   4   8   0        101.84         84.51         5.54 o                         
   6   8   0        253.31        222.99        14.51 o                         
   8   8   0          9.18          1.85         3.99 o                         
  10   8   0         78.06         56.85         9.16 o                         
  12   8   0        360.13        299.98        11.98 o                         
  14   8   0        107.84         92.58         7.91 o                         
  16   8   0         61.49         60.60         7.37 o                         
  18   8   0         81.97         80.94         7.74 o                         
  20   8   0          2.29          1.26         4.60 o                         
  22   8   0          0.17         11.84         3.13 o                         
  24   8   0        909.46       1016.95        34.00 o                         
  26   8   0          6.93         14.40        23.01 o                         
   1   9   0        255.74        279.61        16.70 o                         
   3   9   0         52.17         45.77         5.17 o                         
   5   9   0       1045.88       1009.49        67.53 o                         
   7   9   0        389.64        386.14        21.65 o                         
   9   9   0        333.29        323.26        17.38 o                         
  11   9   0          4.41         -1.29         3.21 o                         
  13   9   0          3.02          1.73         2.79 o                         
  15   9   0        217.57        229.76        13.79 o                         
  17   9   0        364.13        403.64        18.44 o                         
  19   9   0         33.35         68.50        13.60 o                         
  21   9   0        155.33        187.58         8.21 o                         
   0  10   0        108.71        156.13        16.04 o                         
   2  10   0          0.02          3.30         5.02 o                         
   4  10   0          0.34         23.86        20.46 o                         
   6  10   0         82.54        117.39        16.62 o                         
   8  10   0        265.58        301.52        11.24 o                         
  10  10   0        102.77        152.98        25.48 o                         
  12  10   0         19.40         38.61         9.07 o                         
  14  10   0          2.77         22.06        13.06 o                         
 -41   1   1        111.89        116.52         8.95 o                         
 -39   1   1        163.13        160.78        12.12 o                         
 -37   1   1        110.12        115.20         9.92 o                         
 -35   1   1        141.61        146.06        12.04 o                         
 -33   1   1          5.69          7.76         3.49 o                         
 -31   1   1        220.65        225.14        11.71 o                         
 -29   1   1          1.15          2.07         2.62 o                         
 -27   1   1        251.21        240.49         7.91 o                         
 -25   1   1        189.13        186.16         6.93 o                         
 -23   1   1        494.70        450.58        10.13 o                         
 -21   1   1        371.06        382.57         7.74 o                         
 -19   1   1        424.05        414.50         7.66 o                         
 -17   1   1          0.00          3.95         1.34 o                         
 -15   1   1       1182.01       1258.65        18.02 o                         
 -13   1   1       1393.39       1355.56        14.60 o                         
 -11   1   1         13.13          9.70         1.91 o                         
  -9   1   1       7685.06       7780.50        84.71 o                         
  -7   1   1      52807.49      53926.87       859.61 o                         
  -5   1   1       3286.51       3523.32        73.04 o                         
  -3   1   1      63914.51      65432.70      1686.16 o                         
  -1   1   1        447.23        495.26         8.00 o                         
   1   1   1       1355.37       1293.25        31.77 o                         
   3   1   1        399.46        420.58         6.32 o                         
   5   1   1      19977.23      20503.31       362.25 o                         
   7   1   1        102.57         77.53         2.43 o                         
   9   1   1        156.05         94.78         2.89 o                         
  11   1   1       1086.43        950.73        14.00 o                         
  13   1   1        994.88        876.67         9.93 o                         
  15   1   1          0.11          1.73         1.87 o                         
  17   1   1       2250.10       2169.62        30.60 o                         
  19   1   1        403.00        402.82         8.08 o                         
  21   1   1          5.31          5.23         1.32 o                         
  23   1   1          9.69         14.02         1.57 o                         
  25   1   1          0.83          4.22         1.70 o                         
  27   1   1         11.00         18.61         2.67 o                         
  29   1   1         19.10         19.27         2.65 o                         
  31   1   1         83.71         83.89         4.45 o                         
  33   1   1         22.61         41.91         6.20 o                         
  35   1   1        392.03        372.67        20.17 o                         
  37   1   1          7.16         10.44         4.45 o                         
  39   1   1          0.40          7.90         5.12 o                         
 -40   2   1         59.74         69.46         6.69 o                         
 -38   2   1        158.93        168.45         7.88 o                         
 -36   2   1        133.35        134.74         8.23 o                         
 -34   2   1          0.10          3.51         2.77 o                         
 -32   2   1        161.51        156.41         7.69 o                         
 -30   2   1          0.66          6.20         2.26 o                         
 -28   2   1        481.02        469.92        14.35 o                         
 -26   2   1        100.95        101.62         6.61 o                         
 -24   2   1       1651.63       1606.78        25.11 o                         
 -22   2   1        872.48        809.58        13.96 o                         
 -20   2   1        226.12        228.29         7.15 o                         
 -18   2   1       5658.55       5807.19        78.27 o                         
 -16   2   1       1015.66        936.53        14.07 o                         
 -14   2   1          1.51          2.32         1.31 o                         
 -12   2   1       3219.79       3369.81        54.80 o                         
 -10   2   1       1013.46        968.45        21.90 o                         
  -8   2   1      15267.11      16374.12       243.31 o                         
  -6   2   1       4567.77       4684.70       126.93 o                         
  -4   2   1      12948.91      13924.67       205.59 o                         
  -2   2   1       3718.40       3739.37        53.19 o                         
   0   2   1        135.85        117.27         3.09 o                         
   2   2   1       3753.50       3981.14        68.43 o                         
   4   2   1       2783.02       2672.91        62.12 o                         
   6   2   1       3120.01       3029.90        52.90 o                         
   8   2   1       4405.81       4876.40       100.89 o                         
  10   2   1       1368.86       1581.27        25.31 o                         
  12   2   1       1978.92       2063.12        52.74 o                         
  14   2   1        211.39        229.06         6.29 o                         
  16   2   1         38.67         27.05         2.40 o                         
  18   2   1        203.68        189.40         5.71 o                         
  20   2   1        238.73        213.51         6.83 o                         
  22   2   1          6.14          4.92         2.59 o                         
  24   2   1         58.52         69.74         5.36 o                         
  26   2   1        362.66        349.43        13.07 o                         
  28   2   1        598.02        572.69        16.17 o                         
  30   2   1       1138.42       1174.30        24.17 o                         
  32   2   1         22.53         29.21         4.77 o                         
  34   2   1          0.42          2.16         4.95 o                         
  36   2   1        108.21        100.51         8.83 o                         
  38   2   1        344.03        368.84        19.03 o                         
 -39   3   1          2.34         12.58         4.66 o                         
 -37   3   1         53.02         59.32         4.89 o                         
 -35   3   1          1.31          8.99         5.74 o                         
 -33   3   1         76.39         76.50         4.65 o                         
 -31   3   1          0.01          2.96         2.55 o                         
 -29   3   1         75.30         64.28         5.27 o                         
 -27   3   1          1.95          1.71         2.45 o                         
 -25   3   1        878.39        836.18        19.47 o                         
 -23   3   1        454.34        391.74        13.01 o                         
 -21   3   1        151.26        146.15         8.96 o                         
 -19   3   1        134.03        119.21         7.13 o                         
 -17   3   1        621.46        584.12        10.43 o                         
 -15   3   1       1472.55       1392.26        16.32 o                         
 -13   3   1         54.66         60.96         3.38 o                         
 -11   3   1       1995.44       2142.30        63.65 o                         
  -9   3   1       4339.24       4831.27       110.60 o                         
  -7   3   1        110.80        135.96         3.66 o                         
  -5   3   1        828.03        944.74        13.08 o                         
  -3   3   1       3137.68       3264.18        27.69 o                         
  -1   3   1       1692.74       1699.04        23.55 o                         
   1   3   1       2022.12       2105.60        22.81 o                         
   3   3   1       1263.91       1351.29        22.47 o                         
   5   3   1      10279.33      11281.81       268.60 o                         
   7   3   1          3.52          6.85         2.04 o                         
   9   3   1        188.46        169.28         5.32 o                         
  11   3   1       7820.23       8342.64       156.65 o                         
  13   3   1          1.97         13.47         2.80 o                         
  15   3   1       1184.80       1150.24        22.28 o                         
  17   3   1         16.25          9.97         1.93 o                         
  19   3   1         24.11          8.47         3.30 o                         
  21   3   1       1609.58       1533.39        25.03 o                         
  23   3   1       1208.33       1169.52        22.74 o                         
  25   3   1        179.04        181.19         9.29 o                         
  27   3   1        264.24        239.36        10.64 o                         
  29   3   1        144.97        128.93         7.31 o                         
  31   3   1         96.83        106.86         6.22 o                         
  33   3   1          1.87         13.11         5.18 o                         
  35   3   1         88.87         82.35         7.00 o                         
  37   3   1          0.52         12.05        11.57 o                         
 -38   4   1          6.04          7.60         4.43 o                         
 -36   4   1          3.13         -2.80         2.80 o                         
 -34   4   1         16.83         26.93         3.42 o                         
 -32   4   1        142.01        143.76        10.66 o                         
 -30   4   1        628.31        617.08        18.41 o                         
 -28   4   1        204.83        198.22        10.13 o                         
 -26   4   1        424.16        401.02        14.42 o                         
 -24   4   1         16.53         12.95         3.63 o                         
 -22   4   1         92.18         77.16         6.38 o                         
 -20   4   1         26.76         36.18         5.08 o                         
 -18   4   1        880.59        804.29        20.82 o                         
 -16   4   1         11.08         25.06         4.55 o                         
 -14   4   1         17.53         24.55         4.10 o                         
 -12   4   1        100.47        103.30         3.86 o                         
 -10   4   1        230.96        200.14         6.78 o                         
  -8   4   1       2250.14       2176.23        34.98 o                         
  -6   4   1        645.58        581.55        10.72 o                         
  -4   4   1       2487.76       2704.31        29.11 o                         
  -2   4   1        112.26        113.09         3.92 o                         
   0   4   1        303.62        328.05         6.59 o                         
   2   4   1          0.22          3.16         1.22 o                         
   4   4   1          0.00          3.46         1.73 o                         
   6   4   1       4167.65       4404.12       118.77 o                         
   8   4   1        369.16        313.89         7.85 o                         
  10   4   1         28.67         24.96         2.70 o                         
  12   4   1        988.16       1069.09        22.90 o                         
  14   4   1        678.99        638.92        14.35 o                         
  16   4   1          7.26         11.65         3.39 o                         
  18   4   1         11.62         15.27         3.89 o                         
  20   4   1        446.23        327.09        12.32 o                         
  22   4   1        133.54        143.87         8.50 o                         
  24   4   1         14.12         17.12         3.96 o                         
  26   4   1         18.09         17.48         3.64 o                         
  28   4   1        270.95        267.78        15.59 o                         
  30   4   1         62.19         62.84         4.80 o                         
  32   4   1        189.05        184.63         8.75 o                         
  34   4   1        184.83        204.11         8.17 o                         
  36   4   1         99.60         94.30         4.16 o                         
 -37   5   1        104.69        104.51        11.78 o                         
 -35   5   1        303.81        331.38        12.35 o                         
 -33   5   1          5.11          5.84         3.89 o                         
 -31   5   1         71.04         56.95         5.74 o                         
 -29   5   1        302.94        323.05        13.32 o                         
 -27   5   1        534.21        577.10        18.14 o                         
 -25   5   1         12.55         17.28         4.61 o                         
 -23   5   1         34.59         21.28         4.44 o                         
 -21   5   1          7.39          8.29         3.11 o                         
 -19   5   1        697.93        609.21        27.45 o                         
 -17   5   1         27.75         28.25         4.75 o                         
 -15   5   1         79.69         45.35         4.97 o                         
 -13   5   1       1606.22       1705.40        42.74 o                         
 -11   5   1        108.05         81.37         5.91 o                         
  -9   5   1          2.43          3.98         1.14 o                         
  -7   5   1       1024.52       1131.67        17.47 o                         
  -5   5   1       2889.98       3122.99        31.58 o                         
  -3   5   1          7.06         17.21         2.30 o                         
  -1   5   1          7.61          6.12         1.83 o                         
   1   5   1       5091.56       5230.35        69.20 o                         
   3   5   1        204.96        200.94         6.72 o                         
   5   5   1        575.43        515.58         9.00 o                         
   7   5   1        353.42        378.59         9.52 o                         
   9   5   1        929.52        770.96        16.14 o                         
  11   5   1          0.14          1.75         1.84 o                         
  13   5   1          4.05          2.50         2.60 o                         
  15   5   1        188.03        122.52         7.32 o                         
  17   5   1         57.76         58.32         5.60 o                         
  19   5   1         23.30         26.08         4.86 o                         
  21   5   1         43.47         35.41         5.38 o                         
  23   5   1         30.04         32.07         5.04 o                         
  25   5   1         20.21         24.28         4.26 o                         
  27   5   1        113.82        118.67         7.45 o                         
  29   5   1         41.94         46.26         5.32 o                         
  31   5   1        246.21        251.63        10.70 o                         
  33   5   1         70.66         81.01         4.38 o                         
  35   5   1         67.67         74.96         7.57 o                         
 -34   6   1         81.91         97.43         6.92 o                         
 -32   6   1         18.67         61.16        15.64 o                         
 -30   6   1          1.82          6.07         3.00 o                         
 -28   6   1          0.66          0.82         4.50 o                         
 -26   6   1         33.94         25.93         4.45 o                         
 -24   6   1        154.88        132.75        12.97 o                         
 -22   6   1         61.86         64.09         6.23 o                         
 -20   6   1         20.57         21.59         6.33 o                         
 -18   6   1          4.08         14.53         3.65 o                         
 -16   6   1        109.36        118.70         7.59 o                         
 -14   6   1         59.57         55.93         5.47 o                         
 -12   6   1         16.25         15.30         3.91 o                         
 -10   6   1        166.95        178.01         8.72 o                         
  -8   6   1         93.60         89.12         4.76 o                         
  -6   6   1        346.52        353.80         8.29 o                         
  -4   6   1        672.55        660.07        18.54 o                         
  -2   6   1        410.36        405.60         9.17 o                         
   0   6   1        177.83        176.30         6.19 o                         
   2   6   1         14.74         13.38         2.65 o                         
   4   6   1         14.84         27.52         2.80 o                         
   6   6   1       2970.01       3010.67        77.25 o                         
   8   6   1        455.35        446.82        11.56 o                         
  10   6   1         95.69         99.48        10.69 o                         
  12   6   1         24.35         16.61         4.21 o                         
  14   6   1       1025.21        979.85        21.24 o                         
  16   6   1       1471.04       1411.60        40.93 o                         
  18   6   1        910.85        901.03        22.99 o                         
  20   6   1        197.80        233.13        11.54 o                         
  22   6   1         30.50         34.02         4.55 o                         
  24   6   1         20.34         21.53         3.71 o                         
  26   6   1        305.76        281.31        15.54 o                         
  28   6   1          7.86          5.18         5.71 o                         
  30   6   1         35.33         36.24         9.30 o                         
  32   6   1          0.32         -3.04         3.04 o                         
 -31   7   1        181.70        208.56         9.38 o                         
 -29   7   1         36.47         39.86         9.15 o                         
 -27   7   1        293.37        296.90        13.78 o                         
 -25   7   1          9.48         15.33         3.82 o                         
 -23   7   1         43.87         45.94         4.63 o                         
 -21   7   1        217.88        240.53        11.27 o                         
 -19   7   1         27.31         36.67         5.27 o                         
 -17   7   1        100.63         62.39         5.91 o                         
 -15   7   1        562.55        557.99        20.99 o                         
 -13   7   1        700.52        650.02        19.95 o                         
 -11   7   1         23.28         18.95         4.19 o                         
  -9   7   1        515.41        501.83        20.19 o                         
  -7   7   1         17.59         23.78         5.30 o                         
  -5   7   1        192.96        171.55         8.97 o                         
  -3   7   1          0.16          0.63         1.64 o                         
  -1   7   1        882.52        849.70        14.96 o                         
   1   7   1        816.57        840.96        16.20 o                         
   3   7   1         45.64         40.84         4.19 o                         
   5   7   1          6.07         16.06         3.30 o                         
   7   7   1        204.60        164.33         8.13 o                         
   9   7   1         16.48         24.80         3.91 o                         
  11   7   1          2.36         -0.75         2.58 o                         
  13   7   1         16.82         27.79         4.77 o                         
  15   7   1        111.77        101.48        10.93 o                         
  17   7   1         23.57         19.66         3.58 o                         
  19   7   1          2.53          8.65         2.83 o                         
  21   7   1        439.55        417.90        21.81 o                         
  23   7   1         12.19         11.83         3.09 o                         
  25   7   1         27.17         33.62         5.99 o                         
  27   7   1        200.67        218.07         9.69 o                         
  29   7   1        506.75        573.72        18.35 o                         
 -26   8   1          0.60          6.89         3.60 o                         
 -24   8   1        142.73        170.84         8.05 o                         
 -22   8   1         64.58         72.05         7.06 o                         
 -20   8   1         21.27         11.68         2.99 o                         
 -18   8   1         10.29         12.97         3.34 o                         
 -16   8   1          1.86          3.74         3.46 o                         
 -14   8   1          2.83          5.66         2.61 o                         
 -12   8   1         65.82         58.93         8.24 o                         
 -10   8   1        381.10        377.95        31.90 o                         
  -8   8   1        479.96        459.38        18.17 o                         
  -6   8   1         36.08         51.83         6.76 o                         
  -4   8   1         12.61         24.16         5.26 o                         
  -2   8   1        152.08        144.21         6.98 o                         
   0   8   1        498.81        497.45        23.07 o                         
   2   8   1        315.31        317.71        10.12 o                         
   4   8   1        320.35        303.58        11.47 o                         
   6   8   1        228.86        202.15        15.67 o                         
   8   8   1        109.80        106.00        10.59 o                         
  10   8   1        252.03        259.58        12.05 o                         
  12   8   1        206.54        221.64         9.99 o                         
  14   8   1        292.20        290.70        11.73 o                         
  16   8   1        147.59        151.08         8.21 o                         
  18   8   1         47.04         47.69         4.15 o                         
  20   8   1        103.18        104.65         8.80 o                         
  22   8   1         18.46         21.89         6.42 o                         
  24   8   1         96.16         91.50         6.85 o                         
  26   8   1         13.74         31.32        15.57 o                         
 -21   9   1        188.36        180.22        17.64 o                         
 -19   9   1        363.72        367.85        23.02 o                         
 -17   9   1         44.86         53.80         8.54 o                         
 -15   9   1        206.26        220.20        20.60 o                         
 -13   9   1        176.39        188.49        11.09 o                         
 -11   9   1         82.20         70.89         5.22 o                         
  -9   9   1         20.87         32.06         4.41 o                         
  -7   9   1         77.88         79.26         5.50 o                         
  -5   9   1         96.23        107.23        10.20 o                         
  -3   9   1         35.66         42.55         5.04 o                         
  -1   9   1          1.26         -4.38         4.38 o                         
   1   9   1          6.43         15.10         5.99 o                         
   3   9   1          0.15         -0.64         3.10 o                         
   5   9   1         69.94         57.20         9.32 o                         
   7   9   1        229.97        238.98        13.17 o                         
   9   9   1         58.44         59.09         6.82 o                         
  11   9   1        419.96        426.11        14.67 o                         
  13   9   1          4.36         14.26         6.54 o                         
  15   9   1         38.07         45.85         7.33 o                         
  17   9   1        155.59        174.49         9.80 o                         
  19   9   1         15.03         30.75         9.13 o                         
  21   9   1        148.99        147.98         7.45 o                         
 -14  10   1         86.78        106.30        11.04 o                         
 -12  10   1         52.83         70.16        18.60 o                         
 -10  10   1         32.93         65.10         6.38 o                         
  -8  10   1          0.65         20.21        10.57 o                         
  -6  10   1         42.07         51.34        22.26 o                         
  -4  10   1         16.47         28.88        10.26 o                         
  -2  10   1          4.49          6.85         9.94 o                         
   0  10   1         95.41        118.46         8.97 o                         
   2  10   1         86.36         75.44        23.31 o                         
   4  10   1          0.01         -1.69        11.22 o                         
   6  10   1         73.19         73.83        10.75 o                         
   8  10   1         63.36         83.74        26.59 o                         
  10  10   1         95.56        109.12        45.75 o                         
  12  10   1          1.62          9.39         6.58 o                         
 -42   0   2        416.09        535.35        36.16 o                         
 -40   0   2         14.86         32.90         6.51 o                         
 -38   0   2         72.47        103.82        11.97 o                         
 -36   0   2        136.55        128.58        15.93 o                         
 -34   0   2        579.41        642.77        38.71 o                         
 -32   0   2        836.41        810.07        41.50 o                         
 -30   0   2        229.90        226.29        13.14 o                         
 -28   0   2        484.95        511.68        20.34 o                         
 -26   0   2       6051.59       6075.02        50.61 o                         
 -24   0   2        254.88        227.96         8.93 o                         
 -22   0   2         75.32         79.24         4.91 o                         
 -20   0   2        115.07        106.49         5.54 o                         
 -18   0   2        103.18        132.36         7.36 o                         
 -16   0   2        228.71        239.18         7.71 o                         
 -14   0   2        210.36        215.78         6.96 o                         
 -12   0   2        842.90        801.98        12.39 o                         
 -10   0   2      60821.45      63179.08       706.05 o                         
  -8   0   2        720.83        771.45        12.83 o                         
  -6   0   2        386.66        363.40         6.93 o                         
  -4   0   2       1717.75       1623.61        12.78 o                         
  -2   0   2      11044.61      11512.69       255.98 o                         
   0   0   2       1056.36        949.41         9.05 o                         
   2   0   2      10717.61      11411.09        60.52 o                         
   4   0   2       3327.70       3537.21        21.49 o                         
   6   0   2      22700.74      23423.40       192.52 o                         
   8   0   2      11973.04      12366.66        80.48 o                         
  10   0   2       5390.23       5454.81        34.12 o                         
  12   0   2       2309.03       2311.68        45.66 o                         
  14   0   2        240.11        207.71        10.68 o                         
  16   0   2        163.19        147.00         6.77 o                         
  18   0   2          0.60          3.87         2.49 o                         
  20   0   2        205.03        180.27         9.41 o                         
  22   0   2       2586.97       2537.37        32.52 o                         
  24   0   2       1427.04       1395.02        25.01 o                         
  26   0   2        137.56        122.87         6.60 o                         
  28   0   2        820.44        822.91        25.02 o                         
  30   0   2         39.34         40.34         9.07 o                         
  32   0   2        666.94        701.01        39.88 o                         
  34   0   2        228.64        204.84        20.11 o                         
  36   0   2         12.03         12.67         5.35 o                         
  38   0   2         11.93          2.56         6.16 o                         
 -41   1   2         13.79         22.54         7.38 o                         
 -39   1   2        285.60        291.76        17.84 o                         
 -37   1   2         21.68         35.13         5.70 o                         
 -35   1   2        185.82        202.08        10.72 o                         
 -33   1   2         30.13         37.67         4.48 o                         
 -31   1   2         59.97         50.44         5.17 o                         
 -29   1   2         57.37         43.19         2.71 o                         
 -27   1   2         75.43         82.26         4.48 o                         
 -25   1   2        301.27        274.20         8.56 o                         
 -23   1   2        722.63        695.85        13.18 o                         
 -21   1   2       1616.99       1647.58        16.06 o                         
 -19   1   2         34.25         29.28         2.11 o                         
 -17   1   2          8.93         25.43         2.33 o                         
 -15   1   2        344.23        372.66         7.37 o                         
 -13   1   2       4474.31       4472.30        30.32 o                         
 -11   1   2      13240.07      13228.12        60.79 o                         
  -9   1   2      11840.86      11749.48       119.28 o                         
  -7   1   2      35231.48      36379.78       377.54 o                         
  -5   1   2       4113.09       4042.12        66.02 o                         
  -3   1   2      62149.13      66431.60       631.11 o                         
  -1   1   2        168.16        161.58         4.01 o                         
   1   1   2      10736.77      11481.07        79.68 o                         
   3   1   2       5314.44       5084.29        40.17 o                         
   5   1   2        335.41        216.75         4.01 o                         
   7   1   2       3789.75       3591.79        40.27 o                         
   9   1   2        326.77        243.53         4.88 o                         
  11   1   2          3.83         14.93         1.60 o                         
  13   1   2          0.19          2.65         0.97 o                         
  15   1   2       1135.80       1103.10        13.04 o                         
  17   1   2         20.09         22.00         1.97 o                         
  19   1   2         66.16         62.87         3.32 o                         
  21   1   2         45.48         36.81         3.16 o                         
  23   1   2         11.73         21.19         3.14 o                         
  25   1   2        143.32        137.87         5.73 o                         
  27   1   2       2055.82       2065.88        30.07 o                         
  29   1   2          0.85          3.99         2.55 o                         
  31   1   2        136.28        111.48         8.91 o                         
  33   1   2        109.23        120.12        15.87 o                         
  35   1   2        770.28        869.70        32.40 o                         
  37   1   2         57.09         58.05         7.61 o                         
  39   1   2         36.76         29.71        11.63 o                         
 -40   2   2         30.66         26.62         5.96 o                         
 -38   2   2         54.80         73.48         5.29 o                         
 -36   2   2        119.98        133.40         8.63 o                         
 -34   2   2         88.23         91.71         7.21 o                         
 -32   2   2         52.83         59.02         4.11 o                         
 -30   2   2          5.95         13.90         3.47 o                         
 -28   2   2        473.25        473.98        15.71 o                         
 -26   2   2        455.63        371.16        12.38 o                         
 -24   2   2         49.62         32.62         3.23 o                         
 -22   2   2        741.88        672.56        12.97 o                         
 -20   2   2        999.89        948.47        14.72 o                         
 -18   2   2        103.92        106.80         4.94 o                         
 -16   2   2        156.18        142.13         5.31 o                         
 -14   2   2      12254.39      12865.61       154.06 o                         
 -12   2   2       4849.22       4954.95        80.29 o                         
 -10   2   2        881.27        851.80        14.73 o                         
  -8   2   2         33.31         27.25         2.49 o                         
  -6   2   2        935.61       1003.35        25.89 o                         
  -4   2   2         18.49         24.52         1.68 o                         
  -2   2   2       3310.90       3591.58        58.41 o                         
   0   2   2        463.44        561.24         7.56 o                         
   2   2   2        553.61        531.40        10.09 o                         
   4   2   2       1284.12       1222.00        20.70 o                         
   6   2   2       2313.77       2445.42        51.02 o                         
   8   2   2       6797.59       7369.57       144.29 o                         
  10   2   2       2656.90       2771.65        46.91 o                         
  12   2   2        327.83        270.02         6.92 o                         
  14   2   2       1111.62       1038.73        14.18 o                         
  16   2   2       1247.49       1227.72        12.90 o                         
  18   2   2          3.03          2.25         1.64 o                         
  20   2   2         64.32         67.14         5.74 o                         
  22   2   2        726.29        617.22        12.77 o                         
  24   2   2        993.88        881.71        23.74 o                         
  26   2   2        626.00        608.49        20.97 o                         
  28   2   2          0.10          3.05         3.76 o                         
  30   2   2          0.03          1.31         3.56 o                         
  32   2   2         57.05         53.30         6.17 o                         
  34   2   2          1.59         -0.76         7.91 o                         
  36   2   2         18.17         27.78        11.51 o                         
  38   2   2          2.22         15.20         4.64 o                         
 -39   3   2         10.12          6.48         3.47 o                         
 -37   3   2         15.41         19.59         4.73 o                         
 -35   3   2         64.42         66.86         6.64 o                         
 -33   3   2        264.02        295.62        14.91 o                         
 -31   3   2        935.53        944.69        22.46 o                         
 -29   3   2        491.50        460.63        15.16 o                         
 -27   3   2         64.92         67.00         5.72 o                         
 -25   3   2         31.62         44.60         5.13 o                         
 -23   3   2        881.23        774.89        18.04 o                         
 -21   3   2          9.26         19.54         4.40 o                         
 -19   3   2       2927.06       3047.63        67.32 o                         
 -17   3   2         39.46         48.44         3.59 o                         
 -15   3   2        478.18        469.57         9.60 o                         
 -13   3   2       1584.11       1726.40        32.29 o                         
 -11   3   2       8048.27       9221.26       168.24 o                         
  -9   3   2        515.08        574.55        16.56 o                         
  -7   3   2         76.93         82.35         4.73 o                         
  -5   3   2        101.07        119.18         3.54 o                         
  -3   3   2        113.65        112.19         3.51 o                         
  -1   3   2        168.33        165.21         4.20 o                         
   1   3   2       1123.81       1245.41        20.72 o                         
   3   3   2        538.06        548.95         8.93 o                         
   5   3   2      11201.12      12537.60       269.09 o                         
   7   3   2       3264.78       3512.43        70.49 o                         
   9   3   2          1.28          2.52         1.60 o                         
  11   3   2        210.94        242.22         6.81 o                         
  13   3   2        778.25        892.93        24.46 o                         
  15   3   2        554.91        529.65        10.81 o                         
  17   3   2        260.25        224.09         7.23 o                         
  19   3   2        213.66        192.27         8.83 o                         
  21   3   2        813.48        776.45        18.15 o                         
  23   3   2        846.92        769.10        24.18 o                         
  25   3   2        429.83        426.41        14.17 o                         
  27   3   2          8.23         14.80         4.85 o                         
  29   3   2        107.43        100.56         6.11 o                         
  31   3   2         39.35         45.94         3.99 o                         
  33   3   2        115.80         96.86         5.25 o                         
  35   3   2         22.00         31.21         7.38 o                         
  37   3   2         19.76         17.45         9.88 o                         
 -38   4   2          4.04          5.06         3.71 o                         
 -36   4   2          7.77          9.76         4.74 o                         
 -34   4   2          0.08          9.46         5.25 o                         
 -32   4   2        148.88        120.05         7.76 o                         
 -30   4   2        143.01        124.51         8.07 o                         
 -28   4   2          8.43          3.64         3.23 o                         
 -26   4   2        474.29        486.56        21.19 o                         
 -24   4   2         37.64         39.17         5.35 o                         
 -22   4   2        997.66        924.34        20.38 o                         
 -20   4   2        358.44        356.98        12.40 o                         
 -18   4   2       2351.93       2346.81        42.94 o                         
 -16   4   2        801.75        815.97        25.58 o                         
 -14   4   2        156.32        135.51         6.57 o                         
 -12   4   2        233.50        207.73        10.73 o                         
 -10   4   2         97.00        121.20         3.88 o                         
  -8   4   2          1.49          5.80         1.40 o                         
  -6   4   2         85.42         76.01         3.17 o                         
  -4   4   2         39.96         37.61         2.27 o                         
  -2   4   2        158.86        183.73         5.04 o                         
   0   4   2        186.52        207.72         6.99 o                         
   2   4   2       1619.77       1767.34        27.05 o                         
   4   4   2       3617.41       3891.20        74.04 o                         
   6   4   2       2315.70       2320.78        31.70 o                         
   8   4   2        292.32        244.62         7.17 o                         
  10   4   2        146.43        131.43         5.39 o                         
  12   4   2         80.26         61.24         3.83 o                         
  14   4   2        464.13        524.78        11.12 o                         
  16   4   2        349.53        385.13        12.34 o                         
  18   4   2        653.31        620.93        17.74 o                         
  20   4   2        952.95        858.26        19.74 o                         
  22   4   2        219.71        172.09         9.07 o                         
  24   4   2         17.74         16.84         3.68 o                         
  26   4   2          0.05          6.36         2.58 o                         
  28   4   2         21.28         35.87         6.01 o                         
  30   4   2          3.09          9.17         2.54 o                         
  32   4   2         17.63         26.95         4.44 o                         
  34   4   2         27.79         30.01         3.18 o                         
  36   4   2         66.99         74.86         3.91 o                         
 -37   5   2         73.98         86.94         6.37 o                         
 -35   5   2          6.00         32.15        11.35 o                         
 -33   5   2         40.76         46.63         6.66 o                         
 -31   5   2         22.76         33.36         4.51 o                         
 -29   5   2         19.28         14.90         3.62 o                         
 -27   5   2        140.29        142.44         9.10 o                         
 -25   5   2          0.25          1.41         4.48 o                         
 -23   5   2        513.72        480.16        25.35 o                         
 -21   5   2        117.22        107.99         7.65 o                         
 -19   5   2        367.25        304.49        18.69 o                         
 -17   5   2        207.14        206.03         9.81 o                         
 -15   5   2        286.07        224.60        14.60 o                         
 -13   5   2        135.19        109.64         6.86 o                         
 -11   5   2          2.21          8.50         2.31 o                         
  -9   5   2        349.12        316.53         9.93 o                         
  -7   5   2        241.88        241.74         6.80 o                         
  -5   5   2        137.39        114.71         4.35 o                         
  -3   5   2         18.92         29.63         2.29 o                         
  -1   5   2        888.29        890.37        14.38 o                         
   1   5   2        864.24        892.65        12.33 o                         
   3   5   2        571.40        603.68        12.76 o                         
   5   5   2         25.70         45.74         2.91 o                         
   7   5   2        713.19        769.25        17.61 o                         
   9   5   2        971.55       1054.28        24.96 o                         
  11   5   2       1298.05       1262.98        26.23 o                         
  13   5   2       1780.13       1717.63        45.71 o                         
  15   5   2         74.50         47.35         4.76 o                         
  17   5   2        224.03        205.28         9.75 o                         
  19   5   2       1116.02       1056.58        24.55 o                         
  21   5   2         10.29          7.89         3.23 o                         
  23   5   2          2.53          0.90         2.66 o                         
  25   5   2        791.48        813.81        21.44 o                         
  27   5   2          0.40          0.50         2.95 o                         
  29   5   2         97.37         92.16         5.55 o                         
  31   5   2         99.32        101.52         5.32 o                         
  33   5   2          0.98         -3.09         4.55 o                         
 -34   6   2          1.76          5.05         4.10 o                         
 -32   6   2          2.07         12.43         4.13 o                         
 -30   6   2         69.49         73.77         5.12 o                         
 -28   6   2        196.36        194.72        10.12 o                         
 -26   6   2          0.00          4.83         3.59 o                         
 -24   6   2          1.45          1.91         4.70 o                         
 -22   6   2         60.74         65.22         6.20 o                         
 -20   6   2        213.57        155.88         9.00 o                         
 -18   6   2          3.12         -0.86         2.55 o                         
 -16   6   2         12.38         27.54         4.23 o                         
 -14   6   2         32.84         20.96         3.75 o                         
 -12   6   2        545.37        497.70        18.61 o                         
 -10   6   2        383.70        361.19        13.19 o                         
  -8   6   2        379.31        319.46        11.36 o                         
  -6   6   2         19.96         24.05         2.31 o                         
  -4   6   2        517.13        474.82         9.99 o                         
  -2   6   2        935.54        919.11        15.25 o                         
   0   6   2        748.66        765.16        12.57 o                         
   2   6   2       2786.53       2597.95        55.15 o                         
   4   6   2        435.42        400.55        10.83 o                         
   6   6   2        377.97        348.77        10.21 o                         
   8   6   2        407.63        390.20        12.32 o                         
  10   6   2         56.67         37.81         4.36 o                         
  12   6   2         61.07         77.22         5.91 o                         
  14   6   2          1.56          0.43         2.50 o                         
  16   6   2         41.23         61.79         5.33 o                         
  18   6   2          6.67         18.44         3.67 o                         
  20   6   2         96.00        104.62         7.18 o                         
  22   6   2        333.87        321.03        13.24 o                         
  24   6   2         29.69         25.73         3.91 o                         
  26   6   2        112.81        149.12         7.87 o                         
  28   6   2        156.42        171.17        10.74 o                         
  30   6   2          4.62          5.63         4.66 o                         
  32   6   2         29.24         44.90         6.59 o                         
 -31   7   2        153.45        186.12         9.98 o                         
 -29   7   2         25.01         31.15         4.03 o                         
 -27   7   2        234.61        254.33        11.95 o                         
 -25   7   2        215.89        231.04        11.04 o                         
 -23   7   2         83.58         94.80         6.28 o                         
 -21   7   2        207.43        169.08        10.52 o                         
 -19   7   2         75.53         57.03         5.14 o                         
 -17   7   2        179.16        165.73        11.92 o                         
 -15   7   2         50.51         33.13         4.70 o                         
 -13   7   2         43.77         43.71         4.63 o                         
 -11   7   2        697.83        628.72        23.83 o                         
  -9   7   2        147.42        132.45         7.25 o                         
  -7   7   2        318.33        288.01        10.99 o                         
  -5   7   2        550.16        540.25        12.44 o                         
  -3   7   2       1215.00       1204.76        17.15 o                         
  -1   7   2        207.26        196.47        11.00 o                         
   1   7   2        343.96        337.81        10.23 o                         
   3   7   2       1989.45       2006.80        46.90 o                         
   5   7   2        122.11        118.31         5.82 o                         
   7   7   2          1.56          2.49         3.34 o                         
   9   7   2        426.15        324.18        16.54 o                         
  11   7   2        679.28        629.33        18.39 o                         
  13   7   2         33.76         44.57         4.55 o                         
  15   7   2         81.99         72.53         7.37 o                         
  17   7   2          4.42          5.14         2.55 o                         
  19   7   2         30.93         35.71         5.81 o                         
  21   7   2        431.25        435.94        21.71 o                         
  23   7   2        124.39        121.56        12.45 o                         
  25   7   2        569.11        584.76        41.13 o                         
  27   7   2         11.94         27.60         9.93 o                         
  29   7   2         27.74         36.55        13.34 o                         
 -28   8   2          5.45         32.40        13.29 o                         
 -26   8   2         41.92         52.18         4.14 o                         
 -24   8   2          0.71         -0.67         4.48 o                         
 -22   8   2         65.88         60.24         4.56 o                         
 -20   8   2          5.82          8.66         3.04 o                         
 -18   8   2         95.80         90.31         5.92 o                         
 -16   8   2          0.02         -0.15         3.75 o                         
 -14   8   2         32.92         22.94         3.96 o                         
 -12   8   2         23.78         24.31         3.19 o                         
 -10   8   2         34.36         32.50         3.41 o                         
  -8   8   2        411.76        375.24        14.86 o                         
  -6   8   2         19.56         20.73         4.72 o                         
  -4   8   2          0.03          6.63         5.62 o                         
  -2   8   2       2506.38       2760.40        88.08 o                         
   0   8   2        333.38        352.35        10.58 o                         
   2   8   2        324.16        289.19         9.97 o                         
   4   8   2         44.78         40.09         4.60 o                         
   6   8   2          0.18          0.74         2.82 o                         
   8   8   2        222.42        201.73         8.85 o                         
  10   8   2        246.72        216.89        10.36 o                         
  12   8   2        354.48        392.52        17.03 o                         
  14   8   2          0.00          7.52         2.75 o                         
  16   8   2         33.85         40.55         5.96 o                         
  18   8   2         12.83         27.28         8.68 o                         
  20   8   2          8.67          9.11         4.48 o                         
  22   8   2         15.21         11.66         3.40 o                         
  24   8   2         36.38         46.89        11.04 o                         
 -23   9   2         23.06         31.17         9.82 o                         
 -21   9   2        301.82        323.46        21.86 o                         
 -19   9   2         66.52         69.96         7.36 o                         
 -17   9   2          4.45          8.13         3.05 o                         
 -15   9   2        184.66        189.83        11.19 o                         
 -13   9   2         24.95         29.16         6.94 o                         
 -11   9   2          0.01          8.55         3.57 o                         
  -9   9   2         96.42        112.39         6.95 o                         
  -7   9   2         51.12         46.55         4.62 o                         
  -5   9   2          9.70          9.43         5.92 o                         
  -3   9   2        139.10        157.67         9.79 o                         
  -1   9   2         51.02         73.47         9.81 o                         
   1   9   2          0.01          5.07         4.88 o                         
   3   9   2        186.62        159.60         6.95 o                         
   5   9   2        281.06        279.57        21.47 o                         
   7   9   2        247.85        252.04        15.77 o                         
   9   9   2          2.84         13.10         4.26 o                         
  11   9   2        290.54        278.89        23.35 o                         
  13   9   2          1.56         10.81         3.30 o                         
  15   9   2         48.21         50.33         7.27 o                         
  17   9   2        637.89        654.78        46.04 o                         
  19   9   2         42.14         49.34         8.45 o                         
 -14  10   2         44.50         90.41        14.53 o                         
 -12  10   2        105.77        165.31        16.28 o                         
 -10  10   2         18.77         22.67         6.86 o                         
  -8  10   2         53.04         76.24        14.36 o                         
  -6  10   2          0.70         -0.37         4.72 o                         
  -4  10   2         29.23         34.30        11.28 o                         
  -2  10   2        318.42        386.31        30.69 o                         
   0  10   2        201.25        265.41        23.48 o                         
   2  10   2          3.03         37.78         8.37 o                         
   4  10   2         11.95         31.39         8.02 o                         
   6  10   2          8.93          8.49         7.91 o                         
   8  10   2          8.23         10.96         4.58 o                         
  10  10   2        213.45        264.63        30.52 o                         
  12  10   2          0.34         13.91         3.80 o                         
 -41   1   3          3.01          8.40         4.53 o                         
 -39   1   3        137.62        127.13        20.52 o                         
 -37   1   3         12.98         15.65         7.17 o                         
 -35   1   3        601.86        576.56        20.24 o                         
 -33   1   3        477.26        436.00        17.19 o                         
 -31   1   3         42.61         53.78         5.49 o                         
 -29   1   3        788.93        774.81        15.36 o                         
 -27   1   3         41.36         37.68         4.41 o                         
 -25   1   3         66.37         54.66         4.06 o                         
 -23   1   3         60.20         48.66         3.95 o                         
 -21   1   3        125.53        134.85         6.84 o                         
 -19   1   3        296.22        322.14         6.86 o                         
 -17   1   3       2092.63       2215.19        34.61 o                         
 -15   1   3       1433.17       1511.02        22.49 o                         
 -13   1   3        496.42        567.63         7.63 o                         
 -11   1   3        299.55        328.03         5.50 o                         
  -9   1   3       2515.64       2639.37        29.58 o                         
  -7   1   3        184.62        150.76         3.55 o                         
  -5   1   3       3889.13       4257.88        72.81 o                         
  -3   1   3         45.45         22.01         2.09 o                         
  -1   1   3       3154.04       3316.82        29.57 o                         
   1   1   3         31.40         26.48         2.09 o                         
   3   1   3       7693.89       8036.17        64.56 o                         
   5   1   3        220.23        257.79         4.79 o                         
   7   1   3        574.98        570.14         7.52 o                         
   9   1   3       3032.89       3352.13        22.78 o                         
  11   1   3         27.77         28.28         2.07 o                         
  13   1   3          1.19          5.93         1.31 o                         
  15   1   3        205.94        201.91         5.65 o                         
  17   1   3        286.05        297.48         7.83 o                         
  19   1   3        754.33        741.54        11.83 o                         
  21   1   3         24.83         31.67         2.35 o                         
  23   1   3         76.48         80.22         4.61 o                         
  25   1   3        880.74        801.45        15.70 o                         
  27   1   3        422.98        431.41        13.33 o                         
  29   1   3        199.98        183.62         7.46 o                         
  31   1   3        124.01        131.40         8.18 o                         
  33   1   3        135.98        122.58         9.74 o                         
  35   1   3        114.16        130.88        18.43 o                         
  37   1   3        314.17        350.95        16.39 o                         
 -40   2   3         51.00         40.81         6.85 o                         
 -38   2   3        432.05        441.60        25.19 o                         
 -36   2   3         13.16         27.49         5.11 o                         
 -34   2   3         26.74         29.42         4.38 o                         
 -32   2   3         31.24         48.19         4.87 o                         
 -30   2   3        352.28        308.50        11.89 o                         
 -28   2   3         32.01         39.67         5.18 o                         
 -26   2   3        221.14        212.20         7.54 o                         
 -24   2   3        138.40        133.62         7.01 o                         
 -22   2   3        456.27        476.58        11.22 o                         
 -20   2   3         77.32         68.75         4.45 o                         
 -18   2   3       4624.34       4842.87        38.75 o                         
 -16   2   3       7135.26       7595.23        90.03 o                         
 -14   2   3       6147.29       6605.34        57.63 o                         
 -12   2   3        439.01        409.36         8.28 o                         
 -10   2   3         82.23         45.69         3.02 o                         
  -8   2   3        293.70        258.62         9.13 o                         
  -6   2   3       2393.44       2735.54        44.20 o                         
  -4   2   3        378.85        338.10         6.73 o                         
  -2   2   3        138.86         99.31         2.86 o                         
   0   2   3       1564.54       1399.13        31.86 o                         
   2   2   3        250.35        331.47         6.21 o                         
   4   2   3       5968.02       6115.73       108.35 o                         
   6   2   3       2511.43       2639.88        43.11 o                         
   8   2   3        471.95        513.47         9.13 o                         
  10   2   3        215.96        223.67         6.36 o                         
  12   2   3        631.71        645.13        12.24 o                         
  14   2   3       1578.94       1616.96        30.30 o                         
  16   2   3        660.71        596.49        13.45 o                         
  18   2   3        804.60        728.69        13.63 o                         
  20   2   3        964.86        943.22        16.09 o                         
  22   2   3          2.00         11.50         1.99 o                         
  24   2   3        292.15        257.24        10.29 o                         
  26   2   3        284.17        260.80        10.51 o                         
  28   2   3         40.55         46.25         5.80 o                         
  30   2   3        109.31        102.87         5.38 o                         
  32   2   3        397.70        443.51        13.47 o                         
  34   2   3        200.99        190.68         7.04 o                         
  36   2   3        160.27        164.50        12.38 o                         
 -41   3   3          0.68          3.80         4.68 o                         
 -39   3   3        110.67        118.60         7.59 o                         
 -37   3   3        117.01        105.62         7.57 o                         
 -35   3   3         17.27         22.24         5.80 o                         
 -33   3   3         62.72         71.19         5.56 o                         
 -31   3   3          0.13          6.51         3.16 o                         
 -29   3   3        859.56        850.55        20.81 o                         
 -27   3   3        406.18        395.17        13.88 o                         
 -25   3   3         32.77         39.63         5.58 o                         
 -23   3   3        732.36        702.30        18.02 o                         
 -21   3   3       4049.33       4194.78        73.97 o                         
 -19   3   3          7.44         12.73         2.86 o                         
 -17   3   3        848.34        779.83        13.32 o                         
 -15   3   3       4900.34       5010.38        66.04 o                         
 -13   3   3         55.91         45.86         3.57 o                         
 -11   3   3         13.77         11.49         2.43 o                         
  -9   3   3        589.81        638.16        22.49 o                         
  -7   3   3         32.93         40.71         2.21 o                         
  -5   3   3        294.62        291.26         5.72 o                         
  -3   3   3        236.65        198.75         4.71 o                         
  -1   3   3        233.20        237.60         5.15 o                         
   1   3   3         67.87         71.91         2.89 o                         
   3   3   3        164.89        175.37         4.27 o                         
   5   3   3          0.51          7.73         3.42 o                         
   7   3   3       2286.26       2471.20        48.35 o                         
   9   3   3        557.60        491.42        14.85 o                         
  11   3   3        429.84        436.73        10.49 o                         
  13   3   3       1977.48       2005.52        35.24 o                         
  15   3   3          0.25          4.91         1.86 o                         
  17   3   3        404.55        365.23         9.71 o                         
  19   3   3          1.17         13.55         2.89 o                         
  21   3   3        329.21        296.43        11.30 o                         
  23   3   3          0.53          4.07         2.60 o                         
  25   3   3         30.31         30.41         3.76 o                         
  27   3   3        314.88        305.69        11.78 o                         
  29   3   3         24.48         47.94         7.77 o                         
  31   3   3         11.11         12.68         3.32 o                         
  33   3   3        263.32        313.37        10.79 o                         
  35   3   3         13.14         20.28         4.95 o                         
 -38   4   3         87.08         87.33         6.65 o                         
 -36   4   3         23.03         43.59         6.78 o                         
 -34   4   3         30.63         37.63         4.28 o                         
 -32   4   3          5.16          9.49         2.91 o                         
 -30   4   3         35.55         42.73         4.98 o                         
 -28   4   3        130.47        106.72         7.75 o                         
 -26   4   3         90.05         90.35         7.34 o                         
 -24   4   3         15.28         17.46         4.45 o                         
 -22   4   3         43.76         42.30         5.52 o                         
 -20   4   3       1423.85       1502.12        27.86 o                         
 -18   4   3        538.90        599.49        17.11 o                         
 -16   4   3          8.85         18.52         2.77 o                         
 -14   4   3       2749.69       2887.88        56.06 o                         
 -12   4   3        412.54        418.94        10.96 o                         
 -10   4   3        871.23        850.82        20.54 o                         
  -8   4   3       2388.56       2601.10        43.19 o                         
  -6   4   3        273.49        268.16         6.17 o                         
  -4   4   3         24.71         33.93         3.43 o                         
  -2   4   3       3700.64       3830.29        66.56 o                         
   0   4   3       3222.45       3579.60        54.81 o                         
   2   4   3        232.06        285.41         6.89 o                         
   4   4   3       4406.06       4789.10        86.95 o                         
   6   4   3        247.24        262.42         7.46 o                         
   8   4   3        290.79        286.76         7.94 o                         
  10   4   3        701.79        587.61        11.72 o                         
  12   4   3       1034.13       1067.43        18.72 o                         
  14   4   3       1656.10       1553.16        34.33 o                         
  16   4   3       1347.68       1146.46        21.07 o                         
  18   4   3        924.47        939.75        32.00 o                         
  20   4   3          3.44          5.94         2.93 o                         
  22   4   3        440.89        451.24        14.74 o                         
  24   4   3         24.38         43.95         4.33 o                         
  26   4   3         22.89         23.14         3.71 o                         
  28   4   3        225.00        233.84        10.15 o                         
  30   4   3         81.26         92.52         6.16 o                         
  32   4   3        292.74        301.59        11.08 o                         
  34   4   3         46.62         58.19        11.07 o                         
 -37   5   3         11.82          7.85         3.99 o                         
 -35   5   3         49.11         65.58         9.69 o                         
 -33   5   3         38.77         45.80         4.18 o                         
 -31   5   3         52.55         62.27         5.17 o                         
 -29   5   3         14.80          8.78         3.07 o                         
 -27   5   3          7.95         -0.78         2.85 o                         
 -25   5   3        304.97        285.76        12.34 o                         
 -23   5   3         18.10         36.10         4.73 o                         
 -21   5   3          0.42          4.54         2.94 o                         
 -19   5   3         21.58         23.14         4.23 o                         
 -17   5   3         14.52         13.68         3.89 o                         
 -15   5   3       1031.30        887.37        24.55 o                         
 -13   5   3        491.40        521.21        16.32 o                         
 -11   5   3        121.73         88.03         4.63 o                         
  -9   5   3         67.57         74.59         3.11 o                         
  -7   5   3          7.81         11.31         2.20 o                         
  -5   5   3        432.63        455.18         8.91 o                         
  -3   5   3       3679.11       3823.41        58.90 o                         
  -1   5   3        142.48        157.33         5.35 o                         
   1   5   3       2631.36       2878.60        43.47 o                         
   3   5   3        128.68        141.52         4.48 o                         
   5   5   3         31.48         34.98         3.26 o                         
   7   5   3        159.83        159.94         6.53 o                         
   9   5   3       2676.09       2811.13        39.05 o                         
  11   5   3        257.41        280.58         8.76 o                         
  13   5   3         57.79         63.73         4.86 o                         
  15   5   3         80.52         71.80         5.81 o                         
  17   5   3        163.82        107.50         8.08 o                         
  19   5   3        330.15        307.84        12.30 o                         
  21   5   3         71.71         62.47         7.27 o                         
  23   5   3         33.45         45.42         6.23 o                         
  25   5   3        217.97        183.31         9.33 o                         
  27   5   3          3.81         14.35         3.93 o                         
  29   5   3          2.28          1.57         2.65 o                         
  31   5   3         61.29         81.82         8.09 o                         
  33   5   3        339.73        378.48        16.12 o                         
 -34   6   3         18.25         29.81         5.16 o                         
 -32   6   3         34.02         45.09         3.93 o                         
 -30   6   3        183.27        183.45         9.42 o                         
 -28   6   3        103.50        113.66         7.29 o                         
 -26   6   3          2.24          4.50         3.14 o                         
 -24   6   3        479.95        467.13        23.04 o                         
 -22   6   3         23.07         32.53         4.71 o                         
 -20   6   3        927.91        985.40        32.34 o                         
 -18   6   3          6.71          8.39         3.74 o                         
 -16   6   3        381.49        358.65        19.58 o                         
 -14   6   3        134.02        133.89         8.34 o                         
 -12   6   3        352.10        300.63        15.49 o                         
 -10   6   3       1439.35       1318.45        33.32 o                         
  -8   6   3       1373.47       1397.00        21.04 o                         
  -6   6   3       1167.31       1105.10        24.00 o                         
  -4   6   3        282.62        263.80         7.33 o                         
  -2   6   3        589.95        594.60        14.96 o                         
   0   6   3        173.64        142.52         5.27 o                         
   2   6   3        322.84        300.49         9.35 o                         
   4   6   3        426.01        378.17        10.31 o                         
   6   6   3        275.02        223.23         8.01 o                         
   8   6   3        458.39        392.88        10.70 o                         
  10   6   3        249.87        203.31         8.05 o                         
  12   6   3         55.19         42.28         4.60 o                         
  14   6   3          1.13          2.35         2.37 o                         
  16   6   3        325.96        316.97        16.53 o                         
  18   6   3        145.08        126.07         7.72 o                         
  20   6   3        139.35        110.59         7.12 o                         
  22   6   3         12.23         11.38         6.41 o                         
  24   6   3         73.55         86.33         6.39 o                         
  26   6   3        232.01        211.72        12.42 o                         
  28   6   3        628.15        672.17        19.25 o                         
  30   6   3        214.24        250.74        12.63 o                         
 -31   7   3         40.38         45.86         7.95 o                         
 -29   7   3          0.72         -2.27         4.72 o                         
 -27   7   3          2.15          7.49         3.62 o                         
 -25   7   3         42.13         54.44        10.71 o                         
 -23   7   3          3.95          6.11         2.98 o                         
 -21   7   3         11.40         14.61         3.45 o                         
 -19   7   3         82.03         77.56         5.81 o                         
 -17   7   3         22.39         26.98         4.04 o                         
 -15   7   3         14.46          7.99         2.88 o                         
 -13   7   3          9.72          9.15         2.74 o                         
 -11   7   3        416.92        351.11        12.27 o                         
  -9   7   3        377.16        394.15        19.48 o                         
  -7   7   3        143.30        114.77         6.57 o                         
  -5   7   3        870.92        882.63        16.45 o                         
  -3   7   3         91.24         86.18         4.21 o                         
  -1   7   3          0.31          0.39         2.85 o                         
   1   7   3        466.53        432.22        17.80 o                         
   3   7   3        942.04        937.21        17.36 o                         
   5   7   3        440.28        434.76        11.69 o                         
   7   7   3        693.86        643.86        21.48 o                         
   9   7   3        559.02        563.61        15.90 o                         
  11   7   3          4.72          3.85         2.65 o                         
  13   7   3         48.57         50.52         4.34 o                         
  15   7   3         31.17         33.59         4.25 o                         
  17   7   3          0.85         11.71         7.38 o                         
  19   7   3         53.22         84.30        13.77 o                         
  21   7   3        259.25        248.20        13.51 o                         
  23   7   3          0.18         -2.17         3.31 o                         
  25   7   3         47.53         63.00        10.50 o                         
  27   7   3          0.14          7.96        10.10 o                         
 -28   8   3          3.02          5.32         4.03 o                         
 -26   8   3          0.05          3.89         3.40 o                         
 -24   8   3        280.73        298.53        12.60 o                         
 -22   8   3        319.49        325.49        13.46 o                         
 -20   8   3         12.06         20.00         5.57 o                         
 -18   8   3        378.34        397.86        15.71 o                         
 -16   8   3        113.97        137.38        15.90 o                         
 -14   8   3          0.01         -2.14         2.74 o                         
 -12   8   3        102.26        104.75         5.72 o                         
 -10   8   3        503.01        521.33        24.65 o                         
  -8   8   3         18.74         24.96         4.24 o                         
  -6   8   3         96.64         80.61         7.30 o                         
  -4   8   3          4.54         14.02         5.52 o                         
  -2   8   3         75.29         86.57         5.07 o                         
   0   8   3          0.50          7.82         5.15 o                         
   2   8   3          1.21         -3.04         3.04 o                         
   4   8   3        206.58        192.77        10.06 o                         
   6   8   3        402.76        410.30        13.88 o                         
   8   8   3        183.64        160.79         9.09 o                         
  10   8   3        159.87        130.27         7.97 o                         
  12   8   3        302.45        270.82        17.94 o                         
  14   8   3        802.53        772.05        38.01 o                         
  16   8   3         12.83          6.73         3.05 o                         
  18   8   3        445.33        451.34        31.41 o                         
  20   8   3        397.92        412.81        20.03 o                         
  22   8   3        311.12        336.22        18.88 o                         
  24   8   3          9.58         18.95         8.39 o                         
 -23   9   3         88.22        137.41        13.49 o                         
 -21   9   3         52.77         58.47         8.63 o                         
 -19   9   3        246.19        248.20        12.80 o                         
 -17   9   3          5.41         16.72         7.38 o                         
 -15   9   3         26.20         49.41        12.61 o                         
 -13   9   3          3.05         14.33         5.61 o                         
 -11   9   3         39.24         53.24        14.42 o                         
  -9   9   3          0.29          8.19         4.57 o                         
  -7   9   3        190.22        177.43        17.09 o                         
  -5   9   3          0.06         -0.90         5.36 o                         
  -3   9   3         17.13         16.88         6.30 o                         
  -1   9   3          0.01         16.77         6.21 o                         
   1   9   3         20.56          0.70         7.56 o                         
   3   9   3         79.32         85.16        12.96 o                         
   5   9   3        157.50        169.20         8.64 o                         
   7   9   3          1.40         14.48         6.76 o                         
   9   9   3         78.31         83.10         4.88 o                         
  11   9   3        105.64         96.79        11.96 o                         
  13   9   3         13.10         22.88         4.98 o                         
  15   9   3         15.23         15.72         5.15 o                         
  17   9   3         33.62         47.30         4.01 o                         
 -14  10   3         12.33         80.23        25.34 o                         
 -12  10   3        108.87        156.43        10.58 o                         
 -10  10   3         52.96         65.28        24.82 o                         
  -8  10   3          2.09         -4.10         4.94 o                         
  -6  10   3          2.41         -3.03        13.89 o                         
  -4  10   3         30.40         34.41        12.32 o                         
  -2  10   3        238.94        255.29        25.34 o                         
   0  10   3         41.77         49.06        11.74 o                         
   2  10   3          9.76         36.85        10.46 o                         
   4  10   3        122.88        167.41        20.00 o                         
   6  10   3         15.34          6.51         9.18 o                         
   8  10   3        605.84        672.22        23.39 o                         
  10  10   3         11.88         46.57        14.24 o                         
 -42   0   4        739.18        734.38        43.83 o                         
 -40   0   4         58.20         49.06         7.32 o                         
 -38   0   4          3.55         -1.40         5.46 o                         
 -36   0   4        676.42        750.42        42.43 o                         
 -34   0   4         14.22          4.56         3.22 o                         
 -32   0   4        354.60        314.70        16.69 o                         
 -30   0   4         23.85         31.09         4.89 o                         
 -28   0   4        209.75        209.25        13.11 o                         
 -26   0   4        339.51        338.36        16.34 o                         
 -24   0   4        737.32        749.76        16.93 o                         
 -22   0   4        133.79        150.91         7.41 o                         
 -20   0   4         52.78         30.43         4.43 o                         
 -18   0   4      10942.20      11632.12       235.17 o                         
 -16   0   4         74.52         43.78         4.16 o                         
 -14   0   4        362.63        379.99        10.01 o                         
 -12   0   4       1886.67       2019.50        34.76 o                         
 -10   0   4       7329.19       7727.81        86.31 o                         
  -8   0   4       1846.22       2085.71        27.65 o                         
  -6   0   4        131.92        165.08         5.45 o                         
  -4   0   4         96.01        119.94         4.42 o                         
  -2   0   4      15321.63      16171.12       592.43 o                         
   0   0   4        717.63        792.12        10.69 o                         
   2   0   4       2266.18       2586.64        56.63 o                         
   4   0   4        690.75        706.66        11.64 o                         
   6   0   4      10536.67      11873.56       132.99 o                         
   8   0   4       1133.76       1250.86        27.55 o                         
  10   0   4        211.39        163.36         6.71 o                         
  12   0   4       1721.09       1861.41        23.86 o                         
  14   0   4       3204.81       3387.40        52.20 o                         
  16   0   4        153.17        174.31         7.93 o                         
  18   0   4        407.83        327.55        11.44 o                         
  20   0   4        344.16        341.18        12.17 o                         
  22   0   4       1042.76       1032.32        22.02 o                         
  24   0   4       2752.75       2737.50        70.28 o                         
  26   0   4         53.77         60.82         9.88 o                         
  28   0   4         80.72         62.98         7.96 o                         
  30   0   4        361.21        363.18        26.04 o                         
  32   0   4        659.57        687.06        38.13 o                         
  34   0   4         88.88         76.61         8.72 o                         
  36   0   4          6.96          0.70         6.39 o                         
 -41   1   4        236.32        266.07        16.60 o                         
 -39   1   4        245.81        260.07        16.33 o                         
 -37   1   4        460.21        473.75        18.18 o                         
 -35   1   4         46.05         60.15         4.87 o                         
 -33   1   4         59.96         62.68         6.09 o                         
 -31   1   4         10.49         15.63         2.66 o                         
 -29   1   4        416.66        347.53        11.30 o                         
 -27   1   4         51.77         55.29         4.09 o                         
 -25   1   4        357.17        291.44         9.04 o                         
 -23   1   4        103.54         75.82         4.86 o                         
 -21   1   4          5.75         23.83         4.75 o                         
 -19   1   4         19.06         30.79         2.43 o                         
 -17   1   4       2080.66       2284.61        20.65 o                         
 -15   1   4       2711.75       2889.80        29.00 o                         
 -13   1   4       6887.49       7664.45        94.89 o                         
 -11   1   4       1109.69       1188.07        11.32 o                         
  -9   1   4       2529.77       2787.81        17.95 o                         
  -7   1   4        120.77        139.23         3.59 o                         
  -5   1   4         11.60          9.97         1.69 o                         
  -3   1   4        712.55        648.68         9.23 o                         
  -1   1   4       3786.34       4078.46        30.49 o                         
   1   1   4      20141.00      22337.89       408.59 o                         
   3   1   4        656.48        636.50         7.92 o                         
   5   1   4       8229.28       9031.72        55.53 o                         
   7   1   4         26.14         37.74         3.34 o                         
   9   1   4       1221.55       1272.76        12.82 o                         
  11   1   4          0.09          5.01         1.90 o                         
  13   1   4        601.05        576.91         9.56 o                         
  15   1   4       1602.44       1578.60        32.81 o                         
  17   1   4         77.72         66.73         3.50 o                         
  19   1   4        560.73        519.52        10.23 o                         
  21   1   4       1214.61       1153.74        18.48 o                         
  23   1   4         65.62         71.81         4.36 o                         
  25   1   4        175.07        173.50         6.84 o                         
  27   1   4        841.83        821.26        18.93 o                         
  29   1   4         18.22         22.60         3.21 o                         
  31   1   4         44.31         39.37         4.43 o                         
  33   1   4          1.29          0.37         3.85 o                         
  35   1   4        188.71        229.09        12.50 o                         
  37   1   4          1.36         -2.51         8.95 o                         
 -42   2   4         67.86         88.96         6.78 o                         
 -40   2   4        147.32        164.98         8.82 o                         
 -38   2   4        233.36        239.16        12.28 o                         
 -36   2   4          1.74         17.85         3.88 o                         
 -34   2   4        178.84        204.92        11.47 o                         
 -32   2   4          0.02          7.54         3.81 o                         
 -30   2   4        131.95        126.67         7.48 o                         
 -28   2   4          5.55          4.52         2.94 o                         
 -26   2   4          0.10          1.43         1.94 o                         
 -24   2   4       1358.55       1333.54        19.63 o                         
 -22   2   4        216.92        197.04         7.51 o                         
 -20   2   4        156.15        129.19         5.93 o                         
 -18   2   4       1632.95       1498.78        18.48 o                         
 -16   2   4        226.52        217.98         6.92 o                         
 -14   2   4        406.11        387.51         8.69 o                         
 -12   2   4        348.62        344.03         7.82 o                         
 -10   2   4        712.04        730.86        15.68 o                         
  -8   2   4       1600.94       1699.44        29.44 o                         
  -6   2   4       1260.09       1200.64        14.04 o                         
  -4   2   4       3480.42       3819.12        24.19 o                         
  -2   2   4       3836.07       4187.17        33.43 o                         
   0   2   4       2498.23       2793.87        20.00 o                         
   2   2   4         24.41         27.41         2.06 o                         
   4   2   4        236.56        254.60         5.23 o                         
   6   2   4        533.48        610.72         8.36 o                         
   8   2   4       1010.16       1010.80        12.39 o                         
  10   2   4        229.77        216.96         5.34 o                         
  12   2   4        190.32        201.53         5.31 o                         
  14   2   4        121.72         86.38         3.38 o                         
  16   2   4       1103.18       1007.58        16.90 o                         
  18   2   4        251.25        214.46         7.62 o                         
  20   2   4        820.32        782.28        15.44 o                         
  22   2   4        198.26        172.27         6.78 o                         
  24   2   4         51.65         41.59         4.11 o                         
  26   2   4        140.77        129.81         6.73 o                         
  28   2   4          9.07         11.43         4.85 o                         
  30   2   4       1086.32       1115.11        23.87 o                         
  32   2   4         61.81         63.65         6.51 o                         
  34   2   4        153.34        140.48         6.07 o                         
  36   2   4         22.27         31.09         4.72 o                         
 -41   3   4          0.59          1.82         3.71 o                         
 -39   3   4          5.19          7.23         5.47 o                         
 -37   3   4          0.07          4.85         6.04 o                         
 -35   3   4          3.14         14.91         5.19 o                         
 -33   3   4        161.33        162.78         8.37 o                         
 -31   3   4         89.83         70.93         5.65 o                         
 -29   3   4        370.54        385.80        13.83 o                         
 -27   3   4         58.25         61.19         5.77 o                         
 -25   3   4          6.07          5.35         4.92 o                         
 -23   3   4       2743.56       2840.27        39.22 o                         
 -21   3   4       9036.50       9526.12       149.00 o                         
 -19   3   4        775.66        787.18        15.55 o                         
 -17   3   4         30.23         32.14         3.55 o                         
 -15   3   4       1314.64       1412.23        26.42 o                         
 -13   3   4        526.43        584.32        13.08 o                         
 -11   3   4        286.62        263.40         8.96 o                         
  -9   3   4        891.76        959.89        26.19 o                         
  -7   3   4        111.66        106.19         3.59 o                         
  -5   3   4         27.51          7.93         1.59 o                         
  -3   3   4        209.22        274.15         7.53 o                         
  -1   3   4        456.34        594.18        11.13 o                         
   1   3   4       2359.71       2601.84        39.96 o                         
   3   3   4        310.26        357.83         6.43 o                         
   5   3   4       1134.36       1089.95        25.95 o                         
   7   3   4       1211.89       1230.73        27.48 o                         
   9   3   4        313.79        372.48         8.94 o                         
  11   3   4       1097.73       1042.42        25.94 o                         
  13   3   4        878.17        826.85        23.08 o                         
  15   3   4       3280.97       3290.21        49.29 o                         
  17   3   4       1071.86       1016.26        16.93 o                         
  19   3   4        447.89        382.62        10.38 o                         
  21   3   4        175.87        170.88         8.44 o                         
  23   3   4         25.88         26.95         7.85 o                         
  25   3   4         45.54         32.69         3.62 o                         
  27   3   4         36.49         33.82         3.43 o                         
  29   3   4         86.16         92.30         5.47 o                         
  31   3   4          9.55         15.74         4.59 o                         
  33   3   4         69.63         86.63         6.46 o                         
  35   3   4          5.61          9.54        12.58 o                         
 -38   4   4         66.93         84.28         7.07 o                         
 -36   4   4         73.06         97.28        21.69 o                         
 -34   4   4          0.05          9.05         7.01 o                         
 -32   4   4         48.61         45.76         4.38 o                         
 -30   4   4         19.71         25.43         4.51 o                         
 -28   4   4        580.47        575.04        17.57 o                         
 -26   4   4        254.69        212.85        10.40 o                         
 -24   4   4        887.59        853.04        20.10 o                         
 -22   4   4       1264.40       1294.29        35.22 o                         
 -20   4   4          5.58          6.43         2.79 o                         
 -18   4   4         37.43         18.85         3.17 o                         
 -16   4   4        328.43        320.83         9.18 o                         
 -14   4   4         54.77         54.67         4.71 o                         
 -12   4   4        188.86        194.67         8.33 o                         
 -10   4   4        343.94        367.72         7.18 o                         
  -8   4   4        433.74        437.44         9.60 o                         
  -6   4   4       1054.63       1030.13        17.80 o                         
  -4   4   4        169.95        167.88         4.95 o                         
  -2   4   4          5.38          9.49         1.55 o                         
   0   4   4        739.67        806.41        15.56 o                         
   2   4   4       2692.02       3033.83        66.00 o                         
   4   4   4       1580.88       1697.70        24.50 o                         
   6   4   4         11.17         19.39         2.49 o                         
   8   4   4        102.15         95.05         4.75 o                         
  10   4   4        199.50        133.84         5.90 o                         
  12   4   4       1103.47       1072.02        21.81 o                         
  14   4   4        350.64        288.06         8.89 o                         
  16   4   4         43.47         33.64         2.70 o                         
  18   4   4        514.27        457.45        17.96 o                         
  20   4   4        359.03        331.92        12.28 o                         
  22   4   4        304.14        282.17        11.52 o                         
  24   4   4        198.94        205.73         9.60 o                         
  26   4   4          0.64         11.50         3.67 o                         
  28   4   4          2.49         17.97         3.91 o                         
  30   4   4         40.57         34.17         3.86 o                         
  32   4   4        131.20        129.47        13.73 o                         
  34   4   4         67.72         86.70         4.28 o                         
 -37   5   4         78.50        109.33         8.53 o                         
 -35   5   4          0.16         11.83         4.78 o                         
 -33   5   4        626.81        640.81        19.85 o                         
 -31   5   4        139.35        131.79         8.02 o                         
 -29   5   4          1.78          6.25         2.83 o                         
 -27   5   4         36.30         42.13         5.02 o                         
 -25   5   4        184.11        175.97         9.53 o                         
 -23   5   4        134.90        137.77        10.99 o                         
 -21   5   4          3.56          1.16         3.19 o                         
 -19   5   4        448.65        404.47        13.46 o                         
 -17   5   4       1351.51       1307.96        51.04 o                         
 -15   5   4        541.47        507.58        11.79 o                         
 -13   5   4         12.32         14.14         3.32 o                         
 -11   5   4         89.20         89.46         4.77 o                         
  -9   5   4         90.15         74.24         4.85 o                         
  -7   5   4          3.82          5.83         1.91 o                         
  -5   5   4        771.76        759.22        11.77 o                         
  -3   5   4        629.59        681.05        11.27 o                         
  -1   5   4        724.94        685.78        14.53 o                         
   1   5   4        119.94        110.36         5.33 o                         
   3   5   4        338.57        321.43         6.85 o                         
   5   5   4          0.01          8.62         2.23 o                         
   7   5   4        784.14        816.61        14.79 o                         
   9   5   4       4395.24       4721.76        76.20 o                         
  11   5   4        483.96        441.68        11.27 o                         
  13   5   4        127.94         81.21         4.67 o                         
  15   5   4        413.77        448.76        14.09 o                         
  17   5   4        181.27        140.00         8.03 o                         
  19   5   4        190.25        177.35         9.01 o                         
  21   5   4        178.38        179.16         9.22 o                         
  23   5   4          1.98          5.27         3.45 o                         
  25   5   4         49.88         58.30         5.50 o                         
  27   5   4         43.89         59.94         9.57 o                         
  29   5   4        116.44        133.28         7.41 o                         
  31   5   4         41.91         62.03         6.04 o                         
 -34   6   4          1.95         -0.97         3.86 o                         
 -32   6   4         19.15         28.83         7.57 o                         
 -30   6   4        104.32        115.98         8.93 o                         
 -28   6   4        157.10        148.39        10.97 o                         
 -26   6   4        145.00        135.62        10.99 o                         
 -24   6   4         42.79         51.28         5.00 o                         
 -22   6   4         14.88         19.15         3.78 o                         
 -20   6   4         21.62         24.42         3.88 o                         
 -18   6   4         38.51         28.58         3.95 o                         
 -16   6   4        154.83        168.09         8.48 o                         
 -14   6   4       1939.00       1805.60        63.18 o                         
 -12   6   4         75.17         74.30         4.08 o                         
 -10   6   4        553.68        535.27        14.88 o                         
  -8   6   4         47.01         46.96         3.45 o                         
  -6   6   4       2598.65       2781.82        42.61 o                         
  -4   6   4       1612.88       1676.44        22.70 o                         
  -2   6   4        376.34        391.73         9.06 o                         
   0   6   4          1.15          1.02         2.74 o                         
   2   6   4         44.95         53.80         8.23 o                         
   4   6   4        159.99        134.44         6.02 o                         
   6   6   4        104.99        107.60         5.44 o                         
   8   6   4         32.66         30.03         3.40 o                         
  10   6   4         50.96         39.75         3.08 o                         
  12   6   4          0.04          7.38         2.45 o                         
  14   6   4         92.04         97.00         9.11 o                         
  16   6   4          0.44          3.56         3.69 o                         
  18   6   4        202.52        202.24        11.90 o                         
  20   6   4          0.10         -0.70         2.77 o                         
  22   6   4        403.38        384.14        16.88 o                         
  24   6   4          1.15         15.96         6.90 o                         
  26   6   4         59.64         71.77         5.28 o                         
  28   6   4         34.58         44.81         5.17 o                         
 -31   7   4         54.34         68.92         6.11 o                         
 -29   7   4         12.48         13.67         4.25 o                         
 -27   7   4         22.31         26.34         5.44 o                         
 -25   7   4          8.48         13.11         5.57 o                         
 -23   7   4        244.06        271.31        17.39 o                         
 -21   7   4         22.68         21.42         4.83 o                         
 -19   7   4         79.88         80.49         7.94 o                         
 -17   7   4         38.34         43.76         4.26 o                         
 -15   7   4        265.13        224.02         9.83 o                         
 -13   7   4        942.54        899.43        43.82 o                         
 -11   7   4         97.38        101.60         6.80 o                         
  -9   7   4         59.41         48.82         4.22 o                         
  -7   7   4          2.33          2.66         1.95 o                         
  -5   7   4        688.97        677.91        18.51 o                         
  -3   7   4         49.17         44.66         2.97 o                         
  -1   7   4       1740.41       1722.33        37.67 o                         
   1   7   4          2.16          2.70         2.01 o                         
   3   7   4        931.17        874.51        20.53 o                         
   5   7   4        204.21        205.11        10.19 o                         
   7   7   4        834.52        763.98        18.41 o                         
   9   7   4          0.83          4.25         2.92 o                         
  11   7   4         20.66         23.65         6.37 o                         
  13   7   4         16.79         24.34         4.56 o                         
  15   7   4        759.42        792.33        26.24 o                         
  17   7   4         36.18         50.71         6.98 o                         
  19   7   4         24.86         20.19         3.94 o                         
  21   7   4         69.88         70.61         7.58 o                         
  23   7   4        144.11        149.11        16.98 o                         
  25   7   4        745.81        840.21        39.36 o                         
 -28   8   4        145.81        171.64         9.47 o                         
 -26   8   4        347.16        351.37        17.19 o                         
 -24   8   4          0.00         -3.31         4.56 o                         
 -22   8   4         29.31         19.13         3.97 o                         
 -20   8   4          0.08          6.11         3.63 o                         
 -18   8   4         38.06         28.47         4.09 o                         
 -16   8   4         30.09         30.06         5.23 o                         
 -14   8   4        689.89        687.71        22.92 o                         
 -12   8   4        121.96        131.43         8.58 o                         
 -10   8   4         18.02         17.01         5.91 o                         
  -8   8   4          0.05         -4.95         5.79 o                         
  -6   8   4         13.20          3.55         6.92 o                         
  -4   8   4          2.64          1.78         4.34 o                         
  -2   8   4        396.72        378.62        16.28 o                         
   0   8   4       1570.72       1577.70        68.81 o                         
   2   8   4         92.22         99.86         7.77 o                         
   4   8   4         92.28         78.67         5.31 o                         
   6   8   4        383.95        412.96        15.98 o                         
   8   8   4          1.52          3.94         2.72 o                         
  10   8   4         24.69         27.33         3.53 o                         
  12   8   4          0.09          1.12         6.51 o                         
  14   8   4        308.54        300.63        17.10 o                         
  16   8   4          0.20          6.38         3.26 o                         
  18   8   4        117.86        117.71         6.67 o                         
  20   8   4         53.67         54.88         4.62 o                         
  22   8   4        369.31        383.95        17.23 o                         
 -21   9   4         39.58         55.63         5.27 o                         
 -19   9   4         99.53        126.00        12.22 o                         
 -17   9   4        150.22        151.43         8.01 o                         
 -15   9   4        167.28        184.71         8.07 o                         
 -13   9   4        123.80        119.03        11.70 o                         
 -11   9   4        200.40        183.54        14.22 o                         
  -9   9   4        668.92        665.39        34.12 o                         
  -7   9   4          8.01          4.42         6.71 o                         
  -5   9   4         63.11         64.88         9.69 o                         
  -3   9   4        155.53        165.95        17.03 o                         
  -1   9   4          9.58         14.69        15.23 o                         
   1   9   4          0.26          3.33         5.46 o                         
   3   9   4        244.76        204.34        12.32 o                         
   5   9   4          1.26         10.22         7.81 o                         
   7   9   4        228.88        220.97        14.43 o                         
   9   9   4         25.51         36.58         3.76 o                         
  11   9   4         24.90         20.14         5.16 o                         
  13   9   4        152.83        163.02        11.47 o                         
  15   9   4         84.12         73.99        25.05 o                         
  17   9   4        209.70        212.67        23.36 o                         
 -12  10   4        104.10        152.33        17.44 o                         
 -10  10   4         73.57         82.25         7.97 o                         
  -8  10   4          0.08          4.83         5.84 o                         
  -6  10   4         21.42         16.13        14.78 o                         
  -4  10   4          0.21         -4.78         5.75 o                         
  -2  10   4         21.21         34.30        11.04 o                         
   0  10   4         56.54         53.94        12.56 o                         
   2  10   4        211.60        244.25        24.41 o                         
   4  10   4         24.85         30.34        10.58 o                         
   6  10   4        430.83        500.01        35.81 o                         
 -41   1   5        124.61        121.05         9.68 o                         
 -39   1   5         75.21         80.18         5.60 o                         
 -37   1   5         39.38         47.56         4.49 o                         
 -35   1   5         80.67         82.45         6.49 o                         
 -33   1   5        110.71        117.18         6.20 o                         
 -31   1   5         16.80         22.30         3.99 o                         
 -29   1   5         41.65         40.24         4.01 o                         
 -27   1   5        148.11        139.38         6.37 o                         
 -25   1   5        960.00       1087.92        24.29 o                         
 -23   1   5        320.48        298.88         9.11 o                         
 -21   1   5          5.15         17.96         2.72 o                         
 -19   1   5          2.07          8.68         2.28 o                         
 -17   1   5        146.46        181.16         5.27 o                         
 -15   1   5        744.66        716.29        10.07 o                         
 -13   1   5         70.33         61.75         3.08 o                         
 -11   1   5        643.69        726.82         9.40 o                         
  -9   1   5        173.13        140.45         4.04 o                         
  -7   1   5        147.04        185.42         4.25 o                         
  -5   1   5         24.14         27.26         3.03 o                         
  -3   1   5          6.62          5.00         1.52 o                         
  -1   1   5       5302.77       6044.22        95.38 o                         
   1   1   5        172.16        215.63         5.78 o                         
   3   1   5       2386.92       2613.09        30.59 o                         
   5   1   5        515.66        573.98         8.19 o                         
   7   1   5        290.89        328.00         6.55 o                         
   9   1   5        604.25        604.08         9.40 o                         
  11   1   5        711.89        758.65        11.08 o                         
  13   1   5        257.90        206.95         6.01 o                         
  15   1   5       1452.58       1370.40        21.29 o                         
  17   1   5        521.67        481.15         9.97 o                         
  19   1   5          2.85          5.81         2.09 o                         
  21   1   5         25.21         26.93         2.54 o                         
  23   1   5       1566.64       1511.88        20.56 o                         
  25   1   5        352.31        305.50         9.47 o                         
  27   1   5        435.34        433.93        15.52 o                         
  29   1   5        227.79        233.78        10.32 o                         
  31   1   5          6.94         12.05         2.95 o                         
  33   1   5         60.68         60.51         4.72 o                         
  35   1   5         34.86         41.83        13.37 o                         
 -42   2   5        156.84        174.62        17.92 o                         
 -40   2   5        175.54        188.44         9.75 o                         
 -38   2   5          4.35          8.88         8.07 o                         
 -36   2   5          3.88          4.93         2.98 o                         
 -34   2   5          3.56         13.31         5.44 o                         
 -32   2   5        147.34        147.19         9.95 o                         
 -30   2   5        118.56        111.80         7.07 o                         
 -28   2   5        290.25        269.94         9.31 o                         
 -26   2   5         75.63         79.40         4.82 o                         
 -24   2   5       1223.21       1270.07        21.18 o                         
 -22   2   5        703.42        683.60        13.92 o                         
 -20   2   5       1400.75       1368.24        18.81 o                         
 -18   2   5        144.67        121.84         5.68 o                         
 -16   2   5        908.47        977.69        14.62 o                         
 -14   2   5         35.74         34.01         1.86 o                         
 -12   2   5        227.53        261.86         5.71 o                         
 -10   2   5          9.29         15.52         1.46 o                         
  -8   2   5         85.45        147.28         4.70 o                         
  -6   2   5         15.79         24.91         2.27 o                         
  -4   2   5         48.69         61.36         3.32 o                         
  -2   2   5         14.89         21.04         2.17 o                         
   0   2   5        342.02        388.06         7.99 o                         
   2   2   5        203.30        157.99         5.30 o                         
   4   2   5        609.11        578.59         8.16 o                         
   6   2   5       4758.49       5155.07        40.30 o                         
   8   2   5        894.76        876.69        14.02 o                         
  10   2   5        810.17        831.38        11.29 o                         
  12   2   5        390.39        396.18         8.87 o                         
  14   2   5       1163.93       1095.02        17.59 o                         
  16   2   5         16.91         33.30         4.31 o                         
  18   2   5        536.28        488.07        11.85 o                         
  20   2   5       1057.85       1021.36        20.96 o                         
  22   2   5         90.56         73.69         4.32 o                         
  24   2   5         83.54         81.07         4.98 o                         
  26   2   5          1.82          0.37         2.11 o                         
  28   2   5         79.13         92.65         4.70 o                         
  30   2   5          3.14         16.90         6.15 o                         
  32   2   5         72.19         78.89         6.53 o                         
  34   2   5          0.00         -0.27         4.01 o                         
 -41   3   5         52.56         78.19         5.90 o                         
 -39   3   5         10.73         19.60         3.77 o                         
 -37   3   5          5.36          4.74         5.34 o                         
 -35   3   5         11.97         14.75         3.92 o                         
 -33   3   5         55.82         78.08         5.37 o                         
 -31   3   5        383.23        376.74        13.78 o                         
 -29   3   5         21.78         22.44         4.53 o                         
 -27   3   5        174.62        138.99         8.17 o                         
 -25   3   5        139.75        147.81         6.44 o                         
 -23   3   5          1.58          0.34         2.42 o                         
 -21   3   5          6.81         10.04         3.19 o                         
 -19   3   5       1665.27       1612.42        26.11 o                         
 -17   3   5       1250.40       1212.54        18.53 o                         
 -15   3   5         30.77         30.36         3.22 o                         
 -13   3   5        230.47        177.85         4.93 o                         
 -11   3   5        303.08        322.42         9.57 o                         
  -9   3   5       2343.49       2371.76        45.19 o                         
  -7   3   5       2817.09       3138.43        27.86 o                         
  -5   3   5       2418.58       2917.72        23.39 o                         
  -3   3   5       2489.28       2680.68        48.17 o                         
  -1   3   5        311.12        327.36        12.17 o                         
   1   3   5        947.12       1008.43        23.38 o                         
   3   3   5        515.62        575.47        11.32 o                         
   5   3   5       2392.40       2545.34        39.43 o                         
   7   3   5       1713.37       1799.79        26.47 o                         
   9   3   5       2036.42       2121.76        49.07 o                         
  11   3   5        760.85        645.41        14.08 o                         
  13   3   5         29.91         28.00         5.12 o                         
  15   3   5        175.76        153.17         6.32 o                         
  17   3   5          3.81          7.72         1.91 o                         
  19   3   5          0.40          3.30         1.72 o                         
  21   3   5         29.81         34.65         3.75 o                         
  23   3   5         14.20         20.41         3.47 o                         
  25   3   5         26.16         38.69         4.55 o                         
  27   3   5        319.74        319.45        11.40 o                         
  29   3   5        232.67        248.03         8.89 o                         
  31   3   5         81.70         95.66         7.13 o                         
  33   3   5          0.13          1.52        12.67 o                         
 -38   4   5        109.35        106.04         7.09 o                         
 -36   4   5        426.96        471.55        23.24 o                         
 -34   4   5        118.48        119.47         6.67 o                         
 -32   4   5          6.72          9.70         3.44 o                         
 -30   4   5        376.12        368.41        14.03 o                         
 -28   4   5       1051.92       1053.12        23.73 o                         
 -26   4   5        695.66        649.60        18.06 o                         
 -24   4   5        580.45        546.47        16.92 o                         
 -22   4   5       1336.92       1272.51        24.28 o                         
 -20   4   5        442.42        417.57        11.83 o                         
 -18   4   5        935.25       1000.40        25.03 o                         
 -16   4   5        206.05        221.71        10.45 o                         
 -14   4   5        329.05        328.10        10.85 o                         
 -12   4   5        459.82        447.75        10.27 o                         
 -10   4   5        102.00         97.04         4.83 o                         
  -8   4   5        347.75        306.61         6.88 o                         
  -6   4   5        250.40        252.52         6.18 o                         
  -4   4   5         71.19         57.60         2.94 o                         
  -2   4   5        168.33        195.52         5.40 o                         
   0   4   5        304.30        248.14         7.90 o                         
   2   4   5         34.89         50.21         2.26 o                         
   4   4   5         92.53         73.21         3.57 o                         
   6   4   5       4545.09       4570.86        69.73 o                         
   8   4   5       1179.55       1185.56        25.98 o                         
  10   4   5        108.40        103.73         5.42 o                         
  12   4   5       1522.85       1597.05        37.83 o                         
  14   4   5        281.39        279.26        12.17 o                         
  16   4   5         77.20         79.29         4.30 o                         
  18   4   5          4.01          4.08         3.91 o                         
  20   4   5        192.08        211.58        12.79 o                         
  22   4   5         66.92         65.41         4.97 o                         
  24   4   5        184.63        200.55        11.05 o                         
  26   4   5        184.34        188.43        13.32 o                         
  28   4   5        352.08        355.48        14.71 o                         
  30   4   5          0.53          8.18         5.61 o                         
  32   4   5          0.67          5.24         4.99 o                         
 -37   5   5         15.22         40.06        14.85 o                         
 -35   5   5         10.56         23.21         6.55 o                         
 -33   5   5         47.17         49.18         6.87 o                         
 -31   5   5        567.80        584.52        18.45 o                         
 -29   5   5        733.56        751.47        20.93 o                         
 -27   5   5        152.11        134.01         8.05 o                         
 -25   5   5        208.06        201.85        16.58 o                         
 -23   5   5        757.96        737.03        22.34 o                         
 -21   5   5        610.61        565.56        18.69 o                         
 -19   5   5        153.54        146.32         8.86 o                         
 -17   5   5       1986.56       1970.42        49.71 o                         
 -15   5   5        276.75        275.68        10.77 o                         
 -13   5   5       1915.51       1894.95        45.53 o                         
 -11   5   5        428.94        456.18        10.86 o                         
  -9   5   5       1827.89       1841.33        35.24 o                         
  -7   5   5        164.71        158.66         5.23 o                         
  -5   5   5         95.38         86.86         3.87 o                         
  -3   5   5          0.01          1.78         1.62 o                         
  -1   5   5          2.65          2.17         1.49 o                         
   1   5   5         46.61         36.44         3.61 o                         
   3   5   5          6.50         11.68         2.69 o                         
   5   5   5        346.06        343.27        17.01 o                         
   7   5   5       3545.05       3299.34        78.76 o                         
   9   5   5        193.31        186.64        12.55 o                         
  11   5   5         27.42         12.80         3.91 o                         
  13   5   5         13.53         17.14         2.92 o                         
  15   5   5        750.32        664.46        35.09 o                         
  17   5   5        148.01        133.37        11.47 o                         
  19   5   5        458.82        448.52        18.00 o                         
  21   5   5        321.65        336.22        20.85 o                         
  23   5   5        181.65        172.43         9.84 o                         
  25   5   5        764.39        793.09        25.20 o                         
  27   5   5        180.07        175.22        10.58 o                         
  29   5   5         84.71         87.12         5.22 o                         
 -34   6   5          2.28          6.13         4.91 o                         
 -32   6   5         93.75         84.48         6.24 o                         
 -30   6   5         39.54         53.72         8.10 o                         
 -28   6   5         45.69         37.88         5.96 o                         
 -26   6   5         97.62         91.80         6.18 o                         
 -24   6   5         30.59         22.13         5.97 o                         
 -22   6   5          8.68          7.33         2.90 o                         
 -20   6   5          2.75          6.77         3.29 o                         
 -18   6   5        511.30        513.47        23.25 o                         
 -16   6   5        520.21        510.69        20.19 o                         
 -14   6   5         25.07         26.65         2.87 o                         
 -12   6   5         95.32        119.06         5.27 o                         
 -10   6   5          2.06          1.43         3.74 o                         
  -8   6   5          0.53         -0.59         2.02 o                         
  -6   6   5          5.67          8.42         1.86 o                         
  -4   6   5        256.96        240.98         8.01 o                         
  -2   6   5        386.25        425.62        10.55 o                         
   0   6   5       2729.52       2684.46        54.24 o                         
   2   6   5       1480.92       1487.96        25.00 o                         
   4   6   5        434.63        421.14        14.72 o                         
   6   6   5          2.27          5.30         2.54 o                         
   8   6   5         47.09         39.92         4.11 o                         
  10   6   5         36.86         46.26         6.04 o                         
  12   6   5        236.30        215.21        11.94 o                         
  14   6   5        857.36        795.29        37.05 o                         
  16   6   5          3.69          5.82         3.05 o                         
  18   6   5         53.99         48.31         4.88 o                         
  20   6   5        113.77        102.36         9.33 o                         
  22   6   5        234.47        218.80        12.15 o                         
  24   6   5         16.69         24.32         3.96 o                         
  26   6   5         76.67         72.39         5.30 o                         
  28   6   5         41.55         67.51        27.49 o                         
 -31   7   5        131.84        176.06        18.10 o                         
 -29   7   5         75.32         86.53         8.11 o                         
 -27   7   5          0.35          0.37         3.79 o                         
 -25   7   5         45.51         49.13         6.47 o                         
 -23   7   5         30.71         27.65         6.28 o                         
 -21   7   5         46.58         45.85        11.30 o                         
 -19   7   5         13.12         17.84         4.76 o                         
 -17   7   5        290.94        285.52        15.70 o                         
 -15   7   5         38.81         40.21         8.16 o                         
 -13   7   5        534.46        498.13        18.64 o                         
 -11   7   5          9.36         11.78         3.74 o                         
  -9   7   5        151.26        131.53         6.93 o                         
  -7   7   5        386.15        405.62        12.98 o                         
  -5   7   5        148.99        128.21         9.25 o                         
  -3   7   5        502.01        509.66        14.11 o                         
  -1   7   5          1.18          2.16         2.43 o                         
   1   7   5          0.75          2.43         5.03 o                         
   3   7   5         22.07         31.60         5.92 o                         
   5   7   5          0.15          8.91         3.78 o                         
   7   7   5         11.67         12.59         2.59 o                         
   9   7   5        117.82         98.42        11.41 o                         
  11   7   5       1276.07       1242.97        33.21 o                         
  13   7   5         64.09         59.79         5.38 o                         
  15   7   5         71.24         80.68         6.33 o                         
  17   7   5          3.52          6.59         2.92 o                         
  19   7   5          0.06          0.42         4.02 o                         
  21   7   5        312.53        308.73        17.42 o                         
  23   7   5          3.95         11.01         3.76 o                         
  25   7   5          0.00          4.30         3.60 o                         
 -26   8   5         10.80          7.20         4.30 o                         
 -24   8   5         17.07         18.90         6.62 o                         
 -22   8   5         17.99         44.16         5.04 o                         
 -20   8   5        102.96        102.51         9.84 o                         
 -18   8   5        158.16        174.26        10.64 o                         
 -16   8   5        350.98        358.46        16.15 o                         
 -14   8   5         55.44         47.00         4.90 o                         
 -12   8   5         76.97         63.93         8.00 o                         
 -10   8   5        265.33        289.58        21.51 o                         
  -8   8   5        254.00        239.26        44.18 o                         
  -6   8   5          3.39          1.46         5.58 o                         
  -4   8   5         40.42         40.53         4.56 o                         
  -2   8   5          1.05          7.51         3.12 o                         
   0   8   5          4.49          0.51         4.54 o                         
   2   8   5          6.09         10.87         5.15 o                         
   4   8   5        353.98        357.68        12.19 o                         
   6   8   5          1.39         -2.59         2.59 o                         
   8   8   5        144.25        148.59         8.63 o                         
  10   8   5        121.83        121.14         6.89 o                         
  12   8   5        146.35        135.03         7.57 o                         
  14   8   5          1.72         -2.99         2.99 o                         
  16   8   5         96.48        108.27         9.01 o                         
  18   8   5         11.56         22.64         3.85 o                         
  20   8   5          2.58         21.59         5.90 o                         
 -21   9   5        455.95        537.24        19.16 o                         
 -19   9   5         25.08         56.05        15.62 o                         
 -17   9   5        274.69        282.22        11.54 o                         
 -15   9   5         23.44         35.64        15.93 o                         
 -13   9   5         77.22         99.69        17.21 o                         
 -11   9   5         22.13          9.23         7.87 o                         
  -9   9   5         98.31         76.48         9.08 o                         
  -7   9   5        101.53         99.22        11.70 o                         
  -5   9   5        116.94        110.78        11.01 o                         
  -3   9   5         23.67         34.03         6.74 o                         
  -1   9   5          6.99         16.04        18.60 o                         
   1   9   5         95.24        114.23         7.48 o                         
   3   9   5        301.12        293.10        15.33 o                         
   5   9   5        386.91        344.95        14.13 o                         
   7   9   5          0.31          8.68         4.07 o                         
   9   9   5         73.38         77.82         4.57 o                         
  11   9   5         17.77         22.35         3.60 o                         
  13   9   5         17.89         27.01         5.85 o                         
  15   9   5        182.29        178.63        12.09 o                         
 -10  10   5         11.42          5.86         6.74 o                         
  -8  10   5         56.44         38.60         7.38 o                         
  -6  10   5        216.60        212.24        14.91 o                         
  -4  10   5         90.60         64.85        16.51 o                         
  -2  10   5         30.70         27.55         9.07 o                         
   0  10   5        142.12        167.99        18.83 o                         
   2  10   5          0.55         37.67         8.84 o                         
   4  10   5        159.79        248.20        20.46 o                         
 -42   0   6        163.76        149.74        14.88 o                         
 -40   0   6        103.19        114.16        13.25 o                         
 -38   0   6          5.49          2.49         3.64 o                         
 -36   0   6         17.26         20.05         4.25 o                         
 -34   0   6        725.71        751.91        27.70 o                         
 -32   0   6        391.69        344.49        17.87 o                         
 -30   0   6          8.32          6.72         7.85 o                         
 -28   0   6          3.69          5.68         3.84 o                         
 -26   0   6         23.75         22.44         6.34 o                         
 -24   0   6          1.06          4.93         2.91 o                         
 -22   0   6         41.11         57.49         7.74 o                         
 -20   0   6        882.98       1055.29        26.92 o                         
 -18   0   6         10.94         11.03         3.02 o                         
 -16   0   6       3290.85       3527.16       108.98 o                         
 -14   0   6       4531.55       4853.11       105.07 o                         
 -12   0   6       5608.01       5768.37       111.45 o                         
 -10   0   6        276.84        260.71         8.28 o                         
  -8   0   6       1020.76       1019.89        15.45 o                         
  -6   0   6       2212.89       2257.99        22.22 o                         
  -4   0   6      11007.99      12269.40       204.84 o                         
  -2   0   6       5957.54       6835.74       196.11 o                         
   0   0   6        259.71        256.65         7.03 o                         
   2   0   6       4105.30       4272.95        49.93 o                         
   4   0   6        470.64        468.83        13.89 o                         
   6   0   6        237.22        262.89         8.54 o                         
   8   0   6       1293.73       1210.35        19.56 o                         
  10   0   6          6.70          1.15         1.66 o                         
  12   0   6        753.73        730.55        24.14 o                         
  14   0   6          0.14          1.13         1.99 o                         
  16   0   6       1059.65       1018.66        22.65 o                         
  18   0   6        405.90        347.72        12.38 o                         
  20   0   6       3550.51       3428.25        42.02 o                         
  22   0   6       1288.88       1217.92        32.91 o                         
  24   0   6         53.76         65.02         6.02 o                         
  26   0   6        157.78        138.41         8.75 o                         
  28   0   6        251.79        232.76        27.44 o                         
  30   0   6         65.28         95.33         7.56 o                         
  32   0   6         80.34         58.48         6.28 o                         
  34   0   6         11.78         15.58         6.51 o                         
 -41   1   6         32.66         44.17         6.79 o                         
 -39   1   6         69.70         77.24         5.37 o                         
 -37   1   6          0.92         12.69         3.19 o                         
 -35   1   6        208.22        234.21        12.08 o                         
 -33   1   6         18.74         19.56         2.92 o                         
 -31   1   6        105.36        103.30         6.52 o                         
 -29   1   6        224.17        233.57        10.05 o                         
 -27   1   6         88.59         85.53         5.22 o                         
 -25   1   6        227.22        198.66        10.01 o                         
 -23   1   6        809.80        847.43        15.53 o                         
 -21   1   6        225.91        175.81         5.43 o                         
 -19   1   6        167.95        151.47         5.16 o                         
 -17   1   6        215.06        201.98         6.54 o                         
 -15   1   6       1943.97       1990.66        17.61 o                         
 -13   1   6        307.61        237.37         5.89 o                         
 -11   1   6       1994.71       2048.01        17.20 o                         
  -9   1   6          2.50         19.81         1.81 o                         
  -7   1   6          0.62          4.33         1.58 o                         
  -5   1   6        948.13       1128.87        18.01 o                         
  -3   1   6        250.31        237.11         6.32 o                         
  -1   1   6          6.12          5.76         1.58 o                         
   1   1   6       6375.31       7066.97        77.24 o                         
   3   1   6        191.26        214.29         6.30 o                         
   5   1   6        137.54        134.85         4.07 o                         
   7   1   6         39.33         40.16         3.20 o                         
   9   1   6         99.51        121.72         4.31 o                         
  11   1   6       3794.06       3874.49        26.64 o                         
  13   1   6        130.19        114.82         4.63 o                         
  15   1   6        162.49        136.95         5.16 o                         
  17   1   6       1635.86       1574.13        25.49 o                         
  19   1   6        231.54        221.70         7.91 o                         
  21   1   6        101.26         95.61         4.70 o                         
  23   1   6        154.19        170.77         6.44 o                         
  25   1   6          0.29          5.33         3.96 o                         
  27   1   6        124.78        124.02        11.46 o                         
  29   1   6        114.88        109.89         5.07 o                         
  31   1   6          5.56         -1.28         7.65 o                         
  33   1   6        118.65        112.10        18.31 o                         
 -40   2   6          6.92         14.25         3.75 o                         
 -38   2   6         20.86         40.58         8.19 o                         
 -36   2   6          6.32         23.81         4.91 o                         
 -34   2   6         10.61         22.18         5.08 o                         
 -32   2   6        333.03        350.18        16.66 o                         
 -30   2   6        662.02        662.48        15.28 o                         
 -28   2   6        363.31        301.28        14.68 o                         
 -26   2   6         51.30         53.69         4.16 o                         
 -24   2   6       1656.61       1655.54        35.90 o                         
 -22   2   6          3.20          2.88         3.02 o                         
 -20   2   6          0.18          0.67         2.08 o                         
 -18   2   6        376.88        382.33         9.90 o                         
 -16   2   6        329.15        362.36         7.33 o                         
 -14   2   6        191.99        169.91         4.90 o                         
 -12   2   6       3251.48       3646.95        43.17 o                         
 -10   2   6       2078.75       2394.56        36.51 o                         
  -8   2   6       1949.84       2123.71        32.39 o                         
  -6   2   6       1420.72       1442.77        16.51 o                         
  -4   2   6         20.86         24.10         2.98 o                         
  -2   2   6       6307.99       7237.74        73.43 o                         
   0   2   6        620.25        699.06        11.58 o                         
   2   2   6        221.47        259.98         7.24 o                         
   4   2   6       3427.25       3770.49        56.23 o                         
   6   2   6       3810.68       4061.47        28.14 o                         
   8   2   6         62.36         74.47         3.29 o                         
  10   2   6        316.63        295.02         7.00 o                         
  12   2   6       1301.52       1193.25        17.33 o                         
  14   2   6        623.77        607.19        12.82 o                         
  16   2   6        963.85        875.11        15.98 o                         
  18   2   6         42.07         39.14         3.06 o                         
  20   2   6        161.58        144.86         6.25 o                         
  22   2   6        122.21        125.86         5.49 o                         
  24   2   6         97.93         87.34         7.92 o                         
  26   2   6         79.68         81.41         4.72 o                         
  28   2   6         16.80         16.25         3.58 o                         
  30   2   6          0.19          5.85         3.82 o                         
  32   2   6         55.04         69.21         4.73 o                         
 -39   3   6         52.08         63.63         6.05 o                         
 -37   3   6         34.15         50.89         9.02 o                         
 -35   3   6         88.42        109.71         7.81 o                         
 -33   3   6         47.70         61.88        10.70 o                         
 -31   3   6       1140.59       1176.77        43.68 o                         
 -29   3   6         71.31         78.30         9.70 o                         
 -27   3   6         37.90         38.60         3.67 o                         
 -25   3   6        158.64        113.33         6.24 o                         
 -23   3   6          7.80          9.28         2.86 o                         
 -21   3   6        329.51        304.68        13.23 o                         
 -19   3   6         52.63         52.49         4.26 o                         
 -17   3   6        161.89        159.43         6.64 o                         
 -15   3   6       1094.48       1014.63        15.68 o                         
 -13   3   6         70.67         62.09         4.18 o                         
 -11   3   6         49.88         42.79         4.39 o                         
  -9   3   6        409.19        348.70         6.79 o                         
  -7   3   6         50.70         67.27         3.85 o                         
  -5   3   6        184.55        133.26         5.36 o                         
  -3   3   6         18.13         18.54         2.44 o                         
  -1   3   6        100.28        113.26         4.90 o                         
   1   3   6        108.61        117.69         4.93 o                         
   3   3   6        591.39        545.87        11.53 o                         
   5   3   6        640.90        651.19        22.17 o                         
   7   3   6       2470.42       2484.82        43.88 o                         
   9   3   6         94.10         98.15         4.58 o                         
  11   3   6        779.98        740.40        21.20 o                         
  13   3   6       1136.41        989.96        26.78 o                         
  15   3   6         28.69         28.00         2.74 o                         
  17   3   6        151.84        149.85         6.58 o                         
  19   3   6        760.02        746.84        18.15 o                         
  21   3   6        754.64        762.30        28.66 o                         
  23   3   6        494.31        482.32        23.98 o                         
  25   3   6        342.48        331.37        14.05 o                         
  27   3   6         70.07         69.83         9.85 o                         
  29   3   6         24.12         25.11         3.23 o                         
  31   3   6         80.09        102.01         8.72 o                         
 -38   4   6        140.66        151.11         8.79 o                         
 -36   4   6         72.38         72.63         6.00 o                         
 -34   4   6        296.62        282.76        15.79 o                         
 -32   4   6        571.86        593.76        18.21 o                         
 -30   4   6          1.83          1.68         2.65 o                         
 -28   4   6         10.57          6.14         5.34 o                         
 -26   4   6       1119.34       1125.78        34.14 o                         
 -24   4   6       1655.02       1626.65        37.13 o                         
 -22   4   6        877.25        840.52        16.76 o                         
 -20   4   6        396.98        376.77        10.86 o                         
 -18   4   6        141.82        150.99         6.62 o                         
 -16   4   6          0.99         -0.26         1.83 o                         
 -14   4   6        118.81        117.56         7.51 o                         
 -12   4   6        123.70        111.33         4.99 o                         
 -10   4   6          3.64          4.69         1.39 o                         
  -8   4   6          4.32          1.18         2.73 o                         
  -6   4   6        143.09        128.62         5.61 o                         
  -4   4   6        173.90        154.87         6.14 o                         
  -2   4   6        774.51        782.70        15.68 o                         
   0   4   6        215.24        281.11         8.17 o                         
   2   4   6       2186.84       2275.69        39.17 o                         
   4   4   6       1673.16       1587.70        34.73 o                         
   6   4   6       1726.04       1685.44        41.99 o                         
   8   4   6        145.33        107.13         6.71 o                         
  10   4   6         12.73         18.18         3.72 o                         
  12   4   6       1121.03       1009.04        25.39 o                         
  14   4   6        252.75        239.85         9.89 o                         
  16   4   6        130.76         98.64         7.28 o                         
  18   4   6        392.05        379.14        23.85 o                         
  20   4   6         64.62         69.55         6.32 o                         
  22   4   6          9.57         17.22         7.87 o                         
  24   4   6         23.36         41.96         8.16 o                         
  26   4   6        566.30        611.57        21.03 o                         
  28   4   6         35.84         47.75        10.54 o                         
  30   4   6         13.00         33.72         8.06 o                         
 -37   5   6          7.46          6.81         5.35 o                         
 -35   5   6        339.66        362.41        24.63 o                         
 -33   5   6        132.63        147.29        10.59 o                         
 -31   5   6        203.26        196.27         9.11 o                         
 -29   5   6        285.09        258.32        14.43 o                         
 -27   5   6         33.83         35.81         6.64 o                         
 -25   5   6         56.94         58.54         6.43 o                         
 -23   5   6         24.09         31.17         3.60 o                         
 -21   5   6          2.07         -0.76         2.59 o                         
 -19   5   6          4.15          4.25         2.14 o                         
 -17   5   6        792.62        753.44        18.78 o                         
 -15   5   6          3.42         -1.14         2.43 o                         
 -13   5   6          0.81          3.88         2.63 o                         
 -11   5   6       1710.15       1729.30        50.66 o                         
  -9   5   6        357.39        348.25        11.71 o                         
  -7   5   6        360.31        346.74        12.19 o                         
  -5   5   6        291.36        284.26        12.75 o                         
  -3   5   6        621.88        546.99        16.21 o                         
  -1   5   6        245.76        228.49         7.62 o                         
   1   5   6         27.46         37.46         4.48 o                         
   3   5   6        478.54        471.91        15.82 o                         
   5   5   6         72.04         60.68         5.10 o                         
   7   5   6        915.78        870.55        24.52 o                         
   9   5   6         88.67         82.98         6.26 o                         
  11   5   6         38.54         36.97         3.71 o                         
  13   5   6         11.76         10.60         3.14 o                         
  15   5   6         35.63         26.28         4.92 o                         
  17   5   6        259.53        269.68        13.54 o                         
  19   5   6         40.99         40.79         5.01 o                         
  21   5   6        195.17        212.71        15.80 o                         
  23   5   6         68.83         67.07         7.10 o                         
  25   5   6         54.16         53.26         4.45 o                         
  27   5   6        101.06        118.86         6.94 o                         
  29   5   6         34.03         64.57         8.95 o                         
 -34   6   6         51.43         66.23        20.41 o                         
 -32   6   6        145.94        148.95        12.50 o                         
 -30   6   6          5.25         16.75        12.96 o                         
 -28   6   6         13.84          8.65         3.97 o                         
 -26   6   6         83.09         64.23         6.88 o                         
 -24   6   6         64.99         48.82         9.70 o                         
 -22   6   6         14.58          9.31         4.33 o                         
 -20   6   6         22.96         21.03         5.57 o                         
 -18   6   6          1.38         12.06         4.41 o                         
 -16   6   6       1368.05       1307.87        40.80 o                         
 -14   6   6        249.62        253.03        10.54 o                         
 -12   6   6        174.74        149.53        10.47 o                         
 -10   6   6         14.65         23.01         5.10 o                         
  -8   6   6        133.11        125.88         7.26 o                         
  -6   6   6        466.24        441.60        11.04 o                         
  -4   6   6        618.83        563.76        18.13 o                         
  -2   6   6        142.89        115.41         9.11 o                         
   0   6   6       1255.75       1208.67        38.57 o                         
   2   6   6        851.31        827.26        19.15 o                         
   4   6   6       1231.04       1170.43        27.76 o                         
   6   6   6         34.10         22.10         3.26 o                         
   8   6   6         85.55        107.28         8.05 o                         
  10   6   6        156.09        172.10        11.95 o                         
  12   6   6        751.20        737.34        30.65 o                         
  14   6   6          0.11          8.58         3.21 o                         
  16   6   6          5.98          6.83         3.24 o                         
  18   6   6        139.16        146.12        12.96 o                         
  20   6   6          0.17          4.15         5.01 o                         
  22   6   6        571.34        588.26        21.53 o                         
  24   6   6         13.14         -1.91         4.23 o                         
  26   6   6         95.73        108.44         6.49 o                         
 -31   7   6          3.06         20.98        11.50 o                         
 -29   7   6          3.45         10.28         3.85 o                         
 -27   7   6          9.93         20.33         4.46 o                         
 -25   7   6        152.67        137.58        10.11 o                         
 -23   7   6        112.91        101.82         8.78 o                         
 -21   7   6         97.63         73.78        14.79 o                         
 -19   7   6          2.11          1.30         5.24 o                         
 -17   7   6        758.13        799.66        44.24 o                         
 -15   7   6          1.87         -1.79         4.15 o                         
 -13   7   6        138.66        116.74         8.83 o                         
 -11   7   6        549.59        528.20        18.54 o                         
  -9   7   6         19.35         19.89         2.83 o                         
  -7   7   6       1094.95       1154.81        28.22 o                         
  -5   7   6         58.18         54.50         6.73 o                         
  -3   7   6        207.05        210.76        11.93 o                         
  -1   7   6        311.11        282.21        13.54 o                         
   1   7   6         96.32         90.28        10.79 o                         
   3   7   6        135.24        111.12         6.26 o                         
   5   7   6        161.32        135.41         7.00 o                         
   7   7   6         32.42         18.91         5.08 o                         
   9   7   6        204.04        181.17        14.43 o                         
  11   7   6        141.39        131.70        16.30 o                         
  13   7   6        126.31        105.38         7.58 o                         
  15   7   6         23.19         29.84         4.19 o                         
  17   7   6        218.23        207.85        11.21 o                         
  19   7   6        173.14        172.39        15.12 o                         
  21   7   6          5.84          4.21         3.30 o                         
  23   7   6        109.85        112.01         7.07 o                         
 -26   8   6        207.88        244.19        12.55 o                         
 -24   8   6        250.44        279.54        14.42 o                         
 -22   8   6          0.89          7.89         4.18 o                         
 -20   8   6        774.04        762.92        25.55 o                         
 -18   8   6         31.62         34.17         4.35 o                         
 -16   8   6          0.83         -0.63         4.78 o                         
 -14   8   6         17.48         23.73         6.52 o                         
 -12   8   6          0.35         -4.15         9.30 o                         
 -10   8   6        325.42        334.45        20.04 o                         
  -8   8   6         25.79         12.93         8.42 o                         
  -6   8   6         18.14         12.37         3.85 o                         
  -4   8   6        808.26        798.36        27.55 o                         
  -2   8   6        233.26        255.13        12.79 o                         
   0   8   6         13.64         14.16        10.00 o                         
   2   8   6         33.28         29.28         3.47 o                         
   4   8   6         19.46         18.12         3.18 o                         
   6   8   6         18.83         21.65         3.31 o                         
   8   8   6         44.88         43.98         4.29 o                         
  10   8   6         30.65         35.43         3.69 o                         
  12   8   6        455.38        439.12        17.55 o                         
  14   8   6         87.22        102.15        17.36 o                         
  16   8   6         57.98         45.46         4.23 o                         
  18   8   6        418.42        449.89        18.61 o                         
 -19   9   6         49.15         62.21         9.59 o                         
 -17   9   6         10.43         15.16        16.68 o                         
 -15   9   6         82.25         85.11        10.75 o                         
 -13   9   6        530.88        526.03        27.62 o                         
 -11   9   6          1.71          7.86         8.72 o                         
  -9   9   6         20.87         11.95         5.85 o                         
  -7   9   6        118.26        110.74        11.61 o                         
  -5   9   6          7.61          1.64         4.94 o                         
  -3   9   6         36.60         52.85        17.96 o                         
  -1   9   6        312.84        351.97        22.40 o                         
   1   9   6        138.88        158.69        20.40 o                         
   3   9   6         28.61         46.32         4.74 o                         
   5   9   6          0.21         10.01        15.64 o                         
   7   9   6          0.61          6.10         5.58 o                         
   9   9   6         34.24         39.87         6.46 o                         
  11   9   6         31.53         48.59         6.86 o                         
 -41   1   7         55.25         68.94         5.51 o                         
 -39   1   7         39.96         34.75         3.94 o                         
 -37   1   7        314.41        299.55        13.78 o                         
 -35   1   7        204.26        200.60         8.55 o                         
 -33   1   7         76.26         69.35         5.64 o                         
 -31   1   7        117.23        109.90         7.18 o                         
 -29   1   7         98.55         98.62         6.34 o                         
 -27   1   7        432.26        447.37        12.12 o                         
 -25   1   7         65.19         66.58         4.91 o                         
 -23   1   7        129.81        109.40         9.56 o                         
 -21   1   7         82.94         88.55         5.16 o                         
 -19   1   7        175.80        201.94         7.64 o                         
 -17   1   7        544.96        559.04        10.05 o                         
 -15   1   7        125.28        126.20         4.59 o                         
 -13   1   7        271.09        254.60         6.32 o                         
 -11   1   7       1676.18       1664.31        39.40 o                         
  -9   1   7        408.23        390.40         8.89 o                         
  -7   1   7         37.16         45.78         3.16 o                         
  -5   1   7       1355.31       1445.68        16.72 o                         
  -3   1   7       3009.06       3290.76        51.85 o                         
  -1   1   7         19.88         38.42         2.75 o                         
   1   1   7        342.56        340.44         8.24 o                         
   3   1   7        914.15        861.67        13.75 o                         
   5   1   7        204.94        167.98         4.59 o                         
   7   1   7        219.64        225.17         5.81 o                         
   9   1   7       1911.81       1993.01        19.16 o                         
  11   1   7          5.28         15.98         1.78 o                         
  13   1   7       2124.85       1956.32        41.52 o                         
  15   1   7        234.68        208.48         6.38 o                         
  17   1   7         37.56         33.47         3.13 o                         
  19   1   7         23.91         22.13         3.36 o                         
  21   1   7        190.70        189.83         6.77 o                         
  23   1   7         92.45         89.35         3.95 o                         
  25   1   7         50.02         54.80         8.89 o                         
  27   1   7          1.87         18.82         4.36 o                         
  29   1   7         71.84         99.74        25.05 o                         
  31   1   7          5.29         14.89        17.09 o                         
 -40   2   7          2.73          7.35         4.49 o                         
 -38   2   7          8.68         14.93         3.66 o                         
 -36   2   7         11.79         26.11         9.82 o                         
 -34   2   7        191.69        190.45        10.80 o                         
 -32   2   7          7.28         11.67         3.27 o                         
 -30   2   7          1.43         14.09         7.10 o                         
 -28   2   7         50.28         56.40         4.04 o                         
 -26   2   7         30.91         43.43         3.64 o                         
 -24   2   7        225.26        216.76         8.39 o                         
 -22   2   7        450.10        404.58        11.06 o                         
 -20   2   7        345.12        275.16         9.05 o                         
 -18   2   7        286.04        284.17         7.96 o                         
 -16   2   7        142.80        147.94         4.78 o                         
 -14   2   7        799.73        812.64        16.80 o                         
 -12   2   7        222.23        215.51         5.53 o                         
 -10   2   7         82.33         82.30         4.30 o                         
  -8   2   7       1252.70       1288.09        25.86 o                         
  -6   2   7       2645.39       2811.98        31.60 o                         
  -4   2   7        210.71        178.71         6.29 o                         
  -2   2   7        706.37        817.89        13.34 o                         
   0   2   7         60.44         55.25         3.72 o                         
   2   2   7        165.56        184.86         6.60 o                         
   4   2   7       1936.16       1929.43        21.25 o                         
   6   2   7         10.53         18.31         2.96 o                         
   8   2   7       2173.67       2192.50        23.43 o                         
  10   2   7          0.22          6.05         1.68 o                         
  12   2   7       3074.07       3041.84        50.32 o                         
  14   2   7        325.08        257.66         9.25 o                         
  16   2   7       1170.68       1066.52        25.44 o                         
  18   2   7        285.39        250.83        13.54 o                         
  20   2   7         22.80         28.74         2.99 o                         
  22   2   7         62.34         76.52         8.26 o                         
  24   2   7          0.91         -0.20         2.49 o                         
  26   2   7         16.65         24.47         4.26 o                         
  28   2   7        226.77        268.47        11.84 o                         
  30   2   7        100.91         95.59        25.34 o                         
 -39   3   7         88.28        101.54        13.28 o                         
 -37   3   7          6.24         23.27         5.53 o                         
 -35   3   7         52.05         51.64         4.95 o                         
 -33   3   7        375.66        441.00        44.11 o                         
 -31   3   7         85.78         80.78         5.61 o                         
 -29   3   7       1148.60       1184.98        28.62 o                         
 -27   3   7          1.20         10.79         4.41 o                         
 -25   3   7        112.70        113.01         7.74 o                         
 -23   3   7        673.01        632.58        15.09 o                         
 -21   3   7          1.72         -1.95         1.95 o                         
 -19   3   7          1.00          5.46         2.10 o                         
 -17   3   7        182.08        168.88         6.71 o                         
 -15   3   7        791.98        851.66        20.90 o                         
 -13   3   7          0.45         13.27         3.36 o                         
 -11   3   7          0.20          3.27         1.60 o                         
  -9   3   7         28.42         39.87         3.03 o                         
  -7   3   7        257.29        281.34         8.19 o                         
  -5   3   7        796.67        916.02        14.86 o                         
  -3   3   7        283.04        311.75         8.71 o                         
  -1   3   7       1780.57       1868.47        23.68 o                         
   1   3   7         46.55         61.92         4.21 o                         
   3   3   7       1324.71       1223.87        17.51 o                         
   5   3   7        583.64        572.18        13.09 o                         
   7   3   7        109.89         91.69         5.69 o                         
   9   3   7        211.62        227.28        12.80 o                         
  11   3   7        225.14        240.01        10.91 o                         
  13   3   7        110.19        104.98         6.39 o                         
  15   3   7        433.73        447.29        21.24 o                         
  17   3   7         44.67         41.30         4.70 o                         
  19   3   7        331.07        312.02        13.99 o                         
  21   3   7          3.11         13.66         3.30 o                         
  23   3   7         61.30         66.55         5.11 o                         
  25   3   7          0.01         16.22        11.55 o                         
  27   3   7        148.43        143.92        14.28 o                         
  29   3   7         17.31         35.76         9.85 o                         
 -38   4   7         23.64         16.70         5.35 o                         
 -36   4   7          5.55          7.53        13.14 o                         
 -34   4   7         73.59         84.55        18.53 o                         
 -32   4   7        222.18        198.52        13.66 o                         
 -30   4   7        130.19        147.99        14.74 o                         
 -28   4   7         28.23         38.38        10.06 o                         
 -26   4   7         25.20         13.66         5.19 o                         
 -24   4   7         66.65         57.60         5.91 o                         
 -22   4   7          5.96          9.79         4.68 o                         
 -20   4   7       1480.53       1389.13        25.13 o                         
 -18   4   7       1273.00       1285.60        29.87 o                         
 -16   4   7          2.41          3.09         3.44 o                         
 -14   4   7       1913.35       1880.41        40.31 o                         
 -12   4   7        340.74        313.55        11.15 o                         
 -10   4   7        119.77         87.73         4.85 o                         
  -8   4   7        264.33        205.49         7.52 o                         
  -6   4   7        407.42        395.06        14.09 o                         
  -4   4   7        168.42        162.49         6.70 o                         
  -2   4   7        621.73        608.04        12.81 o                         
   0   4   7        867.95        830.63        21.03 o                         
   2   4   7         80.18         67.47         3.39 o                         
   4   4   7       1186.01       1077.75        22.32 o                         
   6   4   7       1653.70       1534.62        46.36 o                         
   8   4   7          0.49          2.16         2.51 o                         
  10   4   7        281.96        243.31        12.01 o                         
  12   4   7         11.48         12.22         2.79 o                         
  14   4   7       1148.33       1132.17        29.03 o                         
  16   4   7        395.36        360.64        14.63 o                         
  18   4   7       1401.02       1393.90        66.84 o                         
  20   4   7        152.77        151.46        11.46 o                         
  22   4   7         22.13         33.87         9.57 o                         
  24   4   7         42.66         61.41         4.42 o                         
  26   4   7         12.93         18.97         6.38 o                         
  28   4   7         62.23         96.71        14.72 o                         
 -35   5   7        196.82        207.37        27.23 o                         
 -33   5   7        112.11        105.56        13.45 o                         
 -31   5   7         89.44         71.84        10.16 o                         
 -29   5   7          2.32          0.47         3.58 o                         
 -27   5   7         22.90         33.99         6.21 o                         
 -25   5   7        151.76        159.50        11.78 o                         
 -23   5   7          0.30          7.20         4.49 o                         
 -21   5   7         77.47         61.20         5.28 o                         
 -19   5   7          8.34          3.04         2.87 o                         
 -17   5   7         15.02         14.04         3.92 o                         
 -15   5   7          6.72          7.56         3.39 o                         
 -13   5   7         72.63         70.22         5.79 o                         
 -11   5   7        525.77        517.41        14.75 o                         
  -9   5   7       1698.10       1706.39        26.64 o                         
  -7   5   7        427.93        398.63        10.71 o                         
  -5   5   7        420.02        400.16        11.54 o                         
  -3   5   7       2411.11       2284.95        53.29 o                         
  -1   5   7       1656.69       1568.49        34.28 o                         
   1   5   7        691.36        679.39        16.96 o                         
   3   5   7        208.22        173.73         8.61 o                         
   5   5   7         67.48         54.32         4.83 o                         
   7   5   7       1153.71       1049.85        37.08 o                         
   9   5   7        477.35        498.39        15.22 o                         
  11   5   7        373.16        391.52        13.43 o                         
  13   5   7         28.62         50.58         4.92 o                         
  15   5   7         28.27         33.57         4.34 o                         
  17   5   7         18.27          8.47         3.37 o                         
  19   5   7         78.82         78.58         7.21 o                         
  21   5   7          4.57          6.49         3.11 o                         
  23   5   7         42.43         44.81         4.10 o                         
  25   5   7         59.87         83.37        14.61 o                         
  27   5   7          0.14         21.31        10.48 o                         
 -34   6   7          2.60         27.16        15.31 o                         
 -32   6   7         93.03         97.18        12.06 o                         
 -30   6   7        294.75        287.66        18.53 o                         
 -28   6   7        114.53         99.82         8.84 o                         
 -26   6   7         59.05         53.91         6.19 o                         
 -24   6   7         48.67         44.88         6.12 o                         
 -22   6   7         39.00         36.00         5.52 o                         
 -20   6   7         43.64         32.45         5.78 o                         
 -18   6   7          4.11          5.42         3.82 o                         
 -16   6   7        260.59        259.66        11.02 o                         
 -14   6   7         61.19         64.38         5.22 o                         
 -12   6   7         15.75         25.19         3.23 o                         
 -10   6   7        468.83        458.43        14.45 o                         
  -8   6   7          1.17          3.17         2.94 o                         
  -6   6   7         43.63         40.06         3.84 o                         
  -4   6   7        163.53        155.44         8.66 o                         
  -2   6   7         62.26         45.14         4.31 o                         
   0   6   7         33.68         39.08         5.65 o                         
   2   6   7         50.16         35.01         3.93 o                         
   4   6   7       1442.61       1334.80        40.60 o                         
   6   6   7        301.35        261.95        11.54 o                         
   8   6   7          1.05         14.65         6.88 o                         
  10   6   7        144.58        150.66        11.71 o                         
  12   6   7         59.24         50.79         5.11 o                         
  14   6   7          3.58         -2.46         3.43 o                         
  16   6   7          0.38          1.70         2.94 o                         
  18   6   7         48.16         46.86         4.30 o                         
  20   6   7         33.30         44.69         4.73 o                         
  22   6   7          5.61          7.37         6.81 o                         
  24   6   7         32.99         47.26        11.33 o                         
 -29   7   7          4.99         17.80         5.02 o                         
 -27   7   7         43.02         58.21         5.94 o                         
 -25   7   7         87.50         88.19         7.95 o                         
 -23   7   7        672.40        617.34        23.34 o                         
 -21   7   7          0.21         -2.79         6.19 o                         
 -19   7   7          6.27          5.83         3.53 o                         
 -17   7   7          4.84          0.01         7.84 o                         
 -15   7   7         53.85         55.09         5.64 o                         
 -13   7   7        198.63        229.46        12.25 o                         
 -11   7   7        101.17         92.50         5.47 o                         
  -9   7   7        250.35        264.83        13.70 o                         
  -7   7   7        655.46        682.12        23.09 o                         
  -5   7   7        409.46        435.31        17.62 o                         
  -3   7   7          6.16          6.77         3.76 o                         
  -1   7   7         18.64         17.63         3.26 o                         
   1   7   7        144.36        144.96         7.38 o                         
   3   7   7         35.21         37.17         3.54 o                         
   5   7   7         17.25         30.55         4.96 o                         
   7   7   7        283.44        290.12        15.17 o                         
   9   7   7         47.25         46.85         8.58 o                         
  11   7   7        235.25        192.15        10.55 o                         
  13   7   7          0.25          1.77         3.16 o                         
  15   7   7         55.05         44.67         4.76 o                         
  17   7   7        161.69        177.14        14.67 o                         
  19   7   7         25.97         23.37         6.52 o                         
  21   7   7         33.10         50.86        10.29 o                         
 -24   8   7        181.18        174.33        10.48 o                         
 -22   8   7         19.67         35.32         9.20 o                         
 -20   8   7        346.33        355.08        15.82 o                         
 -18   8   7         37.48         50.99         4.78 o                         
 -16   8   7         38.55         33.12         5.24 o                         
 -14   8   7          1.50         25.52        17.26 o                         
 -12   8   7         59.21         46.76         7.73 o                         
 -10   8   7          3.41          4.20         4.49 o                         
  -8   8   7         24.70         26.46         5.19 o                         
  -6   8   7         17.21         18.58         7.31 o                         
  -4   8   7          7.14         18.22        13.69 o                         
  -2   8   7         22.75         31.75         4.30 o                         
   0   8   7         15.74         33.68         3.99 o                         
   2   8   7         12.99         15.34         3.64 o                         
   4   8   7          7.66          3.33         2.67 o                         
   6   8   7         22.32         21.31         9.55 o                         
   8   8   7          4.83          4.95         3.29 o                         
  10   8   7          0.41         -1.72         4.75 o                         
  12   8   7         84.72         80.40         9.16 o                         
  14   8   7         95.57         90.35         6.79 o                         
  16   8   7          0.19         -0.11         4.03 o                         
 -17   9   7        205.26        179.02        27.38 o                         
 -15   9   7          7.55          6.56         6.46 o                         
 -13   9   7          0.82         -0.35         5.41 o                         
 -11   9   7         89.65         83.62         8.58 o                         
  -9   9   7         13.78          4.65         5.33 o                         
  -7   9   7         33.68         35.33        13.54 o                         
  -5   9   7        187.07        218.22        19.07 o                         
  -3   9   7        127.96        158.62        13.14 o                         
  -1   9   7          9.68         12.20         3.71 o                         
   1   9   7         86.86        117.88        17.55 o                         
   3   9   7         27.72         36.35         5.23 o                         
   5   9   7         37.30         45.63        15.81 o                         
   7   9   7        145.69        165.34        23.43 o                         
   9   9   7        162.47        194.63        29.70 o                         
 -40   0   8        362.07        368.84        15.89 o                         
 -38   0   8        271.87        292.87        15.37 o                         
 -36   0   8         86.84        105.59         8.09 o                         
 -34   0   8          0.78          7.79         5.93 o                         
 -32   0   8         87.61         82.40         7.58 o                         
 -30   0   8        175.92        192.80        12.73 o                         
 -28   0   8          4.37         15.85         4.22 o                         
 -26   0   8        446.94        445.23        19.31 o                         
 -24   0   8        778.89        841.74        29.85 o                         
 -22   0   8        840.15        832.19        27.00 o                         
 -20   0   8       1398.80       1319.97        35.35 o                         
 -18   0   8        327.25        338.90        14.97 o                         
 -16   0   8        570.00        526.23        17.28 o                         
 -14   0   8         19.59         21.66         3.80 o                         
 -12   0   8        917.08        981.61        29.69 o                         
 -10   0   8       1130.54       1206.69        27.20 o                         
  -8   0   8       3507.89       3587.15       112.18 o                         
  -6   0   8       5617.94       5984.98       124.63 o                         
  -4   0   8        198.28        246.03        12.82 o                         
  -2   0   8        367.04        342.07        15.58 o                         
   0   0   8         15.11         23.19         5.47 o                         
   2   0   8        514.23        508.68        14.35 o                         
   4   0   8        392.06        338.84        11.39 o                         
   6   0   8       2218.54       2343.26        40.51 o                         
   8   0   8       1702.33       1653.90        33.09 o                         
  10   0   8        773.45        677.02        22.78 o                         
  12   0   8        847.52        796.84        18.46 o                         
  14   0   8       1129.53       1083.90        22.51 o                         
  16   0   8        172.31        170.84         7.64 o                         
  18   0   8        145.97        154.37        10.52 o                         
  20   0   8       1167.95       1168.36        48.71 o                         
  22   0   8        399.17        401.43        26.74 o                         
  24   0   8         11.01         42.67         7.79 o                         
  26   0   8         86.84         96.72        10.00 o                         
  28   0   8        326.97        335.39        19.76 o                         
 -41   1   8         13.06         25.51         4.37 o                         
 -39   1   8         19.73         26.73         5.09 o                         
 -37   1   8        346.17        348.20        11.90 o                         
 -35   1   8         57.04         49.55         3.63 o                         
 -33   1   8         94.51        112.24         6.08 o                         
 -31   1   8         20.30         16.84         2.86 o                         
 -29   1   8        101.84        101.66         6.19 o                         
 -27   1   8         11.34         23.75         3.46 o                         
 -25   1   8         40.73         41.93         3.76 o                         
 -23   1   8         17.48         29.04         3.45 o                         
 -21   1   8          1.19         10.45         3.70 o                         
 -19   1   8        610.35        678.24        18.30 o                         
 -17   1   8       1534.03       1497.37        27.55 o                         
 -15   1   8       2407.76       2446.08        35.01 o                         
 -13   1   8        365.50        375.98         8.15 o                         
 -11   1   8         74.02         49.19         3.95 o                         
  -9   1   8       3817.28       4088.91        38.28 o                         
  -7   1   8        280.50        269.73         7.75 o                         
  -5   1   8        154.31        145.37         5.76 o                         
  -3   1   8       1400.83       1497.72        24.14 o                         
  -1   1   8       1664.17       1796.14        30.72 o                         
   1   1   8        738.62        637.56        12.01 o                         
   3   1   8       1981.33       2149.56        39.12 o                         
   5   1   8        916.51        776.66        13.90 o                         
   7   1   8        615.21        658.37        13.65 o                         
   9   1   8       1641.67       1650.10        21.27 o                         
  11   1   8        563.67        476.17        11.44 o                         
  13   1   8        596.47        521.40        14.12 o                         
  15   1   8         56.04         70.49         4.35 o                         
  17   1   8        192.95        152.12         7.02 o                         
  19   1   8         51.06         42.53         4.71 o                         
  21   1   8        119.50        109.71        10.16 o                         
  23   1   8         96.10        104.37        14.65 o                         
  25   1   8         23.07         26.01         3.98 o                         
  27   1   8         13.29         10.70         5.93 o                         
  29   1   8         12.96         -6.28         6.28 o                         
 -40   2   8         55.18         59.27         7.20 o                         
 -38   2   8        509.30        544.10        19.29 o                         
 -36   2   8        365.57        403.93        16.11 o                         
 -34   2   8        309.61        320.18        14.10 o                         
 -32   2   8          1.30          2.71         2.42 o                         
 -30   2   8          3.71         11.64         3.95 o                         
 -28   2   8         14.70         19.27         5.26 o                         
 -26   2   8         39.93         48.78         4.00 o                         
 -24   2   8         59.78         80.01         5.04 o                         
 -22   2   8         25.22         22.54         2.95 o                         
 -20   2   8        199.51        155.15         9.48 o                         
 -18   2   8        747.73        691.59        16.66 o                         
 -16   2   8         90.04         72.93         7.32 o                         
 -14   2   8         48.58         60.53         4.58 o                         
 -12   2   8       1177.01       1167.71        18.09 o                         
 -10   2   8        360.55        391.93         9.79 o                         
  -8   2   8        158.94         98.52         4.92 o                         
  -6   2   8         31.17         38.90         3.26 o                         
  -4   2   8         62.90         55.07         3.84 o                         
  -2   2   8        976.79        980.80        15.63 o                         
   0   2   8        568.74        538.37        11.63 o                         
   2   2   8        290.04        270.45         8.37 o                         
   4   2   8        647.99        691.58        13.47 o                         
   6   2   8        280.76        187.90         7.04 o                         
   8   2   8        357.88        309.13        10.89 o                         
  10   2   8        147.93        142.50         7.07 o                         
  12   2   8       1222.30       1191.32        26.21 o                         
  14   2   8         53.85         73.20         4.92 o                         
  16   2   8        253.91        248.32        12.30 o                         
  18   2   8         65.42         63.76         7.78 o                         
  20   2   8        703.87        718.70        25.44 o                         
  22   2   8          5.82         12.71         5.30 o                         
  24   2   8          0.90          7.73         2.82 o                         
  26   2   8        106.72        116.86         7.21 o                         
  28   2   8        178.96        175.20        11.16 o                         
 -39   3   8         13.56         34.72        16.86 o                         
 -37   3   8         31.15         32.10         5.70 o                         
 -35   3   8        351.82        340.92        20.24 o                         
 -33   3   8        133.86        141.17        12.41 o                         
 -31   3   8          0.06          7.72         4.26 o                         
 -29   3   8         43.94         45.81         5.43 o                         
 -27   3   8        426.73        347.48        15.27 o                         
 -25   3   8        283.11        274.01        11.80 o                         
 -23   3   8        152.75        132.33         8.14 o                         
 -21   3   8         30.50         28.28         5.19 o                         
 -19   3   8        380.99        382.86        13.05 o                         
 -17   3   8       1269.06       1275.55        27.99 o                         
 -15   3   8       1079.59        962.64        19.70 o                         
 -13   3   8         86.22         80.26         8.06 o                         
 -11   3   8         82.50         68.71         4.13 o                         
  -9   3   8        343.79        305.15         8.98 o                         
  -7   3   8       1585.87       1596.78        25.75 o                         
  -5   3   8         50.82         37.51         3.50 o                         
  -3   3   8          0.38          0.53         1.62 o                         
  -1   3   8        214.51        227.74         9.29 o                         
   1   3   8       2580.61       2495.45        48.32 o                         
   3   3   8       2064.45       1982.30        32.93 o                         
   5   3   8        180.01        169.00         6.75 o                         
   7   3   8        637.72        585.68        15.54 o                         
   9   3   8       2286.02       2061.84        41.10 o                         
  11   3   8       1411.18       1310.13        50.29 o                         
  13   3   8         65.63         75.02         6.65 o                         
  15   3   8        127.07        131.87         9.48 o                         
  17   3   8          0.02         -2.53         3.07 o                         
  19   3   8         69.56         76.26         8.12 o                         
  21   3   8        201.48        212.50        13.83 o                         
  23   3   8         39.78         39.62         6.90 o                         
  25   3   8         33.78         41.54         3.75 o                         
  27   3   8          7.78          9.21         3.38 o                         
 -38   4   8         35.76         44.14         6.86 o                         
 -36   4   8         33.18         29.27         5.68 o                         
 -34   4   8        152.59        189.79        24.32 o                         
 -32   4   8        116.76        141.63        22.37 o                         
 -30   4   8        135.19        125.16        10.13 o                         
 -28   4   8         48.25         67.43         7.19 o                         
 -26   4   8         21.86         24.12         8.21 o                         
 -24   4   8        147.68        140.52         8.69 o                         
 -22   4   8        268.89        251.40        11.44 o                         
 -20   4   8          0.05          5.17         3.49 o                         
 -18   4   8        457.57        424.98        14.22 o                         
 -16   4   8       1054.70       1037.81        21.59 o                         
 -14   4   8        197.80        173.13         8.94 o                         
 -12   4   8         54.01         42.00         4.88 o                         
 -10   4   8          7.23         15.44         2.31 o                         
  -8   4   8        360.84        385.95        10.57 o                         
  -6   4   8        737.12        653.18        16.03 o                         
  -4   4   8        866.99        783.22        16.01 o                         
  -2   4   8        213.88        206.88        10.39 o                         
   0   4   8       2995.57       3037.12        58.10 o                         
   2   4   8        129.64        120.00         7.28 o                         
   4   4   8        223.64        230.51         9.82 o                         
   6   4   8          0.01          4.16         2.56 o                         
   8   4   8         21.25         23.75         4.16 o                         
  10   4   8          0.53          9.37         2.71 o                         
  12   4   8         52.98         56.53         4.54 o                         
  14   4   8        110.46        121.26         6.87 o                         
  16   4   8         35.29         45.24         3.43 o                         
  18   4   8         19.44         27.53         3.65 o                         
  20   4   8          0.15          9.71         2.75 o                         
  22   4   8          0.14          5.11         2.96 o                         
  24   4   8        496.14        561.18        33.13 o                         
  26   4   8         26.90         25.49         3.58 o                         
 -35   5   8        136.69        172.40        35.70 o                         
 -33   5   8        114.85        109.50         9.07 o                         
 -31   5   8         25.17         32.66        13.97 o                         
 -29   5   8         44.33         33.63         5.77 o                         
 -27   5   8         35.84         36.22         5.23 o                         
 -25   5   8          5.20          9.67         3.66 o                         
 -23   5   8        428.28        387.15        17.32 o                         
 -21   5   8        649.43        675.87        18.83 o                         
 -19   5   8          0.81          6.65         2.99 o                         
 -17   5   8        156.03        149.11         8.62 o                         
 -15   5   8          1.45          1.08         5.40 o                         
 -13   5   8         70.21         48.92         4.87 o                         
 -11   5   8          4.68         14.06         3.29 o                         
  -9   5   8       1129.42       1148.87        22.64 o                         
  -7   5   8        111.42         97.32         5.39 o                         
  -5   5   8        587.63        525.49        12.91 o                         
  -3   5   8         26.90         20.13         3.01 o                         
  -1   5   8        365.16        327.65        12.06 o                         
   1   5   8        118.60        102.80         6.64 o                         
   3   5   8         18.96         25.92         4.28 o                         
   5   5   8         55.99         58.88         5.07 o                         
   7   5   8         11.88         25.06         4.40 o                         
   9   5   8         12.73         16.57         2.91 o                         
  11   5   8        161.90        159.97         8.00 o                         
  13   5   8          1.93          5.17         5.35 o                         
  15   5   8        277.29        259.85        14.90 o                         
  17   5   8         90.21         89.89         7.89 o                         
  19   5   8        344.36        342.27        25.53 o                         
  21   5   8          7.20          7.73         3.08 o                         
  23   5   8         54.84         60.20         7.85 o                         
  25   5   8          0.06         -4.77         4.77 o                         
 -32   6   8        162.49        198.90        12.28 o                         
 -30   6   8         13.84          9.10         7.55 o                         
 -28   6   8         39.42         45.22         5.79 o                         
 -26   6   8          1.62          9.34         5.80 o                         
 -24   6   8         55.60         71.48         9.72 o                         
 -22   6   8         34.08         37.73         5.72 o                         
 -20   6   8        153.73        170.00        12.89 o                         
 -18   6   8        187.20        169.02         9.08 o                         
 -16   6   8        123.42        115.29        11.43 o                         
 -14   6   8        361.28        332.89        12.59 o                         
 -12   6   8        269.94        224.28        10.02 o                         
 -10   6   8        741.91        725.13        18.81 o                         
  -8   6   8        101.37         90.07         5.78 o                         
  -6   6   8        164.26        158.36        10.71 o                         
  -4   6   8        503.04        432.14        22.89 o                         
  -2   6   8          6.69          8.32         3.09 o                         
   0   6   8          0.57          6.21         3.69 o                         
   2   6   8         12.76         11.67         2.91 o                         
   4   6   8        353.38        328.06        13.17 o                         
   6   6   8         68.45         82.09         5.42 o                         
   8   6   8        232.47        240.33        12.25 o                         
  10   6   8        570.08        559.24        19.97 o                         
  12   6   8          1.10          6.54         2.94 o                         
  14   6   8        158.99        158.30        14.38 o                         
  16   6   8          5.00          0.73         2.81 o                         
  18   6   8         80.46        103.34        14.25 o                         
  20   6   8          3.62          8.50         4.05 o                         
  22   6   8         23.68         34.91        12.34 o                         
 -29   7   8         10.73         20.31         4.46 o                         
 -27   7   8        155.32        166.49        11.24 o                         
 -25   7   8         12.80         13.92         6.88 o                         
 -23   7   8         12.86          9.71         6.67 o                         
 -21   7   8         15.37         15.74         4.31 o                         
 -19   7   8        219.61        216.68        12.77 o                         
 -17   7   8         29.00         29.65         4.69 o                         
 -15   7   8         74.96         83.74         6.47 o                         
 -13   7   8        260.09        239.68         9.87 o                         
 -11   7   8        144.76        137.99         5.29 o                         
  -9   7   8        150.97        133.53        11.93 o                         
  -7   7   8        331.71        313.46        14.96 o                         
  -5   7   8         32.38         30.93        10.28 o                         
  -3   7   8         11.98         13.75         3.95 o                         
  -1   7   8         91.97         70.61         8.19 o                         
   1   7   8        106.46         90.31         6.67 o                         
   3   7   8         38.71         42.48         5.74 o                         
   5   7   8          0.00          6.10         2.72 o                         
   7   7   8         80.54         98.06         6.71 o                         
   9   7   8        195.95        172.09        14.82 o                         
  11   7   8         10.48         20.59         7.07 o                         
  13   7   8        369.19        344.81        24.09 o                         
  15   7   8        114.35        105.08        10.71 o                         
  17   7   8          4.11          5.24         9.89 o                         
 -24   8   8          0.02          2.58        10.02 o                         
 -22   8   8          7.30         29.22        10.18 o                         
 -20   8   8          3.24          3.30         4.17 o                         
 -18   8   8          0.14         -3.68         3.68 o                         
 -16   8   8        259.25        273.37        18.32 o                         
 -14   8   8        869.93        932.00        35.69 o                         
 -12   8   8        666.90        687.20        29.83 o                         
 -10   8   8          1.07          4.12         4.73 o                         
  -8   8   8        389.91        419.71        25.04 o                         
  -6   8   8         15.44         26.60         9.91 o                         
  -4   8   8        116.25        110.95         7.63 o                         
  -2   8   8         59.58         57.33         8.30 o                         
   0   8   8          4.42         16.41         3.40 o                         
   2   8   8          0.17         -0.15         3.19 o                         
   4   8   8         95.09         91.60         4.43 o                         
   6   8   8         23.36         35.65         4.26 o                         
   8   8   8        192.35        172.40        13.29 o                         
  10   8   8          9.58         11.76         3.51 o                         
  12   8   8          2.91         -6.77         6.90 o                         
 -15   9   8        100.16         78.32         8.46 o                         
 -13   9   8        164.88        168.35        13.03 o                         
 -11   9   8         18.64         17.67         5.63 o                         
  -9   9   8         42.57         75.41        36.85 o                         
  -7   9   8          0.89         21.37         6.86 o                         
  -5   9   8          0.29          5.83         5.59 o                         
  -3   9   8          1.92          2.27         3.96 o                         
  -1   9   8         10.16         11.86         3.65 o                         
   1   9   8         19.29         45.14        22.26 o                         
   3   9   8         21.79         56.09        33.60 o                         
 -39   1   9          0.05          2.36         6.98 o                         
 -37   1   9         64.09         60.26         4.19 o                         
 -35   1   9        131.61        118.26         6.99 o                         
 -33   1   9          7.83          7.92         4.43 o                         
 -31   1   9         10.25         18.46         5.87 o                         
 -29   1   9         34.76         33.19         3.74 o                         
 -27   1   9        374.03        342.01        11.85 o                         
 -25   1   9        254.66        228.87         9.64 o                         
 -23   1   9         13.87         17.07         6.52 o                         
 -21   1   9        132.45        134.77         7.77 o                         
 -19   1   9        750.33        757.56        23.28 o                         
 -17   1   9        487.28        474.34        11.37 o                         
 -15   1   9        688.17        682.78        25.54 o                         
 -13   1   9       1264.94       1296.81        34.06 o                         
 -11   1   9         26.77         39.12         3.72 o                         
  -9   1   9        369.72        361.19        10.30 o                         
  -7   1   9        851.55        784.37        25.09 o                         
  -5   1   9        578.65        560.72        15.72 o                         
  -3   1   9         28.03         23.12         5.41 o                         
  -1   1   9        241.03        213.20         7.10 o                         
   1   1   9        431.01        431.06        10.15 o                         
   3   1   9         35.98         43.84         2.83 o                         
   5   1   9       1083.23       1001.78        20.02 o                         
   7   1   9        484.60        441.89        10.88 o                         
   9   1   9         12.58         13.42         3.20 o                         
  11   1   9        496.77        553.74        12.29 o                         
  13   1   9         26.19         12.90         3.46 o                         
  15   1   9        120.47        114.41         7.81 o                         
  17   1   9          3.98          7.63         2.73 o                         
  19   1   9        117.70         96.09         6.14 o                         
  21   1   9         16.58         13.90         4.38 o                         
  23   1   9         25.01         19.13         4.33 o                         
  25   1   9          0.92          1.03         4.42 o                         
  27   1   9         14.62         28.71         6.63 o                         
 -40   2   9        178.66        199.64        12.16 o                         
 -38   2   9        115.20        129.27         9.85 o                         
 -36   2   9          0.65         27.93        14.65 o                         
 -34   2   9        114.16         95.44         5.58 o                         
 -32   2   9        507.28        521.62        18.97 o                         
 -30   2   9         59.43         60.75         5.50 o                         
 -28   2   9         63.89         58.38         5.04 o                         
 -26   2   9          3.53          4.97         3.09 o                         
 -24   2   9        165.98        147.33         9.08 o                         
 -22   2   9        835.70        775.71        21.14 o                         
 -20   2   9          3.62          6.37         3.21 o                         
 -18   2   9       1086.69       1024.45        20.62 o                         
 -16   2   9          6.73          4.69         2.07 o                         
 -14   2   9       1891.18       1883.89        32.36 o                         
 -12   2   9         12.17         11.28         2.75 o                         
 -10   2   9        677.30        671.69        13.55 o                         
  -8   2   9         56.29         56.54         3.90 o                         
  -6   2   9       1387.37       1376.65        19.35 o                         
  -4   2   9        363.68        343.19        10.52 o                         
  -2   2   9        352.78        304.29         9.17 o                         
   0   2   9         27.45         41.62         3.53 o                         
   2   2   9       4292.52       4188.42        66.61 o                         
   4   2   9       2469.43       2397.24        26.61 o                         
   6   2   9        956.59        788.39        15.65 o                         
   8   2   9        260.43        199.37         8.54 o                         
  10   2   9          3.49         16.32         2.84 o                         
  12   2   9        192.56        161.85         7.61 o                         
  14   2   9         40.49         40.58         6.13 o                         
  16   2   9         44.97         38.91         5.72 o                         
  18   2   9        139.27        128.46         6.65 o                         
  20   2   9          3.69          0.92         2.45 o                         
  22   2   9        308.44        368.40        16.63 o                         
  24   2   9        312.30        320.28        24.65 o                         
  26   2   9          4.94         12.79         6.28 o                         
 -37   3   9          2.48          6.61         4.46 o                         
 -35   3   9         12.41         23.40        16.39 o                         
 -33   3   9        118.17        126.66        11.24 o                         
 -31   3   9         27.09         37.18         4.71 o                         
 -29   3   9         21.10         29.48         4.75 o                         
 -27   3   9        664.19        676.80        19.06 o                         
 -25   3   9         14.46         20.09         4.53 o                         
 -23   3   9         41.19         45.27         5.65 o                         
 -21   3   9        180.96        177.94         9.23 o                         
 -19   3   9        419.27        370.37        13.23 o                         
 -17   3   9         75.16         64.04         6.91 o                         
 -15   3   9         48.64         41.37         5.04 o                         
 -13   3   9        139.05        114.77         5.60 o                         
 -11   3   9        400.95        375.01        10.43 o                         
  -9   3   9         75.38         67.24         4.31 o                         
  -7   3   9       1261.75       1247.39        19.24 o                         
  -5   3   9          0.51          3.85         2.83 o                         
  -3   3   9        141.53        122.09         5.41 o                         
  -1   3   9        803.98        768.53        15.39 o                         
   1   3   9        105.65         90.98         5.23 o                         
   3   3   9         41.13         53.58         4.08 o                         
   5   3   9        351.22        361.06        12.58 o                         
   7   3   9        265.34        290.39        11.10 o                         
   9   3   9        576.16        520.07        15.31 o                         
  11   3   9          0.09          3.26         2.38 o                         
  13   3   9         77.20         75.21         4.75 o                         
  15   3   9          0.01          2.03         2.42 o                         
  17   3   9        335.51        320.84        11.69 o                         
  19   3   9          6.59          4.57         4.24 o                         
  21   3   9        529.15        590.17        37.72 o                         
  23   3   9         50.01         59.92         4.19 o                         
  25   3   9        112.49        131.67        11.94 o                         
 -36   4   9         31.95         37.24        12.26 o                         
 -34   4   9         87.32        105.15        12.40 o                         
 -32   4   9         62.74         87.32         8.58 o                         
 -30   4   9          2.88          9.85         4.46 o                         
 -28   4   9        147.36        159.07        10.66 o                         
 -26   4   9          9.00         16.00         3.46 o                         
 -24   4   9        203.79        211.16        12.43 o                         
 -22   4   9        294.71        277.60        12.03 o                         
 -20   4   9        529.24        489.99        15.86 o                         
 -18   4   9         10.43         12.94         3.86 o                         
 -16   4   9          7.72          6.97         3.71 o                         
 -14   4   9         83.54         77.25         6.25 o                         
 -12   4   9       1901.30       1827.75        28.66 o                         
 -10   4   9        619.09        561.88        13.08 o                         
  -8   4   9        554.06        535.12        12.99 o                         
  -6   4   9         65.93         78.66         4.85 o                         
  -4   4   9        904.25        916.49        21.11 o                         
  -2   4   9        141.97        124.51         6.28 o                         
   0   4   9         86.69         60.40         5.05 o                         
   2   4   9          6.40          7.13         3.26 o                         
   4   4   9          7.00         18.50         4.83 o                         
   6   4   9         50.53         52.94         6.57 o                         
   8   4   9        290.87        266.29        10.98 o                         
  10   4   9         12.06         20.50         3.97 o                         
  12   4   9         87.07         87.75         7.82 o                         
  14   4   9         67.26         74.85         4.73 o                         
  16   4   9          5.69         12.65         4.34 o                         
  18   4   9        145.81        140.29         7.15 o                         
  20   4   9          1.56         -4.93         5.39 o                         
  22   4   9          1.94          4.21         4.32 o                         
  24   4   9          7.82         14.41         3.57 o                         
 -35   5   9         16.40         36.81         4.54 o                         
 -33   5   9         10.94         15.68        11.83 o                         
 -31   5   9          0.07          4.36         6.18 o                         
 -29   5   9         27.21         39.27         8.52 o                         
 -27   5   9          1.76         10.79         4.16 o                         
 -25   5   9         85.78         64.27         6.80 o                         
 -23   5   9         28.76         40.81         4.83 o                         
 -21   5   9          1.34          4.30         3.89 o                         
 -19   5   9        139.46        143.24         8.46 o                         
 -17   5   9        175.36        160.71         8.90 o                         
 -15   5   9        395.26        366.98        13.88 o                         
 -13   5   9        350.80        312.13        12.11 o                         
 -11   5   9          0.69          6.83         2.94 o                         
  -9   5   9        156.98        123.65         7.42 o                         
  -7   5   9        691.36        622.13        21.23 o                         
  -5   5   9          7.73         18.92         3.98 o                         
  -3   5   9       1888.30       1828.06        46.16 o                         
  -1   5   9         53.51         44.49         4.81 o                         
   1   5   9        325.56        272.47        11.30 o                         
   3   5   9        253.75        215.03        10.48 o                         
   5   5   9        108.60        100.60         6.39 o                         
   7   5   9        287.68        252.57        10.67 o                         
   9   5   9         31.21         30.81         3.73 o                         
  11   5   9        195.99        204.58        10.12 o                         
  13   5   9        185.32        185.04        12.74 o                         
  15   5   9          0.02          9.09         5.13 o                         
  17   5   9         95.81        106.01        12.86 o                         
  19   5   9         46.66         54.76         8.52 o                         
  21   5   9        123.44        120.11         9.62 o                         
 -32   6   9         20.92         48.97        16.33 o                         
 -30   6   9         31.65         34.03         5.76 o                         
 -28   6   9          0.32          2.11         3.93 o                         
 -26   6   9         64.53         78.11         7.05 o                         
 -24   6   9         44.58         46.97         5.84 o                         
 -22   6   9         24.51         27.60         4.68 o                         
 -20   6   9         53.46         65.65         5.96 o                         
 -18   6   9        432.95        459.95        15.61 o                         
 -16   6   9        706.68        748.49        20.08 o                         
 -14   6   9         60.27         66.26         7.30 o                         
 -12   6   9          4.47          8.75         3.57 o                         
 -10   6   9        409.37        401.12        12.35 o                         
  -8   6   9        205.71        211.93        12.43 o                         
  -6   6   9         67.42         55.06         7.99 o                         
  -4   6   9          5.85          7.25         2.79 o                         
  -2   6   9         70.14         60.10         4.76 o                         
   0   6   9         49.97         48.04         4.45 o                         
   2   6   9          0.73          3.32         3.36 o                         
   4   6   9        486.41        468.74        15.23 o                         
   6   6   9         74.33         93.67         5.35 o                         
   8   6   9          1.13          3.28         2.54 o                         
  10   6   9         90.44         98.25         4.85 o                         
  12   6   9         33.64         37.92         3.91 o                         
  14   6   9          1.18          8.03         2.86 o                         
  16   6   9         17.75         25.64         5.38 o                         
  18   6   9         67.67         88.79        10.54 o                         
 -27   7   9          0.26          8.43         4.22 o                         
 -25   7   9         24.51         17.26         4.63 o                         
 -23   7   9         94.55        117.17        12.87 o                         
 -21   7   9          0.37          9.39         4.77 o                         
 -19   7   9         16.01          8.57         9.25 o                         
 -17   7   9        236.61        237.48        11.41 o                         
 -15   7   9        360.86        426.68        13.29 o                         
 -13   7   9          0.39          5.12         2.60 o                         
 -11   7   9         62.42         67.74        13.06 o                         
  -9   7   9          1.46          5.75         5.06 o                         
  -7   7   9          5.92          6.68         3.76 o                         
  -5   7   9          1.63          5.17         4.29 o                         
  -3   7   9         93.46         81.30         7.77 o                         
  -1   7   9         70.81         60.07         5.88 o                         
   1   7   9          2.31          1.31         2.52 o                         
   3   7   9         88.95         78.87         4.85 o                         
   5   7   9         14.84         27.13         3.17 o                         
   7   7   9         10.63         12.43         3.02 o                         
   9   7   9          9.65          7.25         3.25 o                         
  11   7   9         87.73         87.16         5.19 o                         
  13   7   9         23.22         20.40         5.49 o                         
  15   7   9        270.00        293.30        19.56 o                         
 -20   8   9         18.84         22.24         4.41 o                         
 -18   8   9          8.35          8.71         6.37 o                         
 -16   8   9         81.32         60.54         8.43 o                         
 -14   8   9        112.69        137.83        18.02 o                         
 -12   8   9          1.73          7.70         7.56 o                         
 -10   8   9         32.77         17.65         3.65 o                         
  -8   8   9          0.45          3.26         4.14 o                         
  -6   8   9         11.87          7.26         6.12 o                         
  -4   8   9         89.29         91.02         6.26 o                         
  -2   8   9         66.62         73.23         7.92 o                         
   0   8   9        134.83        152.95         9.42 o                         
   2   8   9         20.38         30.01        15.16 o                         
   4   8   9        148.26        137.09        10.66 o                         
   6   8   9          1.97         11.02         4.58 o                         
   8   8   9          0.93         -2.53         4.08 o                         
 -38   0  10        243.87        227.04        18.72 o                         
 -36   0  10         44.55         30.23         6.16 o                         
 -34   0  10          1.65          2.33         4.65 o                         
 -32   0  10         10.18         -1.74         4.30 o                         
 -30   0  10        397.48        406.66        30.11 o                         
 -28   0  10         10.79          4.42         6.28 o                         
 -26   0  10        523.30        519.66        33.60 o                         
 -24   0  10          1.66          8.14         6.05 o                         
 -22   0  10       1138.54       1242.87        74.00 o                         
 -20   0  10        999.13        968.83        28.05 o                         
 -18   0  10        520.78        480.55        19.46 o                         
 -16   0  10        988.63       1025.69        78.41 o                         
 -14   0  10       1580.81       1534.76        63.51 o                         
 -12   0  10         10.50         18.45         5.37 o                         
 -10   0  10       1201.57       1138.48        76.15 o                         
  -8   0  10       1472.97       1445.13        67.37 o                         
  -6   0  10        875.33        973.00        47.32 o                         
  -4   0  10       1596.79       1687.38        37.40 o                         
  -2   0  10       4984.66       4571.53        83.12 o                         
   0   0  10       1377.25       1262.66        32.70 o                         
   2   0  10        638.75        637.75        23.38 o                         
   4   0  10       1290.83       1194.69        62.20 o                         
   6   0  10        352.44        286.42        15.77 o                         
   8   0  10         55.04         31.39         5.44 o                         
  10   0  10        191.72        153.73        12.38 o                         
  12   0  10        550.05        604.29        25.69 o                         
  14   0  10        124.24        161.11        10.24 o                         
  16   0  10        172.20        213.91        19.65 o                         
  18   0  10        205.07        187.40        17.44 o                         
  20   0  10         27.91         25.58         6.16 o                         
  22   0  10         44.06         33.25         6.16 o                         
  24   0  10        137.50        190.19        12.90 o                         
  26   0  10         12.46         38.60         7.21 o                         
 -39   1  10         87.26         96.40         7.22 o                         
 -37   1  10         37.97         53.44         5.65 o                         
 -35   1  10         79.97         87.10        13.68 o                         
 -33   1  10        126.83        157.44        12.73 o                         
 -31   1  10        359.27        389.95        15.87 o                         
 -29   1  10        206.95        211.71        11.31 o                         
 -27   1  10          0.00          8.43         3.41 o                         
 -25   1  10        204.65        185.41         8.71 o                         
 -23   1  10        340.80        272.45        11.56 o                         
 -21   1  10         72.65         75.79         5.64 o                         
 -19   1  10         73.07         61.88         3.89 o                         
 -17   1  10       1562.51       1488.89        53.28 o                         
 -15   1  10       1120.28       1137.32        33.98 o                         
 -13   1  10        379.52        354.49        11.91 o                         
 -11   1  10       1150.01       1117.18        31.55 o                         
  -9   1  10       1967.53       1854.40        69.77 o                         
  -7   1  10        441.01        383.68        15.24 o                         
  -5   1  10         82.08         75.07         6.19 o                         
  -3   1  10        495.93        541.57        15.14 o                         
  -1   1  10        515.46        450.25        13.91 o                         
   1   1  10        117.80        127.95         7.52 o                         
   3   1  10        274.62        223.93         9.90 o                         
   5   1  10        838.82        719.10        17.81 o                         
   7   1  10          0.23          9.43         2.72 o                         
   9   1  10        574.09        546.12        17.43 o                         
  11   1  10        132.04        123.71         8.59 o                         
  13   1  10        290.68        285.58        13.32 o                         
  15   1  10        525.58        531.14        18.74 o                         
  17   1  10         71.75         63.77         6.89 o                         
  19   1  10         51.63         58.34         5.28 o                         
  21   1  10        558.85        587.67        25.31 o                         
  23   1  10          1.66         11.96         9.71 o                         
  25   1  10        191.00        194.42         8.66 o                         
 -38   2  10         30.37         49.14        20.98 o                         
 -36   2  10         10.87         22.62        24.36 o                         
 -34   2  10         20.44         22.56         4.52 o                         
 -32   2  10         26.97         29.61         5.16 o                         
 -30   2  10        196.62        209.04         9.90 o                         
 -28   2  10          1.28          2.23         2.92 o                         
 -26   2  10        371.95        358.99        17.85 o                         
 -24   2  10        307.67        301.22        14.14 o                         
 -22   2  10         96.96         81.52         6.23 o                         
 -20   2  10          2.55          8.75         2.91 o                         
 -18   2  10         18.95         18.52         3.94 o                         
 -16   2  10         30.57         29.13         2.71 o                         
 -14   2  10       1318.76       1311.10        20.12 o                         
 -12   2  10        281.60        268.45         8.89 o                         
 -10   2  10        129.06        110.21         5.51 o                         
  -8   2  10         30.94         24.07         2.75 o                         
  -6   2  10        112.99        113.48         7.85 o                         
  -4   2  10        593.99        641.41        19.93 o                         
  -2   2  10          2.26          9.56         3.43 o                         
   0   2  10        589.91        583.19        21.23 o                         
   2   2  10         21.96          8.14         3.16 o                         
   4   2  10        103.29        110.32         7.03 o                         
   6   2  10        169.80        195.47         9.01 o                         
   8   2  10        476.67        434.69        17.11 o                         
  10   2  10          0.66          4.60         2.95 o                         
  12   2  10          0.04         -1.50         2.63 o                         
  14   2  10          0.81          4.01         2.51 o                         
  16   2  10        201.78        201.22         9.95 o                         
  18   2  10        257.19        265.69        12.82 o                         
  20   2  10          2.68         -2.84         2.84 o                         
  22   2  10        105.53        117.46        25.11 o                         
  24   2  10         24.32          8.37         6.28 o                         
 -37   3  10        311.01        334.44        19.27 o                         
 -35   3  10        167.33        156.77        12.63 o                         
 -33   3  10         63.87         75.33        12.73 o                         
 -31   3  10         36.38         23.61         3.62 o                         
 -29   3  10         85.36         92.39         6.96 o                         
 -27   3  10        168.84        179.01         9.53 o                         
 -25   3  10       1019.99        985.85        23.06 o                         
 -23   3  10         88.51         71.89         6.00 o                         
 -21   3  10        286.50        277.20        11.66 o                         
 -19   3  10       1078.28       1016.59        44.10 o                         
 -17   3  10        930.07        894.83        20.54 o                         
 -15   3  10          3.04          1.94         3.17 o                         
 -13   3  10          4.86         15.17         4.98 o                         
 -11   3  10       1196.49       1183.62        19.66 o                         
  -9   3  10          0.02          2.79         2.34 o                         
  -7   3  10         31.53         33.83         3.44 o                         
  -5   3  10        241.76        206.24         9.83 o                         
  -3   3  10          0.46          5.53         2.50 o                         
  -1   3  10        564.46        478.07        12.55 o                         
   1   3  10        977.23        971.50        18.04 o                         
   3   3  10         24.78         21.18         3.95 o                         
   5   3  10        591.96        572.54        17.17 o                         
   7   3  10        123.23        102.90         5.95 o                         
   9   3  10         73.75         75.90         7.55 o                         
  11   3  10         58.52         74.65         8.44 o                         
  13   3  10          0.06         14.74         6.74 o                         
  15   3  10         61.53         64.30         5.58 o                         
  17   3  10        273.18        268.94        13.03 o                         
  19   3  10         61.77         74.25         5.25 o                         
  21   3  10          0.76         -0.10        15.52 o                         
  23   3  10          1.76         -2.21         7.79 o                         
 -36   4  10          5.33         -4.30         8.25 o                         
 -34   4  10        145.08        157.16        12.84 o                         
 -32   4  10         52.08         43.94         5.37 o                         
 -30   4  10         23.95         31.27         4.90 o                         
 -28   4  10          6.56         13.36         5.62 o                         
 -26   4  10         73.56         65.87         7.22 o                         
 -24   4  10         14.58         27.69         4.16 o                         
 -22   4  10         23.07         20.79         4.07 o                         
 -20   4  10          2.41          5.33         3.33 o                         
 -18   4  10         24.16         31.90         4.49 o                         
 -16   4  10        243.20        203.40        10.40 o                         
 -14   4  10         62.06         56.75         5.56 o                         
 -12   4  10          0.02          4.61         3.92 o                         
 -10   4  10       1657.06       1649.08        23.88 o                         
  -8   4  10         73.97         79.25         4.72 o                         
  -6   4  10         76.65         78.99         4.51 o                         
  -4   4  10         81.69         80.04         4.58 o                         
  -2   4  10        923.46        872.46        22.14 o                         
   0   4  10        312.26        279.50        11.16 o                         
   2   4  10          0.32         -0.76         3.83 o                         
   4   4  10        261.46        257.53        18.07 o                         
   6   4  10          2.94          7.50         2.80 o                         
   8   4  10          0.30          5.61         2.53 o                         
  10   4  10         29.83         34.53         3.89 o                         
  12   4  10         60.22         65.30         5.04 o                         
  14   4  10        166.95        172.17        11.21 o                         
  16   4  10         88.14        106.17        11.99 o                         
  18   4  10        168.45        174.36         8.05 o                         
  20   4  10        243.25        259.66        15.24 o                         
  22   4  10         36.09         40.27         5.81 o                         
 -33   5  10         73.78         92.47        10.51 o                         
 -31   5  10        120.68        161.40        10.90 o                         
 -29   5  10         11.90         34.37        13.14 o                         
 -27   5  10         22.39         36.55         9.41 o                         
 -25   5  10        231.26        226.64        12.77 o                         
 -23   5  10        215.36        245.70        11.11 o                         
 -21   5  10         18.69         26.02         3.96 o                         
 -19   5  10         17.85         31.98         3.97 o                         
 -17   5  10         70.04         62.09         5.34 o                         
 -15   5  10        522.71        516.25        16.33 o                         
 -13   5  10        301.73        306.26        12.12 o                         
 -11   5  10        485.08        487.16        19.73 o                         
  -9   5  10          0.64          0.67         4.40 o                         
  -7   5  10         57.85         56.79         3.39 o                         
  -5   5  10        154.05        141.84         7.69 o                         
  -3   5  10        235.24        208.99         9.68 o                         
  -1   5  10          3.49          8.51         2.64 o                         
   1   5  10         14.69         19.73         4.93 o                         
   3   5  10          3.83         10.07         2.82 o                         
   5   5  10        469.28        516.54        16.12 o                         
   7   5  10        313.29        347.37        12.69 o                         
   9   5  10        126.46        130.30         6.41 o                         
  11   5  10         26.49         37.73         3.39 o                         
  13   5  10         32.64         47.43         7.31 o                         
  15   5  10         39.17         43.06         5.05 o                         
  17   5  10         16.09         10.22         3.94 o                         
  19   5  10          6.19          3.33         3.54 o                         
 -30   6  10         26.88         31.44         4.96 o                         
 -28   6  10         31.66         38.80         7.02 o                         
 -26   6  10         18.58         25.38         7.76 o                         
 -24   6  10          3.14         13.62         4.99 o                         
 -22   6  10         14.78         35.47         7.12 o                         
 -20   6  10         54.13         57.53         4.65 o                         
 -18   6  10         29.32         29.66         3.45 o                         
 -16   6  10        150.13        154.09         7.94 o                         
 -14   6  10         46.47         43.51         6.54 o                         
 -12   6  10        156.18        151.56         7.34 o                         
 -10   6  10        100.18         99.92         4.16 o                         
  -8   6  10          1.95          3.80         5.50 o                         
  -6   6  10         67.39         64.34         6.31 o                         
  -4   6  10        125.75         98.44         8.07 o                         
  -2   6  10        100.49        100.16         5.98 o                         
   0   6  10         49.88         57.44         4.11 o                         
   2   6  10         11.47         15.07         7.53 o                         
   4   6  10          2.26          4.78         3.15 o                         
   6   6  10         37.93         49.17         4.23 o                         
   8   6  10        154.95        164.31         7.34 o                         
  10   6  10        657.79        677.53        32.62 o                         
  12   6  10          5.02          3.63         8.25 o                         
  14   6  10          1.37          3.49         6.47 o                         
  16   6  10        238.13        244.53        26.29 o                         
 -25   7  10         27.62         21.83         7.27 o                         
 -23   7  10         28.62         40.59         5.13 o                         
 -21   7  10        150.98        157.94        11.36 o                         
 -19   7  10        306.40        333.95        14.35 o                         
 -17   7  10        338.20        335.43        16.81 o                         
 -15   7  10        320.02        295.44         9.65 o                         
 -13   7  10        121.20        112.64         8.38 o                         
 -11   7  10         24.59         25.03         3.76 o                         
  -9   7  10          0.90          6.27         3.57 o                         
  -7   7  10         98.45        112.91        10.82 o                         
  -5   7  10         53.11         46.67         4.94 o                         
  -3   7  10          0.46          2.64         3.25 o                         
  -1   7  10         17.34         37.97        18.24 o                         
   1   7  10        169.70        142.70        18.34 o                         
   3   7  10        327.60        319.94        25.59 o                         
   5   7  10        129.58        137.83        15.92 o                         
   7   7  10         97.15        104.50        16.88 o                         
   9   7  10         22.28         54.11        16.37 o                         
  11   7  10         12.28         11.58         4.53 o                         
 -18   8  10        224.99        272.01        20.69 o                         
 -16   8  10         67.28         80.71        14.18 o                         
 -14   8  10         84.49         89.80         8.88 o                         
 -12   8  10         67.15         77.14         8.49 o                         
 -10   8  10         11.61         10.47         3.65 o                         
  -8   8  10        115.03        120.54        17.05 o                         
  -6   8  10         30.00         37.66        11.81 o                         
  -4   8  10          0.35          9.19         9.82 o                         
  -2   8  10          1.78         -3.97         3.97 o                         
   0   8  10        103.40        113.37        16.69 o                         
   2   8  10          2.59         41.90        23.25 o                         
   4   8  10          7.94         10.69         4.16 o                         
 -37   1  11          6.71          9.56         4.15 o                         
 -35   1  11          5.08          4.63         7.61 o                         
 -33   1  11        184.16        173.19        12.44 o                         
 -31   1  11        167.13        184.31        30.92 o                         
 -29   1  11        456.02        415.87        21.69 o                         
 -27   1  11         33.81         27.33         5.91 o                         
 -25   1  11         79.06         69.22         5.15 o                         
 -23   1  11          0.00         -0.24         3.15 o                         
 -21   1  11        683.34        641.47        32.28 o                         
 -19   1  11         98.12         85.50         4.86 o                         
 -17   1  11        492.49        461.41        17.28 o                         
 -15   1  11        252.96        239.35        10.72 o                         
 -13   1  11        257.36        230.76        12.07 o                         
 -11   1  11          8.39         13.69         3.87 o                         
  -9   1  11       1258.89       1170.27        25.94 o                         
  -7   1  11        565.20        535.40        18.16 o                         
  -5   1  11       1709.05       1519.12        46.46 o                         
  -3   1  11       1595.71       1482.30        26.39 o                         
  -1   1  11         29.23         22.78         4.23 o                         
   1   1  11         79.32         79.31         6.20 o                         
   3   1  11         23.79         13.35         2.98 o                         
   5   1  11          5.16         15.60         3.01 o                         
   7   1  11        216.30        229.04        10.20 o                         
   9   1  11          7.58          1.19         2.86 o                         
  11   1  11        132.45        158.27         9.95 o                         
  13   1  11        176.52        211.17        11.01 o                         
  15   1  11         33.45         30.11         3.34 o                         
  17   1  11         47.66         54.40         5.35 o                         
  19   1  11        308.67        309.60        16.31 o                         
  21   1  11        101.68        120.00         9.94 o                         
  23   1  11         10.52         22.63         4.81 o                         
 -36   2  11          1.26          2.64         4.02 o                         
 -34   2  11        165.42        138.38        11.66 o                         
 -32   2  11        457.39        450.52        23.59 o                         
 -30   2  11        127.44        122.34        11.17 o                         
 -28   2  11         75.32         62.40         5.33 o                         
 -26   2  11        138.08        125.00         8.79 o                         
 -24   2  11       1698.09       1735.55        57.32 o                         
 -22   2  11        363.68        325.66        16.59 o                         
 -20   2  11        707.13        668.68        21.68 o                         
 -18   2  11        111.90        116.51         8.99 o                         
 -16   2  11          3.86          8.66         4.04 o                         
 -14   2  11        216.01        186.71         9.75 o                         
 -12   2  11         59.61         60.68         4.83 o                         
 -10   2  11        159.35        150.30         8.19 o                         
  -8   2  11         79.94         82.19         6.30 o                         
  -6   2  11         30.41         37.35         4.78 o                         
  -4   2  11         17.91          9.71         3.24 o                         
  -2   2  11         58.45         57.51         5.36 o                         
   0   2  11        102.22        116.09         7.34 o                         
   2   2  11          0.00          3.21         2.39 o                         
   4   2  11         68.04         65.33         5.06 o                         
   6   2  11         51.10         50.71         5.67 o                         
   8   2  11         89.97         66.28         6.32 o                         
  10   2  11         43.01         40.43         5.45 o                         
  12   2  11        216.66        233.43        11.96 o                         
  14   2  11         87.48         93.16         6.00 o                         
  16   2  11          0.07          9.09         5.10 o                         
  18   2  11          2.48          7.92         5.89 o                         
  20   2  11         12.47          7.70         4.78 o                         
  22   2  11          6.20          9.28         4.68 o                         
 -35   3  11          0.50         -5.97        12.21 o                         
 -33   3  11         14.00         21.55         3.89 o                         
 -31   3  11          3.23          8.31         3.72 o                         
 -29   3  11          9.00          8.37         3.47 o                         
 -27   3  11         55.84         51.75         5.05 o                         
 -25   3  11         13.68         17.13         4.78 o                         
 -23   3  11          2.61         11.51         2.95 o                         
 -21   3  11          3.28          5.75         3.13 o                         
 -19   3  11         68.91         62.91         5.20 o                         
 -17   3  11        828.32        782.76        27.64 o                         
 -15   3  11        101.32        103.01         6.39 o                         
 -13   3  11         43.57         42.38         2.99 o                         
 -11   3  11        294.61        298.48         9.49 o                         
  -9   3  11        414.83        416.80        15.22 o                         
  -7   3  11         44.09         65.01         7.74 o                         
  -5   3  11        916.45        898.99        19.19 o                         
  -3   3  11         22.69         17.67         3.50 o                         
  -1   3  11        262.63        264.93        11.26 o                         
   1   3  11        181.04        207.93        11.87 o                         
   3   3  11          0.25          4.38         3.53 o                         
   5   3  11         46.56         41.00         5.19 o                         
   7   3  11         78.73         82.64         6.78 o                         
   9   3  11         30.11         38.56         4.72 o                         
  11   3  11         34.69         42.79         4.22 o                         
  13   3  11        407.77        420.95        17.60 o                         
  15   3  11          9.88         17.51         3.47 o                         
  17   3  11         63.37         63.31        10.78 o                         
  19   3  11         25.70         20.47         3.81 o                         
  21   3  11        518.02        544.14        30.17 o                         
 -34   4  11         16.97         12.49         4.85 o                         
 -32   4  11          3.63          2.59         5.58 o                         
 -30   4  11          3.87          9.66         6.03 o                         
 -28   4  11        139.38        139.89         9.22 o                         
 -26   4  11        228.90        233.42        12.94 o                         
 -24   4  11          2.31          6.76         3.06 o                         
 -22   4  11          0.10          3.89         3.27 o                         
 -20   4  11         37.25         42.26         5.67 o                         
 -18   4  11        141.28        124.13         7.47 o                         
 -16   4  11        257.96        250.89        10.86 o                         
 -14   4  11          5.12         11.94         3.20 o                         
 -12   4  11        211.14        205.03         9.40 o                         
 -10   4  11        142.71        146.23         5.60 o                         
  -8   4  11       1010.61       1049.70        26.75 o                         
  -6   4  11         35.90         44.92         3.51 o                         
  -4   4  11         41.70         37.76         3.97 o                         
  -2   4  11        203.30        241.40        11.46 o                         
   0   4  11        178.51        168.92         8.00 o                         
   2   4  11         42.54         50.00         5.81 o                         
   4   4  11         28.31         51.39         9.56 o                         
   6   4  11         80.64        126.05        19.69 o                         
   8   4  11        115.96        103.67         7.78 o                         
  10   4  11         23.67         19.99         3.63 o                         
  12   4  11         24.25         20.23         5.21 o                         
  14   4  11          0.07         -2.20         3.08 o                         
  16   4  11          8.41          6.02         5.35 o                         
  18   4  11        407.85        427.35        28.37 o                         
 -31   5  11          0.12          3.82        11.16 o                         
 -29   5  11        372.83        409.81        17.58 o                         
 -27   5  11         25.13         43.66         4.99 o                         
 -25   5  11         54.48         48.25         4.56 o                         
 -23   5  11          2.87          5.21         7.01 o                         
 -21   5  11         21.82         30.92         5.96 o                         
 -19   5  11         58.25         61.11         5.40 o                         
 -17   5  11         68.00         65.80         5.19 o                         
 -15   5  11          5.54         16.34         3.48 o                         
 -13   5  11        151.28        133.83         7.09 o                         
 -11   5  11         63.31         51.92         4.02 o                         
  -9   5  11        438.68        416.88        13.68 o                         
  -7   5  11        551.31        539.30        29.68 o                         
  -5   5  11         12.97         24.44         4.03 o                         
  -3   5  11        314.50        330.34        15.25 o                         
  -1   5  11          0.13         11.28         6.91 o                         
   1   5  11        181.43        197.09        13.60 o                         
   3   5  11         78.15         83.28         5.33 o                         
   5   5  11         39.42         51.12         5.72 o                         
   7   5  11        419.58        457.82        22.40 o                         
   9   5  11         66.79         71.15         6.09 o                         
  11   5  11         61.95         71.99         7.10 o                         
  13   5  11         23.45         27.35         4.89 o                         
  15   5  11        160.22        145.86        19.18 o                         
 -28   6  11         43.21         41.29         8.22 o                         
 -26   6  11         96.24        115.14         9.77 o                         
 -24   6  11        105.12        114.39        16.17 o                         
 -22   6  11        205.75        233.13        12.14 o                         
 -20   6  11        238.86        248.59        10.21 o                         
 -18   6  11        256.95        240.02        10.79 o                         
 -16   6  11         45.07         46.12         3.65 o                         
 -14   6  11         20.63         16.84         3.04 o                         
 -12   6  11          2.04         11.34         4.04 o                         
 -10   6  11          0.32          1.96         5.42 o                         
  -8   6  11         52.03         45.32        10.13 o                         
  -6   6  11        297.94        279.61        13.74 o                         
  -4   6  11        167.46        156.35        12.77 o                         
  -2   6  11          0.42          5.94         8.93 o                         
   0   6  11         69.79         87.21        17.23 o                         
   2   6  11          0.06          3.66         3.02 o                         
   4   6  11          5.65         16.52         3.06 o                         
   6   6  11         44.40         73.32        19.40 o                         
   8   6  11         97.70        105.46        15.30 o                         
  10   6  11         53.76         45.30         5.20 o                         
  12   6  11        290.98        274.48        21.21 o                         
 -21   7  11         85.69         97.99        11.89 o                         
 -19   7  11         41.47         44.19         9.54 o                         
 -17   7  11        330.30        313.42        22.39 o                         
 -15   7  11         70.43         69.42         5.28 o                         
 -13   7  11          3.04          8.07         5.14 o                         
 -11   7  11         45.73         56.74         9.42 o                         
  -9   7  11          5.92         11.69         9.58 o                         
  -7   7  11         37.05         40.39        11.33 o                         
  -5   7  11         96.05        110.24        17.13 o                         
  -3   7  11        296.81        334.96        20.94 o                         
  -1   7  11         13.78         40.34         9.37 o                         
   1   7  11          2.21          6.16        12.38 o                         
   3   7  11         70.14        115.57        25.58 o                         
   5   7  11         29.75         42.26         9.63 o                         
   7   7  11         71.81         93.97        22.95 o                         
  -8   8  11         99.47         90.33        12.36 o                         
  -6   8  11         13.34         52.29        47.08 o                         
 -36   0  12        314.39        300.17        23.13 o                         
 -34   0  12          8.12          7.21         5.46 o                         
 -32   0  12         13.67         25.58         7.09 o                         
 -30   0  12         43.64         40.81         8.49 o                         
 -28   0  12       1310.00       1306.00        58.24 o                         
 -26   0  12         55.38         50.34        10.93 o                         
 -24   0  12         37.88         42.67        11.74 o                         
 -22   0  12         25.92         33.36        15.81 o                         
 -20   0  12        756.01        664.66        38.13 o                         
 -18   0  12       1274.85       1276.65       118.93 o                         
 -16   0  12         82.53         67.02         7.44 o                         
 -14   0  12       1967.57       1898.17        98.58 o                         
 -12   0  12       2994.19       2725.67        64.99 o                         
 -10   0  12         83.83         72.85         8.87 o                         
  -8   0  12        394.65        345.49        27.90 o                         
  -6   0  12        494.49        421.49        28.37 o                         
  -4   0  12         94.09         63.23        16.39 o                         
  -2   0  12        441.76        489.07        22.32 o                         
   0   0  12        250.52        226.84        14.83 o                         
   2   0  12        341.36        313.47        17.72 o                         
   4   0  12        712.55        879.92        30.62 o                         
   6   0  12        216.44        241.41        15.19 o                         
   8   0  12         37.70         45.72         5.90 o                         
  10   0  12        334.05        342.47        32.49 o                         
  12   0  12        387.11        354.34        27.78 o                         
  14   0  12         78.16         80.56        11.04 o                         
  16   0  12        182.08        213.79        18.48 o                         
  18   0  12        802.96        933.75        48.01 o                         
  20   0  12          2.54          6.74         6.51 o                         
 -35   1  12         96.57         92.65         7.68 o                         
 -33   1  12        482.27        484.17        23.84 o                         
 -31   1  12          5.59          1.05         7.44 o                         
 -29   1  12         26.44         25.61         5.58 o                         
 -27   1  12        446.75        420.59        23.14 o                         
 -25   1  12         85.21         64.22         9.19 o                         
 -23   1  12        452.49        475.59        34.22 o                         
 -21   1  12        447.14        408.99        16.77 o                         
 -19   1  12         62.59         65.93         5.76 o                         
 -17   1  12        232.76        217.65        11.78 o                         
 -15   1  12         36.56         44.75         4.64 o                         
 -13   1  12         37.48         54.57         8.19 o                         
 -11   1  12        745.97        758.06        35.91 o                         
  -9   1  12        284.21        257.16        11.29 o                         
  -7   1  12         13.59         14.37         3.59 o                         
  -5   1  12          5.56          7.89         2.97 o                         
  -3   1  12        233.92        220.20        10.47 o                         
  -1   1  12          1.90          4.30         2.63 o                         
   1   1  12         76.67         66.85         5.71 o                         
   3   1  12          4.20          9.92         2.79 o                         
   5   1  12        374.70        353.91        17.05 o                         
   7   1  12        247.61        266.04        13.49 o                         
   9   1  12        389.75        388.38        16.64 o                         
  11   1  12        451.45        465.73        18.25 o                         
  13   1  12        475.89        493.84        18.50 o                         
  15   1  12          9.35          6.04         3.90 o                         
  17   1  12          0.05          4.17         4.07 o                         
  19   1  12          3.15         11.83        11.92 o                         
 -34   2  12         83.83         74.15         8.88 o                         
 -32   2  12          3.18          2.65         7.56 o                         
 -30   2  12          5.58          3.23         4.34 o                         
 -28   2  12        174.93        154.02        13.30 o                         
 -26   2  12          5.71          1.61         3.43 o                         
 -24   2  12         20.27         29.77         5.36 o                         
 -22   2  12        377.75        352.90        15.90 o                         
 -20   2  12          9.73         11.55         3.56 o                         
 -18   2  12        286.83        274.28        14.13 o                         
 -16   2  12        228.19        224.96        14.93 o                         
 -14   2  12        166.44        173.88         8.36 o                         
 -12   2  12          1.66          9.06         2.82 o                         
 -10   2  12       1437.11       1438.34        46.51 o                         
  -8   2  12          3.70          3.91         3.45 o                         
  -6   2  12         68.81         80.82         6.32 o                         
  -4   2  12          2.19          2.63         2.70 o                         
  -2   2  12        257.73        229.05        10.65 o                         
   0   2  12          0.89          4.99         2.48 o                         
   2   2  12        347.75        321.84        15.99 o                         
   4   2  12         39.77         40.42         5.27 o                         
   6   2  12          1.89          4.65         6.00 o                         
   8   2  12          0.01          2.78         3.10 o                         
  10   2  12          1.72          1.38         4.52 o                         
  12   2  12         60.58         47.50         4.77 o                         
  14   2  12          0.30          9.00         3.82 o                         
  16   2  12          0.16          3.05         4.40 o                         
  18   2  12        620.36        654.85        27.49 o                         
 -33   3  12         24.19         22.40         4.68 o                         
 -31   3  12        189.25        191.06        19.47 o                         
 -29   3  12        209.94        212.89        10.83 o                         
 -27   3  12        160.18        147.04        16.03 o                         
 -25   3  12          0.00          1.61         3.97 o                         
 -23   3  12          0.16          9.05         5.39 o                         
 -21   3  12         91.15         76.91         7.03 o                         
 -19   3  12          1.24          4.01         5.00 o                         
 -17   3  12        152.79        131.74         9.55 o                         
 -15   3  12          7.09         12.13         3.83 o                         
 -13   3  12        668.82        653.94        22.47 o                         
 -11   3  12          0.42         15.86         4.28 o                         
  -9   3  12         75.38         84.27         6.61 o                         
  -7   3  12          0.04          5.12         2.64 o                         
  -5   3  12          3.00          3.42         3.61 o                         
  -3   3  12         36.37         31.77         4.22 o                         
  -1   3  12        176.93        187.97        11.21 o                         
   1   3  12        268.99        272.00        13.76 o                         
   3   3  12          2.69         11.17         3.28 o                         
   5   3  12          2.41          8.66         2.79 o                         
   7   3  12         35.91         39.68         4.43 o                         
   9   3  12         15.51         18.29         3.87 o                         
  11   3  12          7.57          1.15         6.67 o                         
  13   3  12         55.97         46.43         4.86 o                         
  15   3  12        257.94        260.81        12.49 o                         
  17   3  12        304.05        314.99        12.95 o                         
 -32   4  12         27.49          8.97        20.23 o                         
 -30   4  12         19.33          4.59        10.02 o                         
 -28   4  12        182.74        186.67        12.40 o                         
 -26   4  12         26.51         28.73         5.86 o                         
 -24   4  12         14.94         15.02         5.45 o                         
 -22   4  12         23.25         27.83         4.76 o                         
 -20   4  12         99.04         84.99         6.69 o                         
 -18   4  12        524.12        535.32        20.24 o                         
 -16   4  12         73.90         77.22         9.05 o                         
 -14   4  12          5.06          7.12         3.17 o                         
 -12   4  12        224.29        195.69        11.12 o                         
 -10   4  12         14.96         11.62         4.98 o                         
  -8   4  12          1.13         12.94         3.00 o                         
  -6   4  12        341.31        361.88        14.01 o                         
  -4   4  12         36.60         41.68         4.47 o                         
  -2   4  12        331.76        337.66        15.04 o                         
   0   4  12          0.39         15.91         6.49 o                         
   2   4  12        384.11        402.44        17.16 o                         
   4   4  12         11.27         17.23         8.16 o                         
   6   4  12        211.34        206.72        12.12 o                         
   8   4  12        361.87        381.50        16.87 o                         
  10   4  12         58.28         50.92         5.84 o                         
  12   4  12         39.31         35.66         4.49 o                         
  14   4  12         66.66         71.79        14.21 o                         
 -29   5  12          1.66          5.05         4.80 o                         
 -27   5  12          1.47          9.66        11.40 o                         
 -25   5  12         53.66         51.44         7.69 o                         
 -23   5  12        109.62        115.40         5.87 o                         
 -21   5  12          4.74         12.48         2.90 o                         
 -19   5  12         94.39        108.46        12.57 o                         
 -17   5  12         44.78         63.92         8.87 o                         
 -15   5  12         56.72         67.75         4.52 o                         
 -13   5  12        407.03        399.26        13.49 o                         
 -11   5  12        187.60        177.57         7.03 o                         
  -9   5  12         38.76         32.84         4.36 o                         
  -7   5  12         33.43         75.67        26.60 o                         
  -5   5  12         44.63         63.09        12.55 o                         
  -3   5  12          0.04         11.44         3.34 o                         
  -1   5  12          1.19         12.38         6.97 o                         
   1   5  12          3.54         15.99         4.67 o                         
   3   5  12        183.82        184.02        14.66 o                         
   5   5  12         80.12         73.10         5.30 o                         
   7   5  12          6.98          9.44         5.32 o                         
   9   5  12        160.39        180.42        10.05 o                         
  11   5  12        209.52        213.58        29.35 o                         
 -24   6  12         37.53         21.34         9.99 o                         
 -22   6  12          0.00          1.52         5.38 o                         
 -20   6  12        374.12        395.23        13.05 o                         
 -18   6  12        172.87        186.49        15.62 o                         
 -16   6  12        177.63        185.81         9.14 o                         
 -14   6  12        133.42         96.03         6.93 o                         
 -12   6  12        109.14        105.89        13.89 o                         
 -10   6  12        100.67        104.06         7.83 o                         
  -8   6  12         33.69         23.01         9.45 o                         
  -6   6  12         17.20         26.94        18.08 o                         
  -4   6  12         52.72         94.87        17.62 o                         
  -2   6  12          4.93         23.00        17.32 o                         
   0   6  12        600.83        665.14        40.00 o                         
   2   6  12         58.80         78.31         9.52 o                         
   4   6  12         68.70         79.63         5.21 o                         
   6   6  12        211.53        177.33        14.23 o                         
   8   6  12          1.77          4.36         5.66 o                         
 -17   7  12        142.56        149.34        12.62 o                         
 -15   7  12        226.37        235.84        11.00 o                         
 -13   7  12         19.69         26.90         8.48 o                         
 -11   7  12         45.87         42.21         4.29 o                         
  -9   7  12         29.22         30.11         8.52 o                         
  -7   7  12         12.56         24.58         8.14 o                         
  -5   7  12        427.19        511.72        35.81 o                         
  -3   7  12         53.01        106.41        28.70 o                         
  -1   7  12          3.28         28.37        14.42 o                         
   1   7  12         29.65         37.67         6.51 o                         
 -33   1  13         72.56         79.60         8.34 o                         
 -31   1  13        496.01        490.16        25.85 o                         
 -29   1  13         17.59         40.88         6.17 o                         
 -27   1  13        122.06         98.00        10.30 o                         
 -25   1  13         32.06         31.21         6.34 o                         
 -23   1  13         44.08         46.32         4.31 o                         
 -21   1  13         10.05         15.56         4.13 o                         
 -19   1  13         95.18         84.62         9.92 o                         
 -17   1  13        141.50        122.31         7.03 o                         
 -15   1  13         87.74         87.09         7.07 o                         
 -13   1  13        341.16        328.36        19.82 o                         
 -11   1  13          2.49         12.51         6.91 o                         
  -9   1  13          0.81         12.88         6.00 o                         
  -7   1  13         16.07         19.12         5.71 o                         
  -5   1  13         10.59         21.36         6.19 o                         
  -3   1  13        247.82        266.81        11.70 o                         
  -1   1  13          1.59          7.56         3.49 o                         
   1   1  13          7.42         28.65         3.66 o                         
   3   1  13        162.61        168.71        10.93 o                         
   5   1  13         57.46         57.76         5.19 o                         
   7   1  13        143.55        157.77         9.69 o                         
   9   1  13        118.20        123.92         7.91 o                         
  11   1  13          0.41         -1.31         2.88 o                         
  13   1  13         32.96         28.17         4.55 o                         
  15   1  13          0.52          3.55         4.44 o                         
 -32   2  13          0.66         -5.94         9.59 o                         
 -30   2  13        149.29        132.10        11.83 o                         
 -28   2  13         22.89         20.35         6.05 o                         
 -26   2  13        163.58        156.86        12.52 o                         
 -24   2  13        252.67        240.13        12.36 o                         
 -22   2  13         52.00         51.13         6.05 o                         
 -20   2  13        340.86        292.01        14.56 o                         
 -18   2  13        401.28        380.87        16.86 o                         
 -16   2  13        391.65        354.18        21.66 o                         
 -14   2  13        116.44        108.14         9.55 o                         
 -12   2  13          0.45          5.53         2.72 o                         
 -10   2  13          0.33          3.64         2.62 o                         
  -8   2  13         11.71         11.98         3.26 o                         
  -6   2  13         57.66         50.63         5.62 o                         
  -4   2  13        101.56         96.70         9.90 o                         
  -2   2  13          2.20         10.68         5.05 o                         
   0   2  13        629.20        689.93        19.50 o                         
   2   2  13         17.41         29.58         4.40 o                         
   4   2  13          4.88         11.19         7.68 o                         
   6   2  13         51.43         60.17        10.29 o                         
   8   2  13        354.16        368.68        16.36 o                         
  10   2  13        411.57        456.25        18.36 o                         
  12   2  13        105.54         91.16         6.35 o                         
  14   2  13        187.53        188.61        11.14 o                         
 -31   3  13        113.96        140.88        10.60 o                         
 -29   3  13        143.58        127.48        18.56 o                         
 -27   3  13         61.70         57.81         5.35 o                         
 -25   3  13         22.13         30.08         4.38 o                         
 -23   3  13          8.55         18.60         5.78 o                         
 -21   3  13          1.13          4.62         4.45 o                         
 -19   3  13         73.25         67.06         8.85 o                         
 -17   3  13        415.15        421.86        17.93 o                         
 -15   3  13          6.76         12.74         3.72 o                         
 -13   3  13        179.03        181.73        11.93 o                         
 -11   3  13         47.04         42.40         4.46 o                         
  -9   3  13        194.42        208.77         9.71 o                         
  -7   3  13          5.31         23.82         5.25 o                         
  -5   3  13        307.08        317.59        12.74 o                         
  -3   3  13        120.07        125.59         8.20 o                         
  -1   3  13         24.57         47.98         8.57 o                         
   1   3  13          2.20         11.65         4.02 o                         
   3   3  13        247.48        248.38        12.72 o                         
   5   3  13         68.35         77.15         5.76 o                         
   7   3  13          1.87          5.67         3.15 o                         
   9   3  13         91.29        100.27         7.52 o                         
  11   3  13        443.40        483.88        19.69 o                         
  13   3  13          8.41         10.79        10.57 o                         
 -28   4  13        191.13        199.13        10.27 o                         
 -26   4  13         30.61         43.54         4.49 o                         
 -24   4  13          5.05         -2.26         7.27 o                         
 -22   4  13         56.26         77.62         5.97 o                         
 -20   4  13         34.78         45.33         5.31 o                         
 -18   4  13          8.34          9.34         3.55 o                         
 -16   4  13          6.83         13.67         3.32 o                         
 -14   4  13          0.02         -0.71         6.22 o                         
 -12   4  13         70.51         64.30         4.95 o                         
 -10   4  13         45.10         51.40         6.40 o                         
  -8   4  13         40.16         41.55         4.06 o                         
  -6   4  13        140.28        121.03         6.81 o                         
  -4   4  13          1.22          7.02         4.26 o                         
  -2   4  13        346.16        353.34        28.70 o                         
   0   4  13        221.76        211.68        10.80 o                         
   2   4  13          1.20         13.37         3.13 o                         
   4   4  13         10.98         19.65         5.67 o                         
   6   4  13         71.02         84.82         9.27 o                         
   8   4  13        187.39        217.02        18.79 o                         
  10   4  13         26.81         31.24        11.97 o                         
 -25   5  13          4.10          3.46         5.29 o                         
 -23   5  13         97.48         94.29         9.15 o                         
 -21   5  13          0.44         -3.58         3.58 o                         
 -19   5  13        423.50        404.09        18.11 o                         
 -17   5  13        150.91        152.21        19.18 o                         
 -15   5  13         12.85         11.50         4.38 o                         
 -13   5  13         44.02         45.94         4.34 o                         
 -11   5  13        103.72         83.53         9.52 o                         
  -9   5  13         17.28         29.67         5.25 o                         
  -7   5  13         98.48         96.47        19.47 o                         
  -5   5  13        119.39        121.77        11.15 o                         
  -3   5  13         30.91         28.63         4.18 o                         
  -1   5  13          0.01         -3.16         3.53 o                         
   1   5  13        290.81        334.48        15.13 o                         
   3   5  13        134.69        114.40        10.22 o                         
   5   5  13         71.91         54.53         4.80 o                         
   7   5  13          2.66         -2.22         4.72 o                         
 -20   6  13        154.35        135.49        18.31 o                         
 -18   6  13         82.91         97.48        20.00 o                         
 -16   6  13          8.85         -2.36         4.41 o                         
 -14   6  13         92.75         96.17        14.65 o                         
 -12   6  13        209.85        207.46        20.00 o                         
 -10   6  13        359.89        378.03        20.96 o                         
  -8   6  13         58.75         59.21         6.32 o                         
  -6   6  13          5.76         23.91        12.26 o                         
  -4   6  13          1.23          2.96         4.42 o                         
  -2   6  13        156.61        209.49        14.14 o                         
   0   6  13          5.62         14.29        12.49 o                         
   2   6  13        205.77        194.02        13.53 o                         
 -30   0  14         51.16         62.89        18.25 o                         
 -28   0  14         22.27         19.30        13.37 o                         
 -26   0  14        164.50        146.13        23.37 o                         
 -24   0  14         12.68         13.49        13.25 o                         
 -22   0  14         84.30         63.71        14.07 o                         
 -20   0  14         89.51         96.95        16.10 o                         
 -18   0  14         29.63         29.35         4.81 o                         
 -16   0  14         32.06         36.03         8.49 o                         
 -14   0  14          1.25         16.85         7.79 o                         
 -12   0  14         38.56         46.44         6.05 o                         
 -10   0  14         43.80         57.50         9.13 o                         
  -8   0  14         54.33         74.75         7.50 o                         
  -6   0  14        315.50        347.53        19.25 o                         
  -4   0  14         39.03         42.96         5.44 o                         
  -2   0  14         70.67         71.93         7.05 o                         
   0   0  14        209.59        203.14        13.85 o                         
   2   0  14        600.82        617.41        42.20 o                         
   4   0  14       1318.39       1442.99        42.91 o                         
   6   0  14        967.82       1032.69        34.95 o                         
   8   0  14        298.76        321.33        25.11 o                         
  10   0  14         76.85         79.75         8.60 o                         
  12   0  14         17.02         13.60         6.51 o                         
 -31   1  14         53.99         69.63        10.87 o                         
 -29   1  14         62.20         54.81         7.56 o                         
 -27   1  14         17.81         16.71         8.72 o                         
 -25   1  14          1.70          3.76         4.20 o                         
 -23   1  14          0.91          1.00         4.05 o                         
 -21   1  14        592.22        570.84        29.67 o                         
 -19   1  14         64.65         51.25         5.81 o                         
 -17   1  14        225.02        216.65        10.66 o                         
 -15   1  14          0.14          3.67         3.42 o                         
 -13   1  14        178.26        171.17         8.47 o                         
 -11   1  14          1.99          7.44         3.89 o                         
  -9   1  14         55.12         50.85         6.69 o                         
  -7   1  14          1.36         11.83         5.21 o                         
  -5   1  14        105.74        104.12         6.36 o                         
  -3   1  14        437.48        463.36        17.62 o                         
  -1   1  14         60.51         55.81         7.55 o                         
   1   1  14         27.63         44.87         3.99 o                         
   3   1  14         89.32         92.76         6.78 o                         
   5   1  14        182.86        178.20        10.27 o                         
   7   1  14        194.26        197.96        11.07 o                         
   9   1  14         43.00         30.36         4.23 o                         
  11   1  14         61.05         55.49         8.25 o                         
 -30   2  14         46.31         56.96         6.34 o                         
 -28   2  14          9.68          1.51         4.95 o                         
 -26   2  14         74.52         69.39         8.83 o                         
 -24   2  14        110.96        114.34        10.89 o                         
 -22   2  14          4.44         -1.42         4.34 o                         
 -20   2  14        183.54        193.03         9.82 o                         
 -18   2  14         31.59         32.35         5.25 o                         
 -16   2  14        483.86        487.20        26.08 o                         
 -14   2  14          0.00         -0.75         2.74 o                         
 -12   2  14        272.90        267.87        18.89 o                         
 -10   2  14        249.65        239.04        10.66 o                         
  -8   2  14        119.21        138.59         7.73 o                         
  -6   2  14         35.84         36.76         4.72 o                         
  -4   2  14         13.34         11.25         2.90 o                         
  -2   2  14          3.98         11.43         5.50 o                         
   0   2  14         29.87         43.98         4.42 o                         
   2   2  14         65.75         85.03         6.02 o                         
   4   2  14         34.78         37.27         7.63 o                         
   6   2  14        165.21        163.02        12.06 o                         
   8   2  14        432.35        459.09        18.26 o                         
  10   2  14        313.42        323.86        14.65 o                         
 -27   3  14         17.20         15.77        11.88 o                         
 -25   3  14        154.24        145.18         8.64 o                         
 -23   3  14        517.25        515.75        19.70 o                         
 -21   3  14          6.31         14.09         3.76 o                         
 -19   3  14          9.42          9.23         5.66 o                         
 -17   3  14         38.77         45.34         4.19 o                         
 -15   3  14         38.31         40.60         5.97 o                         
 -13   3  14        245.72        226.78        13.40 o                         
 -11   3  14         43.94         48.08         3.97 o                         
  -9   3  14        159.12        168.53         9.10 o                         
  -7   3  14         47.75         62.88         4.57 o                         
  -5   3  14         42.17         46.65         4.60 o                         
  -3   3  14          0.52         11.31         8.09 o                         
  -1   3  14         34.24         42.44         4.14 o                         
   1   3  14        133.80        148.16         8.37 o                         
   3   3  14        132.77        126.43         7.37 o                         
   5   3  14        382.33        429.59        17.79 o                         
   7   3  14         92.36        111.05         8.52 o                         
   9   3  14        188.66        228.20         9.92 o                         
 -24   4  14         53.51         55.82         9.18 o                         
 -22   4  14          2.45          3.10         6.81 o                         
 -20   4  14        169.68        159.04         8.82 o                         
 -18   4  14          4.95          6.50         3.49 o                         
 -16   4  14         39.81         56.79         9.06 o                         
 -14   4  14        153.88        151.42        10.73 o                         
 -12   4  14        223.80        212.84        13.54 o                         
 -10   4  14         64.96         59.70         9.17 o                         
  -8   4  14        113.26         98.38        10.41 o                         
  -6   4  14          1.91         12.87         8.90 o                         
  -4   4  14         89.11        111.55         5.55 o                         
  -2   4  14          1.61         11.89         8.45 o                         
   0   4  14         20.44         28.68         3.90 o                         
   2   4  14         35.98         38.44         4.07 o                         
   4   4  14        155.11        164.81        10.83 o                         
   6   4  14         97.23         98.87         8.48 o                         
 -19   5  14         51.17         53.08        10.81 o                         
 -17   5  14        111.21         99.83        25.11 o                         
 -15   5  14         62.62         69.66         4.75 o                         
 -13   5  14        175.28        169.86        13.05 o                         
 -11   5  14         32.77         29.18         5.86 o                         
  -9   5  14          4.72          6.31         9.94 o                         
  -7   5  14         20.06         12.26         5.59 o                         
  -5   5  14         10.43          4.76         4.20 o                         
  -3   5  14          0.12          1.79         3.64 o                         
  -1   5  14        295.79        309.40        14.25 o                         
   1   5  14        190.72        179.96         9.21 o                         
 -27   1  15          1.92         -1.04         6.45 o                         
 -25   1  15          2.18          2.81         6.64 o                         
 -23   1  15         67.44         41.14        12.26 o                         
 -21   1  15         13.97         12.48         8.34 o                         
 -19   1  15          3.48         11.53         4.29 o                         
 -17   1  15          2.17          4.32         4.52 o                         
 -15   1  15         44.27         72.38         7.45 o                         
 -13   1  15         21.18         38.03         5.05 o                         
 -11   1  15         24.61         46.27         6.12 o                         
  -9   1  15         22.81         35.44         5.77 o                         
  -7   1  15         27.95         37.65         4.83 o                         
  -5   1  15         35.25         37.98         3.94 o                         
  -3   1  15        620.88        667.51        20.09 o                         
  -1   1  15         20.80         47.46         7.70 o                         
   1   1  15        229.02        248.47        12.46 o                         
   3   1  15        252.25        256.17        12.63 o                         
   5   1  15         48.65         66.65         9.68 o                         
   7   1  15          2.93          1.96         7.23 o                         
 -26   2  15          3.58         12.38         4.71 o                         
 -24   2  15         10.45         13.06         7.59 o                         
 -22   2  15         24.53         21.09         5.00 o                         
 -20   2  15         14.74         17.84         4.81 o                         
 -18   2  15         46.93         71.65         6.75 o                         
 -16   2  15          6.10         16.43         4.96 o                         
 -14   2  15          8.04          7.94         6.47 o                         
 -12   2  15         90.05         96.01         7.03 o                         
 -10   2  15        215.50        231.58        14.06 o                         
  -8   2  15         60.97         59.23         4.51 o                         
  -6   2  15         58.44         57.06         4.10 o                         
  -4   2  15         13.05         23.97         3.67 o                         
  -2   2  15        102.47        107.19        12.22 o                         
   0   2  15        332.43        362.10        15.87 o                         
   2   2  15         65.36         74.24         5.13 o                         
   4   2  15         69.36         66.58         6.21 o                         
 -23   3  15        108.03        103.41         9.25 o                         
 -21   3  15         18.92         19.21         3.80 o                         
 -19   3  15          1.09         -4.15         4.15 o                         
 -17   3  15         10.14          6.06         4.37 o                         
 -15   3  15         75.99         86.37         7.54 o                         
 -13   3  15          0.16          5.49         3.98 o                         
 -11   3  15        218.70        212.03        12.50 o                         
  -9   3  15         20.22         29.97         5.81 o                         
  -7   3  15        332.50        339.37        13.92 o                         
  -5   3  15          4.52         17.12         8.82 o                         
  -3   3  15         86.97        101.22         7.36 o                         
  -1   3  15        136.34        159.71        16.49 o                         
   1   3  15          4.27          4.07         3.69 o                         
   3   3  15        103.07        106.40         9.98 o                         
 -18   4  15          0.59         -8.99        10.81 o                         
 -16   4  15         10.17          9.68         4.60 o                         
 -14   4  15          2.47          4.45         4.24 o                         
 -12   4  15         21.79         24.78         5.84 o                         
 -10   4  15          9.37         26.75         7.15 o                         
  -8   4  15         60.69         52.94        11.57 o                         
  -6   4  15          1.93          2.44         6.00 o                         
  -4   4  15        144.38        167.16        21.35 o                         
  -2   4  15        587.22        675.30        30.09 o                         
 -22   0  16        109.84         92.31        18.83 o                         
 -20   0  16        206.53        191.12        25.92 o                         
 -18   0  16         40.23         32.95         5.97 o                         
 -16   0  16         61.42         62.16        19.88 o                         
 -14   0  16         98.62        120.46        12.03 o                         
 -12   0  16         20.91         29.84         7.73 o                         
 -10   0  16          6.92         37.85        18.66 o                         
  -8   0  16         25.64         39.05        18.37 o                         
  -6   0  16       1389.98       1651.97        65.33 o                         
  -4   0  16        726.96        785.98        30.84 o                         
  -2   0  16         38.95         56.27        14.82 o                         
   0   0  16          5.74         -4.11         4.11 o                         
 -21   1  16         68.89         45.92        16.14 o                         
 -19   1  16         50.17         54.47         6.30 o                         
 -17   1  16         59.68         67.50        13.44 o                         
 -15   1  16         13.01         11.51         3.83 o                         
 -13   1  16        127.73        164.92        12.65 o                         
 -11   1  16          0.13          1.38         8.94 o                         
  -9   1  16        268.67        285.62        11.11 o                         
  -7   1  16          8.95         21.97         4.31 o                         
  -5   1  16          4.91         12.04         4.03 o                         
  -3   1  16          0.10          8.31         3.19 o                         
  -1   1  16        244.56        273.59        24.87 o                         
 -18   2  16        103.31        110.47         7.19 o                         
 -16   2  16         46.09         39.90         7.57 o                         
 -14   2  16          0.48          0.13         5.27 o                         
 -12   2  16         14.75         19.73         4.30 o                         
 -10   2  16        332.67        376.06        26.28 o                         
  -8   2  16        231.25        271.97        13.16 o                         
  -6   2  16         16.46         27.34        10.15 o                         
  -4   2  16          1.06         -5.32         5.32 o                         
                                                                                
