# Supplementary material for: Crystal structure of 1,4,5,6,7,8,9,10,11,12,13-undeca­hydro­cyclo­dodeca[c]pyrazol-3-ol
Source: Acta Crystallogr E Crystallogr Commun. 2015 Sep 12;71(Pt 10):o752–3. doi: 10.1107/S2056989015016746 (PMC4647396; doi:10.1107/S2056989015016746)
Supplement: Supplementary file 4 [file e-71-0o752-Isup4.cml]

<?xml version="1.0" ?>
<cml>
<molecule id="m1">
  <atomArray>
    <atom id="a1" elementType="C"
          x2="-2.805000066757202" y2="0.5949922810036004" />
    <atom id="a2" elementType="N"
          x2="-4.050866395774229" y2="-0.31022431750839985" />
    <atom id="a3" elementType="N"
          x2="-3.5750039783870093" y2="-1.7747717574282937" />
    <atom id="a4" elementType="C"
          x2="-2.034996155127395" y2="-1.7747717574282937" />
    <atom id="a5" elementType="C"
          x2="-1.559133737740174" y2="-0.31022431750839985" />
    <atom id="a6" elementType="O"
          x2="-1.264996155127395" y2="-3.1084508792563295" />
    <atom id="a7" elementType="C"
          x2="-2.805000066757202" y2="2.1349922810036004" />
    <atom id="a8" elementType="C"
          x2="-3.893944509784485" y2="3.2239367240308834" />
    <atom id="a9" elementType="C"
          x2="-2.805000066757202" y2="4.312881167058166" />
    <atom id="a10" elementType="C"
          x2="-1.4713209449291664" y2="3.5428811670581664" />
    <atom id="a11" elementType="C"
          x2="0.0686790550708336" y2="3.5428811670581664" />
    <atom id="a12" elementType="C"
          x2="1.4023581768988693" y2="2.7728811670581663" />
    <atom id="a13" elementType="C"
          x2="1.8009395063567517" y2="1.2853553945730012" />
    <atom id="a14" elementType="C"
          x2="3.1346186281847874" y2="0.5153553945730013" />
    <atom id="a15" elementType="C"
          x2="2.0456741851575044" y2="-0.5735890484542819" />
    <atom id="a16" elementType="C"
          x2="0.7119950633294692" y2="0.19641095154571864" />
  </atomArray>
  <bondArray>
    <bond atomRefs2="a1 a2" order="1" />
    <bond atomRefs2="a1 a5" order="1" />
    <bond atomRefs2="a2 a3" order="1" />
    <bond atomRefs2="a3 a4" order="2" />
    <bond atomRefs2="a4 a5" order="1" />
    <bond atomRefs2="a4 a6" order="1" />
    <bond atomRefs2="a1 a7" order="1" />
    <bond atomRefs2="a7 a8" order="1" />
    <bond atomRefs2="a8 a9" order="1" />
    <bond atomRefs2="a9 a10" order="1" />
    <bond atomRefs2="a10 a11" order="1" />
    <bond atomRefs2="a11 a12" order="1" />
    <bond atomRefs2="a12 a13" order="1" />
    <bond atomRefs2="a13 a14" order="1" />
    <bond atomRefs2="a14 a15" order="1" />
    <bond atomRefs2="a15 a16" order="1" />
    <bond atomRefs2="a16 a5" order="1" />
  </bondArray>
</molecule>
</cml>
